# Supplementary material for: An integrated technology for quantitative wide mutational scanning of human antibody Fab libraries
Source: Nat Commun. 2024 May 10;15:3974. doi: 10.1038/s41467-024-48072-z (PMC11087541; doi:10.1038/s41467-024-48072-z)
Supplement: Supplementary file 3 — Supplementary Data 1 [file 41467_2024_48072_MOESM3_ESM.xlsx]

## Sheet: README
This workbook contains the following information.
Tab	Description
Plasmids	List of plasmids used in the present work
Libraries	List of plasmid encoded antibody libraries used in the present work
Primers	List of primers

## Sheet: Plasmids
	Plasmid ID	Full Name	Method of Construction				Sample ID
	pMBK008	BDP_pETcon	Restriction Enzyme Cloning				V124L_D125E_VL_4A8
	pMBK027	CH1_CLk_V5_pETconNK	Restriction Enzyme Cloning				V124L_D125D_VL_4A8
	pMBK046	p4A8001_wt4A8_V5_Clk_pETconNK	Golden Gate Assembly				V124V_D125E_VL_4A8
	pMBK047	p4A8002_4A8_VH_66I	Combinatorial NM, SS individual colonies				V124V_D125D_VL_4A8
	pMBK048	p4A8003_4A8_VH_120K	Combinatorial NM, SS individual colonies				T105M_VL_4A8
	pMBK049	p4A8004_4A8_VL_7T	Combinatorial NM, SS individual colonies				T105T_VL_4A8
	pMBK050	p4A8005_4A8_VL_105M	Combinatorial NM, SS individual colonies				S7T_VL_4A8
	pMBK051	p4A8006_4A8_VL_124L	Combinatorial NM, SS individual colonies				S7S_VL_4A8
	pMBK052	p4A8007_4A8_VL_125E	Combinatorial NM, SS individual colonies				M66I_VH_4A8
	pMBK053	p4A8008_4A8_66I_120K	Combinatorial NM, SS individual colonies				M66M_VH_4A8
	pMBK054	p4A8009_4A8_66I_7T	Combinatorial NM, SS individual colonies				Q120K_VH_4A8
	pMBK055	p4A8010_4A8_66I_105M	Combinatorial NM, SS individual colonies				Q120Q_VH_4A8
	pMBK056	p4A8011_4A8_66I_124L	Combinatorial NM, SS individual colonies				CR6261_Long28&30 Primer
	pMBK057	p4A8012_4A8_66I_125E	Combinatorial NM, SS individual colonies				CR6261_Long93,98&104 Primer
	pMBK058	p4A8013_4A8_120K_7T	Combinatorial NM, SS individual colonies				CR6261_Long45 Primer
	pMBK059	p4A8014_4A8_120K_105M	Combinatorial NM, SS individual colonies				CR6261_Long74,75,76,77,79 Primer
	pMBK060	p4A8015_4A8_120K_124L	Combinatorial NM, SS individual colonies				CR6261_UCA_58,59,62
	pMBK061	p4A8016_4A8_120K_125E	Combinatorial NM, SS individual colonies				Down_cmyc
	pMBK062	p4A8017_4A8_7T_105M	Combinatorial NM, SS individual colonies				APP8_SP_REV_SS
	pMBK063	p4A8018_4A8_7T_124L	Combinatorial NM, SS individual colonies				125E_VL_CC12.1
	pMBK064	p4A8019_4A8_7T_125E	Combinatorial NM, SS individual colonies				125D_VL_CC12.1
	pMBK065	p4A8020_4A8_105M_124L	Combinatorial NM, SS individual colonies				3V_4M_VL_CC12.1
	pMBK066	p4A8021_4A8_105M_125E	Combinatorial NM, SS individual colonies				3Q_4M_VL_CC12.1
	pMBK067	p4A8022_4A8_124L_125E	Combinatorial NM, SS individual colonies				3V_4L_VL_CC12.1
	pMBK068	p4A8023_4A8_66I_120K_7T	Combinatorial NM, SS individual colonies				3Q_4L_VL_CC12.1
	pMBK069	p4A8024_4A8_66I_120K_105M	Combinatorial NM, SS individual colonies				28L_VH_CC12.1
	pMBK070	p4A8025_4A8_66I_120K_124L	Combinatorial NM, SS individual colonies				28F_VH_CC12.1
	pMBK071	p4A8026_4A8_66I_120K_125E	Combinatorial NM, SS individual colonies				66F_VH_CC12.1
	pMBK072	p4A8027_4A8_66I_7T_105M	Combinatorial NM, SS individual colonies				66Y_VH_CC12.1
	pMBK073	p4A8028_4A8_66I_7T_124L	Combinatorial NM, SS individual colonies				115L_VH_CC12.1
	pMBK074	p4A8029_4A8_66I_7T_125E	Combinatorial NM, SS individual colonies				115M_VH_CC12.1
	pMBK075	p4A8030_4A8_66I_105M_124L	Combinatorial NM, SS individual colonies				4A8_VL_124_125
	pMBK076	p4A8031_4A8_66I_105M_125E	Combinatorial NM, SS individual colonies				CC12.1_VL_125
	pMBK077	p4A8032_4A8_66I_124L_125E	Combinatorial NM, SS individual colonies				TruSeq_FWD
	pMBK078	p4A8033_4A8_120K_7T_105M	Combinatorial NM, SS individual colonies				TruSeq_REV
	pMBK079	p4A8034_4A8_120K_7T_124L	Combinatorial NM, SS individual colonies				TruSeq_VL_REV
	pMBK080	p4A8035_4A8_120K_7T_125E	Combinatorial NM, SS individual colonies				TruSeq_VH_FWD
	pMBK081	p4A8036_4A8_120K_105M_124L	Combinatorial NM, SS individual colonies				TruSeq_VL_FWD
	pMBK201	p4A8037_4A8_120K_105M_125E	Combinatorial NM, SS individual colonies				TruSeq_VH_REV
	pMBK202	p4A8038_4A8_120K_124L_125E	Combinatorial NM, SS individual colonies				RP1_TruSeq_smallRNA
	pMBK203	p4A8039_4A8_7T_105M_124L	Combinatorial NM, SS individual colonies				Lambda_Full_FWD
	pMBK204	p4A8040_4A8_7T_105M_125E	Combinatorial NM, SS individual colonies				Lambda_Full_REV
	pMBK205	p4A8041_4A8_7T_124L_125E	Combinatorial NM, SS individual colonies				Lambda_Ultramer
	pMBK206	p4A8042_4A8_105M_124L_125E	Combinatorial NM, SS individual colonies				2-7_VL1
	pMBK207	p4A8043_4A8_66I_120K_7T_105M	Combinatorial NM, SS individual colonies				2-7_VL2
	pMBK208	p4A8044_4A8_66I_120K_7T_124L	Combinatorial NM, SS individual colonies				2-7_VL3
	pMBK209	p4A8045_4A8_66I_120K_7T_125E	Combinatorial NM, SS individual colonies				2-7_VL4
	pMBK210	p4A8046_4A8_66I_120K_105M_124L	Combinatorial NM, SS individual colonies
	pMBK211	p4A8047_4A8_66I_120K_105M_125E	Combinatorial NM, SS individual colonies
	pMBK212	p4A8048_4A8_66I_120K_124L_125E	Combinatorial NM, SS individual colonies
	pMBK213	p4A8049_4A8_120K_7T_105M_124L	Combinatorial NM, SS individual colonies
	pMBK214	p4A8050_4A8_120K_7T_105M_125E	Combinatorial NM, SS individual colonies
	pMBK215	p4A8051_4A8_120K_7T_124L_125E	Combinatorial NM, SS individual colonies
	pMBK216	p4A8052_4A8_120K_105M_124L_125E	Combinatorial NM, SS individual colonies
	pMBK217	p4A8053_4A8_66I_7T_105M_124L	Combinatorial NM, SS individual colonies
	pMBK218	p4A8054_4A8_66I_7T_105M_125E	Combinatorial NM, SS individual colonies
	pMBK219	p4A8055_4A8_66I_7T_124L_125E	Combinatorial NM, SS individual colonies
	pMBK220	p4A8056_4A8_66I_105M_124L_125E	Combinatorial NM, SS individual colonies
	pMBK221	p4A8057_4A8_7T_105M_124L_125E	Combinatorial NM, SS individual colonies
	pMBK222	p4A8058_4A8_120K_7T_105M_124L_125E	Combinatorial NM, SS individual colonies
	pMBK223	p4A8059_4A8_66I_7T_105M_124L_125E	Combinatorial NM, SS individual colonies
	pMBK224	p4A8060_4A8_66I_120K_105M_124L_125E	Combinatorial NM, SS individual colonies
	pMBK225	p4A8061_4A8_66I_120K_7T_124L_125E	Combinatorial NM, SS individual colonies
	pMBK226	p4A8062_4A8_66I_120K_7T_105M_125E	Combinatorial NM, SS individual colonies
	pMBK227	p4A8063_4A8_66I_120K_7T_105M_124L	Combinatorial NM, SS individual colonies
	pMBK228	p4A8064_UCA_4A8	Combinatorial NM, SS individual colonies
	pMBK231	CC6.29_pBMP101 | Fab Mutagenesis Plasmid	Golden Gate Assembly
	pMBK233	COV2-2489_pBMP101 | Fab Mutagenesis Plasmid	Golden Gate Assembly
	pMBK234	4A8_pBMP101 | Fab Mutagenesis Plasmid	Golden Gate Assembly
	pMBK235	UCA_4A8_pBMP101 | Fab Mutagenesis Plasmid	Golden Gate Assembly
	pMBK236	CC12.1_pBMP101 | Fab Mutagenesis Plasmid	Golden Gate Assembly
	pMBK237	UCA_CC12.1_pBMP101 | Fab Mutagenesis Plasmid	Golden Gate Assembly
	pMBK248	UCA_2-17_pBMP101 | Fab Mutagenesis Plasmid	Golden Gate Assembly
	pMBK251	4A8_pBMP103-UMI | YSD Plasmid	Yeast Homologous Recombination
	pMBK252	UCA_4A8_pBMP103-UMI | YSD Plasmid	Yeast Homologous Recombination
	pMBK253	CC12.1_pBMP103-UMI | YSD Plasmid	Yeast Homologous Recombination
	pMBK254	UCA_CC12.1_pBMP103-UMI | YSD Plasmid	Yeast Homologous Recombination
	pMBK259	COV2-2489_pBMP103-UMI | YSD Plasmid	Yeast Homologous Recombination
	pMBK268	UCA_2-17_pBMP103-UMI | YSD Plasmid	Yeast Homologous Recombination
	pMBK272	Fab LAMBDA KanR Mutagenesis Plasmid	Gibson Assembly
	pMBK273	Fab KAPPA CamR Mutagenesis Plasmid	Gibson Assembly
	pMBK274	Fab LAMBDA CamR Mutagenesis Plasmid	Gibson Assembly
	pMBK275	Lambda YSD mRFP	Gibson Assembly
	pMBK317	2-7_pMBK274 | Fab Mutagenesis Plasmid	Golden Gate Assembly
	pMBK318	UCA_2-7_pMBK274 | Fab Mutagenesis Plasmid	Golden Gate Assembly
	pMBK341	CR6261_pMBK274 | Fab Mutagenesis Plasmid	Golden Gate Assembly
	pMBK342	UCA_CR6261_pMBK274 | Fab Mutagenesis Plasmid	Golden Gate Assembly
	pBMP101	Base small mutagenesis plasmid	Gibson Assembly			GCGGCCGCTACCAGACTTCAACTGTTCATCAGATGGTGGAAAAATGAAGACGGATGGAGCAGCTACAGAGAGACCAGCTACATATAAGGTCTCAcaagggcccgcaggtgttccccctggcccccagcagcaagagcaccagcggcggcacagcGCGGCCGCcctcaGCGTGTTACAACCAATTAACCAATTCTgattagaaaaactcatcgagcatcaaatgaaactgcaatttattcatatcaggattatcaataccatatttttgaaaaagccgtttctgtaatgaaggagaaaactcaccgaggcagttccataggatggcaagatcctggtatcggtctgcgattccgactcgtccaacatcaatacaacctattaatttcccctcgtcaaaaa…
	pBMP103-mRFP	Base yeast display backbone with mRFP	Gibson Assembly			GTATGGGAAGCCCGATGCGCCAGAGTTGTTTCTGAAACATGGCAAAGGTAGCGTTGCCAATGATGTTACAGATGAGATGGTCAGACTAAACTGGCTGACGGAATTTATGCCTCTTCCGACCATCAAGCATTTTATCCGTACTCCTGATGATGCATGGTTACTCACCACTGCGATCCCCGGGAAAACAGCATTCCAGGTATTAGAAGAATATCCTGATTCAGGTGAAAATATTGTTGATGCGCTGGCAGTGTTCCTGCGCCGGTTGCATTCGATTCCTGTTTGTAATTGTCCTTTTAACAGCGATCGCGTATTTCGTCTCGCTCAGGCGCAATCACGAATGAATAACGGTTTGGTTGATGCGAGTGATTTTGATGACGAGCGTAATGGCTGGCCTGTTGA…
	pBMP103-UMI	Base yeast display backbone with inserted unique UMI	Gibson Assembly			AGGTGGAATCCAGGCCCAGCAGCGGGTTCGGAATCGGTTTGCCACATTCACCCCTGTTGAAAGACTTAGTAACTGGAGAAGATAAACCTTGGTGGGTAACTTCACAAGCGTAAACCTTATGTTTTTCGTAATCGGCCTTGGACAAAGTCAAAGTAGATGACAAAGAGTAGGTAGAGTCCTTGGAATCTTGTTCAGTAACAGATTCTTGGGAGTTACCAGACTGCAATGCGTTATCAACTTTCCATTGAACCTTAGCTTCTCTTGGGTAGAAATTGTTCAACAGACAAACAACAGAAGCAGTACCAGACTTCAACTGTTCATCAGATGGTGGAAAAATGAAGACGGATGGAGCAGCTACAGGCGGCCGCAGCTACACTTCATTGGATGGATGAATCGCGG…
	pOMI0014	319-345_pBMP101 | Fab Mutagenesis Plasmid	Golden Gate Assembly
	pOMI0016	222-1C06_pBMP101 | Fab Mutagenesis Plasmid	Golden Gate Assembly
	pOMI0020	1G01_pBMP101 | Fab Mutagenesis Plasmid	Golden Gate Assembly
	pOMI0021	1G04_pBMP101 | Fab Mutagenesis Plasmid	Golden Gate Assembly
	Plasmid ID	Full Name	Method of Construction
	AMW CC12.1 Plasmid	pBMP Backbone	Golden Gate, then Gibson	check her Notebook
	AMW CC12.1 Plasmid	pMBK Backbone	Golden Gate Assembly

## Sheet: Libraries
Library ID	Full Name	Method of Construction
L001	4A8 CombinNM	CombinNM
L002	CC12.1 CombinNM	CombinNM
L003	COV2-2489 CombinNM	CombinNM
L006	Gibson 2 UMILib2	Gibson Assembly
L018	Lambda UMI Lib1	Golden Gate Assembly
L019	Lambda UMI Lib2	Golden Gate Assembly
L024	CombinNM_2-7	CombinNM
L029	CombinNM_CR6261	CombinNM
L030	UCA_2-17_FWD_NM	NM, fast anneal, 10:1 ratio of primers to template
L031	Kappa_Gibson_MLE_Demonstration	Gibson Assembly
L032	Lambda_Gibson_MLE_Demonstration	Gibson Assembly
L033	Pooled Gibson Library MLE Demonstration	Mixing Plasmid Libraries together
YL001	L006	Chemically competent yeast transformation of intact plasmid library
YL007	L033_rep1	Chemically competent yeast transformation of intact plasmid library
YL008	L033_rep2	Chemically competent yeast transformation of intact plasmid library
OMIL004	319-345 CDR Saturation Mutagenesis Lib	Bloom Mutagenesis
OMIL006	222-1C06 CDR Saturation Mutagenesis Lib	Bloom Mutagenesis
OMIL011	1G01 CDR Saturation Mutagenesis Lib	Bloom Mutagenesis
OMIL012	1G04 CDR Saturation Mutagenesis Lib	Bloom Mutagenesis

## Sheet: Primers
SequenceName	Sequence
217UCA_VH_Lib1_Seq645_112CAC	GGAGTTATCCCCCTAAACTGGTTCCACCCCTGGGGCCAGGGAACCCTGGTC
217UCA_VL_Lib1_Seq111_20AAC	ACTCTGACTGGCCCTGCAGGAGAGGTTGGCTCTTTCCCCTGGAGACACAGA
217UCA_VL_Lib1_Seq342_59CAA	AGACCCACTGCCACTGAACCTGGCTTGGATACCAGTGGCCCTGGTGGATGC
217UCA_VH_Lib1_Seq155_28AAC	GTGTCCTGCAAGGCTTCTGGAGGCAACTTCAGCAGCTATGCTATCAGCTGG
217UCA_VL_Lib1_Seq316_55GAC	ACTGAACCTGGCTGGGATACCAGTGTCCCTGGTGGATGCACCATAGATGAG
217UCA_VH_Lib1_Seq306_54ACC	GAGTGGATGGGAGGCATCATCCCTACCTTTGGTACAGCAAACTACGCACAG
217UCA_VH_Lib1_Seq421_73GTC	CAGGGCAGAGTCACGATTACCGCGGTCGAATCCACGAGCACAGCCTACATG
217UCA_VH_Lib1_Seq502_87AGC	GCCTACATGGAGCTGAGCAGCCTGAGCTCCGAGGACACGGCCGTGTATTAC
217UCA_VH_Lib1_Seq409_71AGC	AAGTTCCAGGGCAGAGTCACGATTAGCGCGGACGAATCCACGAGCACAGCC
217UCA_VH_Lib1_Seq56_10CAG	GTCCAGCTGGTGCAGTCTGGGGCACAGGTGAAGAAGCCTGGGTCCTCGGTG
217UCA_VH_Lib1_Seq225_40ACC	TATGCTATCAGCTGGGTGCGACAGACCCCTGGACAAGGGCTTGAGTGGATG
217UCA_VL_Lib1_Seq351_60GTC	CCCAGACCCACTGCCACTGAACCTGACTGGGATACCAGTGGCCCTGGTGGA
217UCA_VH_Lib1_Seq205_36TCG	ACCTTCAGCAGCTATGCTATCAGCTCGGTGCGACAGGCCCCTGGACAAGGG
217UCA_VH_Lib1_Seq477_83ATG	TCCACGAGCACAGCCTACATGGAGATGAGCAGCCTGAGATCCGAGGACACG
217UCA_VH_Lib1_Seq220_39CGG	AGCTATGCTATCAGCTGGGTGCGACGGGCCCCTGGACAAGGGCTTGAGTGG
217UCA_VL_Lib1_Seq8_2CTA	GGTGGCTGGAGACTGCGTCATCACTAGTTCATCGAGTTGTACCCCTTCTTC
217UCA_VL_Lib1_Seq29_5TCG	CACAGACAGGGTGGCTGGAGACTGCGACATCACTATTTCATCGAGTTGTAC
217UCA_VL_Lib1_Seq542_93GAC	TCCGCCGAAAGTGAACGGAGGCCAGTCATTATACTGCTGACAGTAATAAAC
217UCA_VH_Lib1_Seq261_47GGG	CAGGCCCCTGGACAAGGGCTTGAGGGGATGGGAGGCATCATCCCTATCTTT
217UCA_VH_Lib1_Seq209_37CTG	TTCAGCAGCTATGCTATCAGCTGGCTGCGACAGGCCCCTGGACAAGGGCTT
217UCA_VH_Lib1_Seq325_57TCA	GGAGGCATCATCCCTATCTTTGGTTCAGCAAACTACGCACAGAAGTTCCAG
217UCA_VL_Lib1_Seq624_107AGC	GGATGGAGCAGCTACAGTTCTTTTGCTTTCCACCTTGGTCCCTCCGCCGAA
217UCA_VH_Lib1_Seq472_82GAC	GAATCCACGAGCACAGCCTACATGGACCTGAGCAGCCTGAGATCCGAGGAC
217UCA_VH_Lib1_Seq397_69TCG	GCACAGAAGTTCCAGGGCAGAGTCTCGATTACCGCGGACGAATCCACGAGC
217UCA_VL_Lib1_Seq478_82AAT	CTGCTGACAGTAATAAACTGCAAAATTTTCAGACTGCAGGCTGCTGATGGT
217UCA_VL_Lib1_Seq177_31AAC	TTTCTGCTGGTACCAGGCTAAGTTGTTGCTAACACTCTGACTGGCCCTGCA
217UCA_VH_Lib1_Seq20_4CCG	AGCGTTTTAGCAGGTCAGGTCCAGCCGGTGCAGTCTGGGGCAGAGGTGAAG
217UCA_VL_Lib1_Seq100_18AAA	ACTGGCCCTGCAGGAGAGGGTGGCTTTTTCCCCTGGAGACACAGACAGGGT
217UCA_VH_Lib1_Seq701_122ATC	TGGGGCCAGGGAACCCTGGTCACCATCTCCTCAACCAAGGGCCCGCAGGTG
217UCA_VL_Lib1_Seq401_69CCA	GCTGCTGATGGTGAGAGTGAACTCTGGCCCAGACCCACTGCCACTGAACCT
217UCA_VH_Lib1_Seq247_44TGG	TGGGTGCGACAGGCCCCTGGACAATGGCTTGAGTGGATGGGAGGCATCATC
217UCA_VL_Lib1_Seq108_19GTC	CTGACTGGCCCTGCAGGAGAGGGTGACTCTTTCCCCTGGAGACACAGACAG
217UCA_VH_Lib1_Seq185_33TCT	TCTGGAGGCACCTTCAGCAGCTATTCTATCAGCTGGGTGCGACAGGCCCCT
217UCA_VH_Lib1_Seq286_51ACC	CAAGGGCTTGAGTGGATGGGAGGCACCATCCCTATCTTTGGTACAGCAAAC
217UCA_VL_Lib1_Seq308_53CCC	CCTGGCTGGGATACCAGTGGCCCTGGGGGATGCACCATAGATGAGGAGCCT
217UCA_VH_Lib1_Seq179_32CAT	GCTTCTGGAGGCACCTTCAGCAGCCATGCTATCAGCTGGGTGCGACAGGCC
217UCA_VH_Lib1_Seq576_100GGC	GCCGTGTATTACTGTGCGAGAGGAGGCGGCTATCGGGGAGTTATCCCCCTA
217UCA_VL_Lib1_Seq119_21GTC	AACACTCTGACTGGCCCTGCAGGAGACGGTGGCTCTTTCCCCTGGAGACAC
217UCA_VL_Lib1_Seq631_108AGA	GACGGATGGAGCAGCTACAGTTCTTCTGATTTCCACCTTGGTCCCTCCGCC
217UCA_VH_Lib1_Seq87_16TGC	GGGGCAGAGGTGAAGAAGCCTGGGTGCTCGGTGAAGGTGTCCTGCAAGGCT
217UCA_VH_Lib1_Seq207_37GAG	TTCAGCAGCTATGCTATCAGCTGGGAGCGACAGGCCCCTGGACAAGGGCTT
217UCA_VL_Lib1_Seq534_91TCT	GAAAGTGAACGGAGGCCAGTTATTAGACTGCTGACAGTAATAAACTGCAAA
217UCA_VH_Lib1_Seq15_3AAG	GCTAGCGTTTTAGCAGGTCAGGTCAAGCTGGTGCAGTCTGGGGCAGAGGTG
217UCA_VL_Lib1_Seq278_48AGC	AGTGGCCCTGGTGGATGCACCATAGCTGAGGAGCCTGGGAGCCTGGCCAGG
217UCA_VL_Lib1_Seq1_1GCA	GGCTGGAGACTGCGTCATCACTATTGCATCGAGTTGTACCCCTTCTTCTTT
217UCA_VH_Lib1_Seq456_79TCC	ACCGCGGACGAATCCACGAGCACATCCTACATGGAGCTGAGCAGCCTGAGA
217UCA_VH_Lib1_Seq124_22TAC	CCTGGGTCCTCGGTGAAGGTGTCCTACAAGGCTTCTGGAGGCACCTTCAGC
217UCA_VH_Lib1_Seq339_60TGC	ATCCCTATCTTTGGTACAGCAAACTGCGCACAGAAGTTCCAGGGCAGAGTC
217UCA_VH_Lib1_Seq547_95GAC	AGATCCGAGGACACGGCCGTGTATGACTGTGCGAGAGGAGTCGGCTATCGG
217UCA_VL_Lib1_Seq167_29CTT	CTGGTACCAGGCTAAGTTGCTGCTAAGACTCTGACTGGCCCTGCAGGAGAG
217UCA_VL_Lib1_Seq61_11CAG	GGCTCTTTCCCCTGGAGACACAGACTGGGTGGCTGGAGACTGCGTCATCAC
217UCA_VH_Lib1_Seq617_107TCC	GGAGTCGGCTATCGGGGAGTTATCTCCCTAAACTGGTTCGACCCCTGGGGC
217UCA_VL_Lib1_Seq394_68GAG	GCTGATGGTGAGAGTGAACTCTGTCTCAGACCCACTGCCACTGAACCTGGC
217UCA_VL_Lib1_Seq512_88GGT	CGGAGGCCAGTTATTATACTGCTGACCGTAATAAACTGCAAAATCTTCAGA
217UCA_VH_Lib1_Seq112_20ATG	AAGAAGCCTGGGTCCTCGGTGAAGATGTCCTGCAAGGCTTCTGGAGGCACC
217UCA_VH_Lib1_Seq282_51CTC	CAAGGGCTTGAGTGGATGGGAGGCCTCATCCCTATCTTTGGTACAGCAAAC
217UCA_VL_Lib1_Seq183_32AAA	AGGTTTCTGCTGGTACCAGGCTAATTTGCTGCTAACACTCTGACTGGCCCT
217UCA_VL_Lib1_Seq97_17GTA	GGCCCTGCAGGAGAGGGTGGCTCTTACCCCTGGAGACACAGACAGGGTGGC
217UCA_VH_Lib1_Seq642_112GCC	GGAGTTATCCCCCTAAACTGGTTCGCCCCCTGGGGCCAGGGAACCCTGGTC
217UCA_VH_Lib1_Seq65_12AAC	CTGGTGCAGTCTGGGGCAGAGGTGAACAAGCCTGGGTCCTCGGTGAAGGTG
217UCA_VH_Lib1_Seq370_65CAC	ACAGCAAACTACGCACAGAAGTTCCACGGCAGAGTCACGATTACCGCGGAC
217UCA_VH_Lib1_Seq551_95TCC	AGATCCGAGGACACGGCCGTGTATTCCTGTGCGAGAGGAGTCGGCTATCGG
217UCA_VL_Lib1_Seq562_96CAG	CTTGGTCCCTCCGCCGAAAGTGAACTGAGGCCAGTTATTATACTGCTGACA
217UCA_VL_Lib1_Seq225_39ACA	GAGGAGCCTGGGAGCCTGGCCAGGTGTCTGCTGGTACCAGGCTAAGTTGCT
217UCA_VL_Lib1_Seq484_83TCT	ATACTGCTGACAGTAATAAACTGCAGAATCTTCAGACTGCAGGCTGCTGAT
217UCA_VH_Lib1_Seq189_34CTC	GGAGGCACCTTCAGCAGCTATGCTCTCAGCTGGGTGCGACAGGCCCCTGGA
217UCA_VL_Lib1_Seq399_69ATA	GCTGCTGATGGTGAGAGTGAACTCTATCCCAGACCCACTGCCACTGAACCT
217UCA_VH_Lib1_Seq199_35AGA	GGCACCTTCAGCAGCTATGCTATCAGATGGGTGCGACAGGCCCCTGGACAA
217UCA_VH_Lib1_Seq88_16TTC	GGGGCAGAGGTGAAGAAGCCTGGGTTCTCGGTGAAGGTGTCCTGCAAGGCT
217UCA_VH_Lib1_Seq573_100GCC	GCCGTGTATTACTGTGCGAGAGGAGCCGGCTATCGGGGAGTTATCCCCCTA
217UCA_VH_Lib1_Seq700_122GGC	TGGGGCCAGGGAACCCTGGTCACCGGCTCCTCAACCAAGGGCCCGCAGGTG
217UCA_VH_Lib1_Seq58_11GCG	CAGCTGGTGCAGTCTGGGGCAGAGGCGAAGAAGCCTGGGTCCTCGGTGAAG
217UCA_VL_Lib1_Seq448_77AAC	AACTGCAAAATCTTCAGACTGCAGGTTGCTGATGGTGAGAGTGAACTCTGT
217UCA_VL_Lib1_Seq9_2ATG	GGTGGCTGGAGACTGCGTCATCACCATTTCATCGAGTTGTACCCCTTCTTC
217UCA_VL_Lib1_Seq309_53AGC	CCTGGCTGGGATACCAGTGGCCCTGCTGGATGCACCATAGATGAGGAGCCT
217UCA_VH_Lib1_Seq191_34AAC	GGAGGCACCTTCAGCAGCTATGCTAACAGCTGGGTGCGACAGGCCCCTGGA
217UCA_VL_Lib1_Seq250_44GCC	GGATGCACCATAGATGAGGAGCCTGGCAGCCTGGCCAGGTTTCTGCTGGTA
217UCA_VH_Lib1_Seq161_29TCC	TCCTGCAAGGCTTCTGGAGGCACCTCCAGCAGCTATGCTATCAGCTGGGTG
217UCA_VL_Lib1_Seq42_8GCA	CCCTGGAGACACAGACAGGGTGGCTGCAGACTGCGTCATCACTATTTCATC
217UCA_VL_Lib1_Seq90_16GTG	CCTGCAGGAGAGGGTGGCTCTTTCCACTGGAGACACAGACAGGGTGGCTGG
217UCA_VH_Lib1_Seq603_105GGT	GCGAGAGGAGTCGGCTATCGGGGAGGTATCCCCCTAAACTGGTTCGACCCC
217UCA_VH_Lib1_Seq641_111TAC	CGGGGAGTTATCCCCCTAAACTGGTACGACCCCTGGGGCCAGGGAACCCTG
217UCA_VH_Lib1_Seq218_39CTG	AGCTATGCTATCAGCTGGGTGCGACTGGCCCCTGGACAAGGGCTTGAGTGG
217UCA_VH_Lib1_Seq249_45CAT	GTGCGACAGGCCCCTGGACAAGGGCATGAGTGGATGGGAGGCATCATCCCT
217UCA_VH_Lib1_Seq615_107CTC	GGAGTCGGCTATCGGGGAGTTATCCTCCTAAACTGGTTCGACCCCTGGGGC
217UCA_VH_Lib1_Seq320_57GCA	GGAGGCATCATCCCTATCTTTGGTGCAGCAAACTACGCACAGAAGTTCCAG
217UCA_VL_Lib1_Seq406_70GGG	CAGGCTGCTGATGGTGAGAGTGAACCCTGTCCCAGACCCACTGCCACTGAA
217UCA_VL_Lib1_Seq576_98AGT	TTCCACCTTGGTCCCTCCGCCGAAACTGAACGGAGGCCAGTTATTATACTG
217UCA_VH_Lib1_Seq216_39CAC	AGCTATGCTATCAGCTGGGTGCGACACGCCCCTGGACAAGGGCTTGAGTGG
217UCA_VH_Lib1_Seq509_88TAC	TACATGGAGCTGAGCAGCCTGAGATACGAGGACACGGCCGTGTATTACTGT
217UCA_VH_Lib1_Seq338_59TAC	ATCATCCCTATCTTTGGTACAGCATACTACGCACAGAAGTTCCAGGGCAGA
217UCA_VH_Lib1_Seq683_119CAG	TTCGACCCCTGGGGCCAGGGAACCCAGGTCACCGTCTCCTCAACCAAGGGC
217UCA_VH_Lib1_Seq255_46GAC	CGACAGGCCCCTGGACAAGGGCTTGACTGGATGGGAGGCATCATCCCTATC
217UCA_VL_Lib1_Seq242_42CCG	ACCATAGATGAGGAGCCTGGGAGCCGGGCCAGGTTTCTGCTGGTACCAGGC
217UCA_VL_Lib1_Seq506_87GAC	AGGCCAGTTATTATACTGCTGACAGTCATAAACTGCAAAATCTTCAGACTG
217UCA_VL_Lib1_Seq589_101GCA	TCTTTTGATTTCCACCTTGGTCCCTGCGCCGAAAGTGAACGGAGGCCAGTT
217UCA_VH_Lib1_Seq101_18ATG	GAGGTGAAGAAGCCTGGGTCCTCGATGAAGGTGTCCTGCAAGGCTTCTGGA
217UCA_VH_Lib1_Seq227_41GCT	GCTATCAGCTGGGTGCGACAGGCCGCTGGACAAGGGCTTGAGTGGATGGGA
217UCA_VH_Lib1_Seq314_56GCT	ATGGGAGGCATCATCCCTATCTTTGCTACAGCAAACTACGCACAGAAGTTC
217UCA_VH_Lib1_Seq489_85GGC	AGCACAGCCTACATGGAGCTGAGCGGCCTGAGATCCGAGGACACGGCCGTG
217UCA_VH_Lib1_Seq707_123ACC	GGCCAGGGAACCCTGGTCACCGTCACCTCAACCAAGGGCCCGCAGGTGTTC
217UCA_VL_Lib1_Seq191_34GAC	CTGGCCAGGTTTCTGCTGGTACCAGTCTAAGTTGCTGCTAACACTCTGACT
217UCA_VL_Lib1_Seq314_54ACG	GAACCTGGCTGGGATACCAGTGGCCGTGGTGGATGCACCATAGATGAGGAG
217UCA_VL_Lib1_Seq337_58AGC	CCCACTGCCACTGAACCTGGCTGGGCTACCAGTGGCCCTGGTGGATGCACC
217UCA_VH_Lib1_Seq133_24CCT	TCCTCGGTGAAGGTGTCCTGCAAGCCTTCTGGAGGCACCTTCAGCAGCTAT
217UCA_VH_Lib1_Seq229_41CTT	GCTATCAGCTGGGTGCGACAGGCCCTTGGACAAGGGCTTGAGTGGATGGGA
217UCA_VL_Lib1_Seq147_26AAT	GGCTAAGTTGCTGCTAACACTCTGATTGGCCCTGCAGGAGAGGGTGGCTCT
217UCA_VH_Lib1_Seq569_99GCA	ACGGCCGTGTATTACTGTGCGAGAGCAGTCGGCTATCGGGGAGTTATCCCC
217UCA_VH_Lib1_Seq130_23ACG	GGGTCCTCGGTGAAGGTGTCCTGCACGGCTTCTGGAGGCACCTTCAGCAGC
217UCA_VL_Lib1_Seq453_78CAG	ATAAACTGCAAAATCTTCAGACTGCTGGCTGCTGATGGTGAGAGTGAACTC
217UCA_VH_Lib1_Seq92_17GCG	GCAGAGGTGAAGAAGCCTGGGTCCGCGGTGAAGGTGTCCTGCAAGGCTTCT
217UCA_VH_Lib1_Seq487_84ACC	ACGAGCACAGCCTACATGGAGCTGACCAGCCTGAGATCCGAGGACACGGCC
217UCA_VH_Lib1_Seq386_68GCC	TACGCACAGAAGTTCCAGGGCAGAGCCACGATTACCGCGGACGAATCCACG
217UCA_VL_Lib1_Seq402_69AGA	GCTGCTGATGGTGAGAGTGAACTCTCTCCCAGACCCACTGCCACTGAACCT
217UCA_VH_Lib1_Seq110_20GGG	AAGAAGCCTGGGTCCTCGGTGAAGGGGTCCTGCAAGGCTTCTGGAGGCACC
217UCA_VH_Lib1_Seq392_69GCG	GCACAGAAGTTCCAGGGCAGAGTCGCGATTACCGCGGACGAATCCACGAGC
217UCA_VH_Lib1_Seq217_39AAG	AGCTATGCTATCAGCTGGGTGCGAAAGGCCCCTGGACAAGGGCTTGAGTGG
217UCA_VH_Lib1_Seq604_105ATT	GCGAGAGGAGTCGGCTATCGGGGAATTATCCCCCTAAACTGGTTCGACCCC
217UCA_VL_Lib1_Seq360_62CTC	CTCTGTCCCAGACCCACTGCCACTGAGCCTGGCTGGGATACCAGTGGCCCT
217UCA_VH_Lib1_Seq269_48ACG	GCCCCTGGACAAGGGCTTGAGTGGACGGGAGGCATCATCCCTATCTTTGGT
217UCA_VH_Lib1_Seq398_70TTT	CAGAAGTTCCAGGGCAGAGTCACGTTTACCGCGGACGAATCCACGAGCACA
217UCA_VH_Lib1_Seq649_113GCC	GTTATCCCCCTAAACTGGTTCGACGCCTGGGGCCAGGGAACCCTGGTCACC
217UCA_VL_Lib1_Seq392_67TAT	GATGGTGAGAGTGAACTCTGTCCCATACCCACTGCCACTGAACCTGGCTGG
217UCA_VL_Lib1_Seq372_64GAC	AGTGAACTCTGTCCCAGACCCACTGTCACTGAACCTGGCTGGGATACCAGT
217UCA_VL_Lib1_Seq268_47TTC	GGCCCTGGTGGATGCACCATAGATGAAGAGCCTGGGAGCCTGGCCAGGTTT
217UCA_VL_Lib1_Seq101_18AGC	ACTGGCCCTGCAGGAGAGGGTGGCGCTTTCCCCTGGAGACACAGACAGGGT
217UCA_VH_Lib1_Seq71_13AAC	GTGCAGTCTGGGGCAGAGGTGAAGAACCCTGGGTCCTCGGTGAAGGTGTCC
217UCA_VH_Lib1_Seq377_66GAC	GCAAACTACGCACAGAAGTTCCAGGACAGAGTCACGATTACCGCGGACGAA
217UCA_VL_Lib1_Seq292_50GTT	GATACCAGTGGCCCTGGTGGATGCAACATAGATGAGGAGCCTGGGAGCCTG
217UCA_VL_Lib1_Seq485_83GTT	ATACTGCTGACAGTAATAAACTGCAACATCTTCAGACTGCAGGCTGCTGAT
217UCA_VH_Lib1_Seq634_110AGG	TATCGGGGAGTTATCCCCCTAAACAGGTTCGACCCCTGGGGCCAGGGAACC
217UCA_VL_Lib1_Seq219_38CGG	GAGCCTGGGAGCCTGGCCAGGTTTCCGCTGGTACCAGGCTAAGTTGCTGCT
217UCA_VL_Lib1_Seq386_66TGG	GGTGAGAGTGAACTCTGTCCCAGACCAACTGCCACTGAACCTGGCTGGGAT
217UCA_VH_Lib1_Seq656_114GGG	ATCCCCCTAAACTGGTTCGACCCCGGGGGCCAGGGAACCCTGGTCACCGTC
217UCA_VH_Lib1_Seq378_66CGC	GCAAACTACGCACAGAAGTTCCAGCGCAGAGTCACGATTACCGCGGACGAA
217UCA_VL_Lib1_Seq540_92ACT	GCCGAAAGTGAACGGAGGCCAGTTAGTATACTGCTGACAGTAATAAACTGC
217UCA_VH_Lib1_Seq342_60CAC	ATCCCTATCTTTGGTACAGCAAACCACGCACAGAAGTTCCAGGGCAGAGTC
217UCA_VL_Lib1_Seq206_36AAC	GGGAGCCTGGCCAGGTTTCTGCTGGTTCCAGGCTAAGTTGCTGCTAACACT
217UCA_VL_Lib1_Seq96_17CAA	GGCCCTGCAGGAGAGGGTGGCTCTTTGCCCTGGAGACACAGACAGGGTGGC
217UCA_VL_Lib1_Seq395_68AGG	GCTGATGGTGAGAGTGAACTCTGTCCTAGACCCACTGCCACTGAACCTGGC
217UCA_VH_Lib1_Seq118_21TAC	AAGCCTGGGTCCTCGGTGAAGGTGTACTGCAAGGCTTCTGGAGGCACCTTC
217UCA_VL_Lib1_Seq133_24AAG	GTTGCTGCTAACACTCTGACTGGCCTTGCAGGAGAGGGTGGCTCTTTCCCC
217UCA_VH_Lib1_Seq208_37GGG	TTCAGCAGCTATGCTATCAGCTGGGGGCGACAGGCCCCTGGACAAGGGCTT
217UCA_VL_Lib1_Seq426_73GTC	TTCAGACTGCAGGCTGCTGATGGTGACAGTGAACTCTGTCCCAGACCCACT
217UCA_VL_Lib1_Seq373_64CGC	AGTGAACTCTGTCCCAGACCCACTGCGACTGAACCTGGCTGGGATACCAGT
217UCA_VH_Lib1_Seq434_75TAC	AGAGTCACGATTACCGCGGACGAATACACGAGCACAGCCTACATGGAGCTG
217UCA_VH_Lib1_Seq186_33ACT	TCTGGAGGCACCTTCAGCAGCTATACTATCAGCTGGGTGCGACAGGCCCCT
217UCA_VL_Lib1_Seq347_60GGC	CCCAGACCCACTGCCACTGAACCTGCCTGGGATACCAGTGGCCCTGGTGGA
217UCA_VH_Lib1_Seq32_6CTG	TTAGCAGGTCAGGTCCAGCTGGTGCTGTCTGGGGCAGAGGTGAAGAAGCCT
217UCA_VL_Lib1_Seq59_11ATG	GGCTCTTTCCCCTGGAGACACAGACATGGTGGCTGGAGACTGCGTCATCAC
217UCA_VL_Lib1_Seq543_93CAC	TCCGCCGAAAGTGAACGGAGGCCAGTGATTATACTGCTGACAGTAATAAAC
217UCA_VL_Lib1_Seq585_100GAC	TTTGATTTCCACCTTGGTCCCTCCGTCGAAAGTGAACGGAGGCCAGTTATT
217UCA_VL_Lib1_Seq83_15CAA	GCAGGAGAGGGTGGCTCTTTCCCCTTGAGACACAGACAGGGTGGCTGGAGA
217UCA_VH_Lib1_Seq127_23AAC	GGGTCCTCGGTGAAGGTGTCCTGCAACGCTTCTGGAGGCACCTTCAGCAGC
217UCA_VH_Lib1_Seq599_104GTA	TGTGCGAGAGGAGTCGGCTATCGGGTAGTTATCCCCCTAAACTGGTTCGAC
217UCA_VH_Lib1_Seq464_80TCC	GCGGACGAATCCACGAGCACAGCCTCCATGGAGCTGAGCAGCCTGAGATCC
217UCA_VL_Lib1_Seq293_51GAA	TGGGATACCAGTGGCCCTGGTGGATTCACCATAGATGAGGAGCCTGGGAGC
217UCA_VL_Lib1_Seq470_81GGA	CTGACAGTAATAAACTGCAAAATCTCCAGACTGCAGGCTGCTGATGGTGAG
217UCA_VH_Lib1_Seq355_62CCG	ATCTTTGGTACAGCAAACTACGCACCGAAGTTCCAGGGCAGAGTCACGATT
217UCA_VH_Lib1_Seq705_123TTC	GGCCAGGGAACCCTGGTCACCGTCTTCTCAACCAAGGGCCCGCAGGTGTTC
217UCA_VH_Lib1_Seq401_70AAT	CAGAAGTTCCAGGGCAGAGTCACGAATACCGCGGACGAATCCACGAGCACA
217UCA_VH_Lib1_Seq553_96GGT	TCCGAGGACACGGCCGTGTATTACGGTGCGAGAGGAGTCGGCTATCGGGGA
217UCA_VL_Lib1_Seq221_39ATA	GAGGAGCCTGGGAGCCTGGCCAGGTATCTGCTGGTACCAGGCTAAGTTGCT
217UCA_VH_Lib1_Seq677_118ATC	TGGTTCGACCCCTGGGGCCAGGGAATCCTGGTCACCGTCTCCTCAACCAAG
217UCA_VH_Lib1_Seq394_69ATG	GCACAGAAGTTCCAGGGCAGAGTCATGATTACCGCGGACGAATCCACGAGC
217UCA_VH_Lib1_Seq423_74GCA	GGCAGAGTCACGATTACCGCGGACGCATCCACGAGCACAGCCTACATGGAG
217UCA_VH_Lib1_Seq577_100ATC	GCCGTGTATTACTGTGCGAGAGGAATCGGCTATCGGGGAGTTATCCCCCTA
217UCA_VL_Lib1_Seq35_6CGG	AGACACAGACAGGGTGGCTGGAGACCGCGTCATCACTATTTCATCGAGTTG
217UCA_VL_Lib1_Seq622_107ATG	GGATGGAGCAGCTACAGTTCTTTTCATTTCCACCTTGGTCCCTCCGCCGAA
217UCA_VL_Lib1_Seq322_56GCT	GCCACTGAACCTGGCTGGGATACCAGCGGCCCTGGTGGATGCACCATAGAT
217UCA_VL_Lib1_Seq259_45AGC	GGTGGATGCACCATAGATGAGGAGGCTGGGAGCCTGGCCAGGTTTCTGCTG
217UCA_VL_Lib1_Seq440_76GGC	TGCAAAATCTTCAGACTGCAGGCTGCCGATGGTGAGAGTGAACTCTGTCCC
217UCA_VH_Lib1_Seq114_21TGC	AAGCCTGGGTCCTCGGTGAAGGTGTGCTGCAAGGCTTCTGGAGGCACCTTC
217UCA_VH_Lib1_Seq695_121CCC	CCCTGGGGCCAGGGAACCCTGGTCCCCGTCTCCTCAACCAAGGGCCCGCAG
217UCA_VL_Lib1_Seq363_62TAC	CTCTGTCCCAGACCCACTGCCACTGTACCTGGCTGGGATACCAGTGGCCCT
217UCA_VH_Lib1_Seq333_59CAC	ATCATCCCTATCTTTGGTACAGCACACTACGCACAGAAGTTCCAGGGCAGA
217UCA_VH_Lib1_Seq16_3CTG	GCTAGCGTTTTAGCAGGTCAGGTCCTGCTGGTGCAGTCTGGGGCAGAGGTG
217UCA_VL_Lib1_Seq569_97TCC	CACCTTGGTCCCTCCGCCGAAAGTGGACGGAGGCCAGTTATTATACTGCTG
217UCA_VH_Lib1_Seq51_9GTA	CAGGTCCAGCTGGTGCAGTCTGGGGTAGAGGTGAAGAAGCCTGGGTCCTCG
217UCA_VL_Lib1_Seq376_65TGT	GAGAGTGAACTCTGTCCCAGACCCACAGCCACTGAACCTGGCTGGGATACC
217UCA_VH_Lib1_Seq27_5CTG	GTTTTAGCAGGTCAGGTCCAGCTGCTGCAGTCTGGGGCAGAGGTGAAGAAG
217UCA_VH_Lib1_Seq540_94TGT	CTGAGATCCGAGGACACGGCCGTGTGTTACTGTGCGAGAGGAGTCGGCTAT
217UCA_VH_Lib1_Seq670_116CCG	CTAAACTGGTTCGACCCCTGGGGCCCGGGAACCCTGGTCACCGTCTCCTCA
217UCA_VL_Lib1_Seq317_55GGC	ACTGAACCTGGCTGGGATACCAGTGCCCCTGGTGGATGCACCATAGATGAG
217UCA_VH_Lib1_Seq85_15TGG	TCTGGGGCAGAGGTGAAGAAGCCTTGGTCCTCGGTGAAGGTGTCCTGCAAG
217UCA_VH_Lib1_Seq287_51GTC	CAAGGGCTTGAGTGGATGGGAGGCGTCATCCCTATCTTTGGTACAGCAAAC
217UCA_VH_Lib1_Seq399_70CTT	CAGAAGTTCCAGGGCAGAGTCACGCTTACCGCGGACGAATCCACGAGCACA
217UCA_VL_Lib1_Seq198_35GGG	AGCCTGGCCAGGTTTCTGCTGGTACCCGGCTAAGTTGCTGCTAACACTCTG
217UCA_VL_Lib1_Seq579_99CTC	GATTTCCACCTTGGTCCCTCCGCCGAGAGTGAACGGAGGCCAGTTATTATA
217UCA_VL_Lib1_Seq567_97ATC	CACCTTGGTCCCTCCGCCGAAAGTGATCGGAGGCCAGTTATTATACTGCTG
217UCA_VH_Lib1_Seq12_2CTC	ATTGCTAGCGTTTTAGCAGGTCAGCTCCAGCTGGTGCAGTCTGGGGCAGAG
217UCA_VL_Lib1_Seq190_33GTA	GCCAGGTTTCTGCTGGTACCAGGCTACGTTGCTGCTAACACTCTGACTGGC
217UCA_VH_Lib1_Seq311_55TCT	TGGATGGGAGGCATCATCCCTATCTCTGGTACAGCAAACTACGCACAGAAG
217UCA_VH_Lib1_Seq519_90CAC	GAGCTGAGCAGCCTGAGATCCGAGCACACGGCCGTGTATTACTGTGCGAGA
217UCA_VL_Lib1_Seq343_59CGA	AGACCCACTGCCACTGAACCTGGCTCGGATACCAGTGGCCCTGGTGGATGC
217UCA_VL_Lib1_Seq465_80CCT	ACAGTAATAAACTGCAAAATCTTCAGGCTGCAGGCTGCTGATGGTGAGAGT
217UCA_VL_Lib1_Seq609_105GCG	AGCAGCTACAGTTCTTTTGATTTCCGCCTTGGTCCCTCCGCCGAAAGTGAA
217UCA_VH_Lib1_Seq660_115GCC	CCCCTAAACTGGTTCGACCCCTGGGCCCAGGGAACCCTGGTCACCGTCTCC
217UCA_VL_Lib1_Seq350_60ACC	CCCAGACCCACTGCCACTGAACCTGGTTGGGATACCAGTGGCCCTGGTGGA
217UCA_VH_Lib1_Seq4_1CTG	GTTATTGCTAGCGTTTTAGCAGGTCTGGTCCAGCTGGTGCAGTCTGGGGCA
217UCA_VH_Lib1_Seq468_81AGG	GACGAATCCACGAGCACAGCCTACAGGGAGCTGAGCAGCCTGAGATCCGAG
217UCA_VL_Lib1_Seq329_57GAT	ACTGCCACTGAACCTGGCTGGGATATCAGTGGCCCTGGTGGATGCACCATA
217UCA_VH_Lib1_Seq600_105GCT	GCGAGAGGAGTCGGCTATCGGGGAGCTATCCCCCTAAACTGGTTCGACCCC
217UCA_VH_Lib1_Seq283_51ATG	CAAGGGCTTGAGTGGATGGGAGGCATGATCCCTATCTTTGGTACAGCAAAC
217UCA_VH_Lib1_Seq414_72ACG	TTCCAGGGCAGAGTCACGATTACCACGGACGAATCCACGAGCACAGCCTAC
217UCA_VH_Lib1_Seq115_21TTC	AAGCCTGGGTCCTCGGTGAAGGTGTTCTGCAAGGCTTCTGGAGGCACCTTC
217UCA_VH_Lib1_Seq664_115AGC	CCCCTAAACTGGTTCGACCCCTGGAGCCAGGGAACCCTGGTCACCGTCTCC
217UCA_VH_Lib1_Seq327_58GGA	GGCATCATCCCTATCTTTGGTACAGGAAACTACGCACAGAAGTTCCAGGGC
217UCA_VH_Lib1_Seq622_108CGA	GTCGGCTATCGGGGAGTTATCCCCCGAAACTGGTTCGACCCCTGGGGCCAG
217UCA_VL_Lib1_Seq614_106GCA	TGGAGCAGCTACAGTTCTTTTGATTGCCACCTTGGTCCCTCCGCCGAAAGT
217UCA_VH_Lib1_Seq359_63AAC	TTTGGTACAGCAAACTACGCACAGAACTTCCAGGGCAGAGTCACGATTACC
217UCA_VH_Lib1_Seq372_65CTG	ACAGCAAACTACGCACAGAAGTTCCTGGGCAGAGTCACGATTACCGCGGAC
217UCA_VL_Lib1_Seq274_48TTC	AGTGGCCCTGGTGGATGCACCATAGAAGAGGAGCCTGGGAGCCTGGCCAGG
217UCA_VL_Lib1_Seq608_104ACG	AGCTACAGTTCTTTTGATTTCCACCGTGGTCCCTCCGCCGAAAGTGAACGG
217UCA_VH_Lib1_Seq704_123TGC	GGCCAGGGAACCCTGGTCACCGTCTGCTCAACCAAGGGCCCGCAGGTGTTC
217UCA_VL_Lib1_Seq187_33TTC	GCCAGGTTTCTGCTGGTACCAGGCGAAGTTGCTGCTAACACTCTGACTGGC
217UCA_VL_Lib1_Seq214_38GAG	GAGCCTGGGAGCCTGGCCAGGTTTCTCCTGGTACCAGGCTAAGTTGCTGCT
217UCA_VL_Lib1_Seq252_44CTC	GGATGCACCATAGATGAGGAGCCTGAGAGCCTGGCCAGGTTTCTGCTGGTA
217UCA_VL_Lib1_Seq255_44ACC	GGATGCACCATAGATGAGGAGCCTGGTAGCCTGGCCAGGTTTCTGCTGGTA
217UCA_VL_Lib1_Seq563_96CGG	CTTGGTCCCTCCGCCGAAAGTGAACCGAGGCCAGTTATTATACTGCTGACA
217UCA_VH_Lib1_Seq132_24GGT	TCCTCGGTGAAGGTGTCCTGCAAGGGTTCTGGAGGCACCTTCAGCAGCTAT
217UCA_VH_Lib1_Seq505_88TGC	TACATGGAGCTGAGCAGCCTGAGATGCGAGGACACGGCCGTGTATTACTGT
217UCA_VL_Lib1_Seq417_72ATT	AGACTGCAGGCTGCTGATGGTGAGAATGAACTCTGTCCCAGACCCACTGCC
217UCA_VL_Lib1_Seq389_67TTT	GATGGTGAGAGTGAACTCTGTCCCAAACCCACTGCCACTGAACCTGGCTGG
217UCA_VH_Lib1_Seq262_47TTG	CAGGCCCCTGGACAAGGGCTTGAGTTGATGGGAGGCATCATCCCTATCTTT
217UCA_VL_Lib1_Seq588_100GTC	TTTGATTTCCACCTTGGTCCCTCCGACGAAAGTGAACGGAGGCCAGTTATT
217UCA_VH_Lib1_Seq594_103CAG	TACTGTGCGAGAGGAGTCGGCTATCAGGGAGTTATCCCCCTAAACTGGTTC
217UCA_VL_Lib1_Seq602_103AGC	TACAGTTCTTTTGATTTCCACCTTGCTCCCTCCGCCGAAAGTGAACGGAGG
217UCA_VH_Lib1_Seq90_16ACC	GGGGCAGAGGTGAAGAAGCCTGGGACCTCGGTGAAGGTGTCCTGCAAGGCT
217UCA_VL_Lib1_Seq536_92CAT	GCCGAAAGTGAACGGAGGCCAGTTATGATACTGCTGACAGTAATAAACTGC
217UCA_VH_Lib1_Seq331_58GTA	GGCATCATCCCTATCTTTGGTACAGTAAACTACGCACAGAAGTTCCAGGGC
217UCA_VH_Lib1_Seq427_74CAA	GGCAGAGTCACGATTACCGCGGACCAATCCACGAGCACAGCCTACATGGAG
217UCA_VL_Lib1_Seq435_75AAC	AAAATCTTCAGACTGCAGGCTGCTGTTGGTGAGAGTGAACTCTGTCCCAGA
217UCA_VL_Lib1_Seq352_61GGG	TGTCCCAGACCCACTGCCACTGAACCCGGCTGGGATACCAGTGGCCCTGGT
217UCA_VH_Lib1_Seq614_107CAC	GGAGTCGGCTATCGGGGAGTTATCCACCTAAACTGGTTCGACCCCTGGGGC
217UCA_VL_Lib1_Seq244_43GAT	TGCACCATAGATGAGGAGCCTGGGATCCTGGCCAGGTTTCTGCTGGTACCA
217UCA_VH_Lib1_Seq215_39GAG	AGCTATGCTATCAGCTGGGTGCGAGAGGCCCCTGGACAAGGGCTTGAGTGG
217UCA_VH_Lib1_Seq250_45ATT	GTGCGACAGGCCCCTGGACAAGGGATTGAGTGGATGGGAGGCATCATCCCT
217UCA_VL_Lib1_Seq407_70AAG	CAGGCTGCTGATGGTGAGAGTGAACTTTGTCCCAGACCCACTGCCACTGAA
217UCA_VH_Lib1_Seq592_103CTG	TACTGTGCGAGAGGAGTCGGCTATCTGGGAGTTATCCCCCTAAACTGGTTC
217UCA_VH_Lib1_Seq379_66AGC	GCAAACTACGCACAGAAGTTCCAGAGCAGAGTCACGATTACCGCGGACGAA
217UCA_VL_Lib1_Seq333_58TTC	CCCACTGCCACTGAACCTGGCTGGGAAACCAGTGGCCCTGGTGGATGCACC
217UCA_VH_Lib1_Seq368_64TAC	GGTACAGCAAACTACGCACAGAAGTACCAGGGCAGAGTCACGATTACCGCG
217UCA_VL_Lib1_Seq153_27CTG	CCAGGCTAAGTTGCTGCTAACACTCAGACTGGCCCTGCAGGAGAGGGTGGC
217UCA_VH_Lib1_Seq393_69AAG	GCACAGAAGTTCCAGGGCAGAGTCAAGATTACCGCGGACGAATCCACGAGC
217UCA_VH_Lib1_Seq21_4CAG	AGCGTTTTAGCAGGTCAGGTCCAGCAGGTGCAGTCTGGGGCAGAGGTGAAG
217UCA_VH_Lib1_Seq420_73AAC	CAGGGCAGAGTCACGATTACCGCGAACGAATCCACGAGCACAGCCTACATG
217UCA_VH_Lib1_Seq663_115CGC	CCCCTAAACTGGTTCGACCCCTGGCGCCAGGGAACCCTGGTCACCGTCTCC
217UCA_VL_Lib1_Seq295_51CCA	TGGGATACCAGTGGCCCTGGTGGATGGACCATAGATGAGGAGCCTGGGAGC
217UCA_VH_Lib1_Seq480_83CGG	TCCACGAGCACAGCCTACATGGAGCGGAGCAGCCTGAGATCCGAGGACACG
217UCA_VL_Lib1_Seq321_55GTC	ACTGAACCTGGCTGGGATACCAGTGACCCTGGTGGATGCACCATAGATGAG
217UCA_VH_Lib1_Seq659_114TCG	ATCCCCCTAAACTGGTTCGACCCCTCGGGCCAGGGAACCCTGGTCACCGTC
217UCA_VL_Lib1_Seq348_60CCC	CCCAGACCCACTGCCACTGAACCTGGGTGGGATACCAGTGGCCCTGGTGGA
217UCA_VH_Lib1_Seq583_101AGC	GTGTATTACTGTGCGAGAGGAGTCAGCTATCGGGGAGTTATCCCCCTAAAC
217UCA_VH_Lib1_Seq309_55ATT	TGGATGGGAGGCATCATCCCTATCATTGGTACAGCAAACTACGCACAGAAG
217UCA_VL_Lib1_Seq544_93ATC	TCCGCCGAAAGTGAACGGAGGCCAGATATTATACTGCTGACAGTAATAAAC
217UCA_VL_Lib1_Seq610_105GAG	AGCAGCTACAGTTCTTTTGATTTCCTCCTTGGTCCCTCCGCCGAAAGTGAA
217UCA_VH_Lib1_Seq292_52AGC	GGGCTTGAGTGGATGGGAGGCATCAGCCCTATCTTTGGTACAGCAAACTAC
217UCA_VH_Lib1_Seq10_2GGC	ATTGCTAGCGTTTTAGCAGGTCAGGGCCAGCTGGTGCAGTCTGGGGCAGAG
217UCA_VH_Lib1_Seq111_20CTG	AAGAAGCCTGGGTCCTCGGTGAAGCTGTCCTGCAAGGCTTCTGGAGGCACC
217UCA_VL_Lib1_Seq196_34GTC	CTGGCCAGGTTTCTGCTGGTACCAGACTAAGTTGCTGCTAACACTCTGACT
217UCA_VH_Lib1_Seq590_102TCT	TATTACTGTGCGAGAGGAGTCGGCTCTCGGGGAGTTATCCCCCTAAACTGG
217UCA_VL_Lib1_Seq504_86TCT	CCAGTTATTATACTGCTGACAGTAAGAAACTGCAAAATCTTCAGACTGCAG
217UCA_VL_Lib1_Seq423_73ATC	TTCAGACTGCAGGCTGCTGATGGTGATAGTGAACTCTGTCCCAGACCCACT
217UCA_VH_Lib1_Seq102_19GAG	GTGAAGAAGCCTGGGTCCTCGGTGGAGGTGTCCTGCAAGGCTTCTGGAGGC
217UCA_VH_Lib1_Seq406_71ATC	AAGTTCCAGGGCAGAGTCACGATTATCGCGGACGAATCCACGAGCACAGCC
217UCA_VL_Lib1_Seq249_43GTT	TGCACCATAGATGAGGAGCCTGGGAACCTGGCCAGGTTTCTGCTGGTACCA
217UCA_VH_Lib1_Seq429_75GCC	AGAGTCACGATTACCGCGGACGAAGCCACGAGCACAGCCTACATGGAGCTG
217UCA_VH_Lib1_Seq522_90TAC	GAGCTGAGCAGCCTGAGATCCGAGTACACGGCCGTGTATTACTGTGCGAGA
217UCA_VH_Lib1_Seq50_9ACA	CAGGTCCAGCTGGTGCAGTCTGGGACAGAGGTGAAGAAGCCTGGGTCCTCG
217UCA_VL_Lib1_Seq261_45TGG	GGTGGATGCACCATAGATGAGGAGCCAGGGAGCCTGGCCAGGTTTCTGCTG
217UCA_VH_Lib1_Seq482_84TGC	ACGAGCACAGCCTACATGGAGCTGTGCAGCCTGAGATCCGAGGACACGGCC
217UCA_VL_Lib1_Seq288_50TGT	GATACCAGTGGCCCTGGTGGATGCACAATAGATGAGGAGCCTGGGAGCCTG
217UCA_VH_Lib1_Seq681_119ATG	TTCGACCCCTGGGGCCAGGGAACCATGGTCACCGTCTCCTCAACCAAGGGC
217UCA_VL_Lib1_Seq480_82TAT	CTGCTGACAGTAATAAACTGCAAAATATTCAGACTGCAGGCTGCTGATGGT
217UCA_VH_Lib1_Seq356_62CGG	ATCTTTGGTACAGCAAACTACGCACGGAAGTTCCAGGGCAGAGTCACGATT
217UCA_VH_Lib1_Seq568_98ACA	GACACGGCCGTGTATTACTGTGCGACAGGAGTCGGCTATCGGGGAGTTATC
217UCA_VH_Lib1_Seq362_63ACG	TTTGGTACAGCAAACTACGCACAGACGTTCCAGGGCAGAGTCACGATTACC
217UCA_VH_Lib1_Seq146_26GTA	GTGAAGGTGTCCTGCAAGGCTTCTGTAGGCACCTTCAGCAGCTATGCTATC
217UCA_VH_Lib1_Seq319_56GTT	ATGGGAGGCATCATCCCTATCTTTGTTACAGCAAACTACGCACAGAAGTTC
217UCA_VH_Lib1_Seq84_15GTG	TCTGGGGCAGAGGTGAAGAAGCCTGTGTCCTCGGTGAAGGTGTCCTGCAAG
217UCA_VL_Lib1_Seq54_10GCC	TCTTTCCCCTGGAGACACAGACAGGGCGGCTGGAGACTGCGTCATCACTAT
217UCA_VH_Lib1_Seq103_19ATG	GTGAAGAAGCCTGGGTCCTCGGTGATGGTGTCCTGCAAGGCTTCTGGAGGC
217UCA_VL_Lib1_Seq510_87TCC	AGGCCAGTTATTATACTGCTGACAGGAATAAACTGCAAAATCTTCAGACTG
217UCA_VL_Lib1_Seq451_78ATG	ATAAACTGCAAAATCTTCAGACTGCATGCTGCTGATGGTGAGAGTGAACTC
217UCA_VH_Lib1_Seq131_24GAT	TCCTCGGTGAAGGTGTCCTGCAAGGATTCTGGAGGCACCTTCAGCAGCTAT
217UCA_VL_Lib1_Seq353_61AAG	TGTCCCAGACCCACTGCCACTGAACTTGGCTGGGATACCAGTGGCCCTGGT
217UCA_VH_Lib1_Seq657_114TTG	ATCCCCCTAAACTGGTTCGACCCCTTGGGCCAGGGAACCCTGGTCACCGTC
217UCA_VL_Lib1_Seq320_55ACC	ACTGAACCTGGCTGGGATACCAGTGGTCCTGGTGGATGCACCATAGATGAG
217UCA_VL_Lib1_Seq137_24TGG	GTTGCTGCTAACACTCTGACTGGCCCAGCAGGAGAGGGTGGCTCTTTCCCC
217UCA_VL_Lib1_Seq205_36CAC	GGGAGCCTGGCCAGGTTTCTGCTGGTGCCAGGCTAAGTTGCTGCTAACACT
217UCA_VH_Lib1_Seq49_9TCA	CAGGTCCAGCTGGTGCAGTCTGGGTCAGAGGTGAAGAAGCCTGGGTCCTCG
217UCA_VL_Lib1_Seq374_64AGC	AGTGAACTCTGTCCCAGACCCACTGCTACTGAACCTGGCTGGGATACCAGT
217UCA_VL_Lib1_Seq380_65AGA	GAGAGTGAACTCTGTCCCAGACCCTCTGCCACTGAACCTGGCTGGGATACC
217UCA_VH_Lib1_Seq148_27TGC	AAGGTGTCCTGCAAGGCTTCTGGATGCACCTTCAGCAGCTATGCTATCAGC
217UCA_VH_Lib1_Seq213_38CCA	AGCAGCTATGCTATCAGCTGGGTGCCACAGGCCCCTGGACAAGGGCTTGAG
217UCA_VH_Lib1_Seq299_53TCT	CTTGAGTGGATGGGAGGCATCATCTCTATCTTTGGTACAGCAAACTACGCA
217UCA_VH_Lib1_Seq545_94TCT	CTGAGATCCGAGGACACGGCCGTGTCTTACTGTGCGAGAGGAGTCGGCTAT
217UCA_VH_Lib1_Seq263_47AGG	CAGGCCCCTGGACAAGGGCTTGAGAGGATGGGAGGCATCATCCCTATCTTT
217UCA_VL_Lib1_Seq471_81AAA	CTGACAGTAATAAACTGCAAAATCTTTAGACTGCAGGCTGCTGATGGTGAG
217UCA_VH_Lib1_Seq384_67AGC	AACTACGCACAGAAGTTCCAGGGCAGCGTCACGATTACCGCGGACGAATCC
217UCA_VL_Lib1_Seq387_67GCT	GATGGTGAGAGTGAACTCTGTCCCAGCCCCACTGCCACTGAACCTGGCTGG
217UCA_VL_Lib1_Seq541_92TAT	GCCGAAAGTGAACGGAGGCCAGTTATAATACTGCTGACAGTAATAAACTGC
217UCA_VL_Lib1_Seq528_90CGG	AGTGAACGGAGGCCAGTTATTATACCGCTGACAGTAATAAACTGCAAAATC
217UCA_VL_Lib1_Seq294_51GGA	TGGGATACCAGTGGCCCTGGTGGATCCACCATAGATGAGGAGCCTGGGAGC
217UCA_VH_Lib1_Seq514_89CAG	ATGGAGCTGAGCAGCCTGAGATCCCAGGACACGGCCGTGTATTACTGTGCG
217UCA_VL_Lib1_Seq208_37GAG	CCTGGGAGCCTGGCCAGGTTTCTGCTCGTACCAGGCTAAGTTGCTGCTAAC
217UCA_VH_Lib1_Seq467_81CTG	GACGAATCCACGAGCACAGCCTACCTGGAGCTGAGCAGCCTGAGATCCGAG
217UCA_VH_Lib1_Seq214_38CAA	AGCAGCTATGCTATCAGCTGGGTGCAACAGGCCCCTGGACAAGGGCTTGAG
217UCA_VH_Lib1_Seq328_58CCA	GGCATCATCCCTATCTTTGGTACACCAAACTACGCACAGAAGTTCCAGGGC
217UCA_VL_Lib1_Seq557_95CGT	GGTCCCTCCGCCGAAAGTGAACGGACGCCAGTTATTATACTGCTGACAGTA
217UCA_VL_Lib1_Seq10_2AGA	GGTGGCTGGAGACTGCGTCATCACTCTTTCATCGAGTTGTACCCCTTCTTC
217UCA_VH_Lib1_Seq679_118CCC	TGGTTCGACCCCTGGGGCCAGGGACCCCTGGTCACCGTCTCCTCAACCAAG
217UCA_VL_Lib1_Seq68_12ACT	GGTGGCTCTTTCCCCTGGAGACACAGTCAGGGTGGCTGGAGACTGCGTCAT
217UCA_VH_Lib1_Seq275_50GCC	GGACAAGGGCTTGAGTGGATGGGAGCCATCATCCCTATCTTTGGTACAGCA
217UCA_VL_Lib1_Seq238_42GAG	ACCATAGATGAGGAGCCTGGGAGCCTCGCCAGGTTTCTGCTGGTACCAGGC
217UCA_VH_Lib1_Seq235_42AGA	ATCAGCTGGGTGCGACAGGCCCCTAGACAAGGGCTTGAGTGGATGGGAGGC
217UCA_VL_Lib1_Seq7_2AAA	GGTGGCTGGAGACTGCGTCATCACTTTTTCATCGAGTTGTACCCCTTCTTC
217UCA_VH_Lib1_Seq57_10GTG	GTCCAGCTGGTGCAGTCTGGGGCAGTGGTGAAGAAGCCTGGGTCCTCGGTG
217UCA_VL_Lib1_Seq120_22GCC	GCTAACACTCTGACTGGCCCTGCAGGCGAGGGTGGCTCTTTCCCCTGGAGA
217UCA_VL_Lib1_Seq503_86AAT	CCAGTTATTATACTGCTGACAGTAATTAACTGCAAAATCTTCAGACTGCAG
217UCA_VH_Lib1_Seq415_72GTG	TTCCAGGGCAGAGTCACGATTACCGTGGACGAATCCACGAGCACAGCCTAC
217UCA_VL_Lib1_Seq551_94TTG	CCCTCCGCCGAAAGTGAACGGAGGCAAGTTATTATACTGCTGACAGTAATA
217UCA_VL_Lib1_Seq520_89CTG	GAACGGAGGCCAGTTATTATACTGCAGACAGTAATAAACTGCAAAATCTTC
217UCA_VL_Lib1_Seq573_98ATT	TTCCACCTTGGTCCCTCCGCCGAAAATGAACGGAGGCCAGTTATTATACTG
217UCA_VL_Lib1_Seq80_14TAT	GGAGAGGGTGGCTCTTTCCCCTGGATACACAGACAGGGTGGCTGGAGACTG
217UCA_VL_Lib1_Seq257_45AAG	GGTGGATGCACCATAGATGAGGAGCTTGGGAGCCTGGCCAGGTTTCTGCTG
217UCA_VL_Lib1_Seq263_46CAC	CCTGGTGGATGCACCATAGATGAGGTGCCTGGGAGCCTGGCCAGGTTTCTG
217UCA_VH_Lib1_Seq159_29ATC	TCCTGCAAGGCTTCTGGAGGCACCATCAGCAGCTATGCTATCAGCTGGGTG
217UCA_VL_Lib1_Seq107_19ACC	CTGACTGGCCCTGCAGGAGAGGGTGGTTCTTTCCCCTGGAGACACAGACAG
217UCA_VH_Lib1_Seq496_86CAG	ACAGCCTACATGGAGCTGAGCAGCCAGAGATCCGAGGACACGGCCGTGTAT
217UCA_VL_Lib1_Seq499_86TGT	CCAGTTATTATACTGCTGACAGTAACAAACTGCAAAATCTTCAGACTGCAG
217UCA_VL_Lib1_Seq630_108CAA	GACGGATGGAGCAGCTACAGTTCTTTGGATTTCCACCTTGGTCCCTCCGCC
217UCA_VL_Lib1_Seq400_69AAA	GCTGCTGATGGTGAGAGTGAACTCTTTCCCAGACCCACTGCCACTGAACCT
217UCA_VH_Lib1_Seq479_83CAG	TCCACGAGCACAGCCTACATGGAGCAGAGCAGCCTGAGATCCGAGGACACG
217UCA_VH_Lib1_Seq184_33CCT	TCTGGAGGCACCTTCAGCAGCTATCCTATCAGCTGGGTGCGACAGGCCCCT
217UCA_VL_Lib1_Seq304_52TAC	GGCTGGGATACCAGTGGCCCTGGTGTATGCACCATAGATGAGGAGCCTGGG
217UCA_VL_Lib1_Seq306_53ATC	CCTGGCTGGGATACCAGTGGCCCTGATGGATGCACCATAGATGAGGAGCCT
217UCA_VL_Lib1_Seq151_27CAC	CCAGGCTAAGTTGCTGCTAACACTGTGACTGGCCCTGCAGGAGAGGGTGGC
217UCA_VL_Lib1_Seq444_76ACC	TGCAAAATCTTCAGACTGCAGGCTGGTGATGGTGAGAGTGAACTCTGTCCC
217UCA_VH_Lib1_Seq156_28CCC	GTGTCCTGCAAGGCTTCTGGAGGCCCCTTCAGCAGCTATGCTATCAGCTGG
217UCA_VH_Lib1_Seq535_93GCG	AGCCTGAGATCCGAGGACACGGCCGCGTATTACTGTGCGAGAGGAGTCGGC
217UCA_VL_Lib1_Seq487_84GAA	ATTATACTGCTGACAGTAATAAACTTCAAAATCTTCAGACTGCAGGCTGCT
217UCA_VL_Lib1_Seq450_77ACC	AACTGCAAAATCTTCAGACTGCAGGGTGCTGATGGTGAGAGTGAACTCTGT
217UCA_VH_Lib1_Seq94_17CCG	GCAGAGGTGAAGAAGCCTGGGTCCCCGGTGAAGGTGTCCTGCAAGGCTTCT
217UCA_VH_Lib1_Seq410_72GAG	TTCCAGGGCAGAGTCACGATTACCGAGGACGAATCCACGAGCACAGCCTAC
217UCA_VL_Lib1_Seq378_65ATT	GAGAGTGAACTCTGTCCCAGACCCAATGCCACTGAACCTGGCTGGGATACC
217UCA_VL_Lib1_Seq365_63GGT	GAACTCTGTCCCAGACCCACTGCCACCGAACCTGGCTGGGATACCAGTGGC
217UCA_VH_Lib1_Seq413_72TCG	TTCCAGGGCAGAGTCACGATTACCTCGGACGAATCCACGAGCACAGCCTAC
217UCA_VH_Lib1_Seq173_31AAC	AAGGCTTCTGGAGGCACCTTCAGCAACTATGCTATCAGCTGGGTGCGACAG
217UCA_VH_Lib1_Seq433_75ACC	AGAGTCACGATTACCGCGGACGAAACCACGAGCACAGCCTACATGGAGCTG
217UCA_VL_Lib1_Seq103_19GAC	CTGACTGGCCCTGCAGGAGAGGGTGTCTCTTTCCCCTGGAGACACAGACAG
217UCA_VL_Lib1_Seq413_71TCC	CTGCAGGCTGCTGATGGTGAGAGTGGACTCTGTCCCAGACCCACTGCCACT
217UCA_VL_Lib1_Seq555_95CAT	GGTCCCTCCGCCGAAAGTGAACGGATGCCAGTTATTATACTGCTGACAGTA
217UCA_VH_Lib1_Seq91_16TAC	GGGGCAGAGGTGAAGAAGCCTGGGTACTCGGTGAAGGTGTCCTGCAAGGCT
217UCA_VL_Lib1_Seq318_55CCC	ACTGAACCTGGCTGGGATACCAGTGGGCCTGGTGGATGCACCATAGATGAG
217UCA_VH_Lib1_Seq351_62GAG	ATCTTTGGTACAGCAAACTACGCAGAGAAGTTCCAGGGCAGAGTCACGATT
217UCA_VL_Lib1_Seq202_36TGC	GGGAGCCTGGCCAGGTTTCTGCTGGCACCAGGCTAAGTTGCTGCTAACACT
217UCA_VH_Lib1_Seq29_6GAG	TTAGCAGGTCAGGTCCAGCTGGTGGAGTCTGGGGCAGAGGTGAAGAAGCCT
217UCA_VH_Lib1_Seq335_59AAA	ATCATCCCTATCTTTGGTACAGCAAAATACGCACAGAAGTTCCAGGGCAGA
217UCA_VL_Lib1_Seq581_99GTC	GATTTCCACCTTGGTCCCTCCGCCGACAGTGAACGGAGGCCAGTTATTATA
217UCA_VL_Lib1_Seq145_26GGT	GGCTAAGTTGCTGCTAACACTCTGACCGGCCCTGCAGGAGAGGGTGGCTCT
217UCA_VH_Lib1_Seq610_106AGC	AGAGGAGTCGGCTATCGGGGAGTTAGCCCCCTAAACTGGTTCGACCCCTGG
217UCA_VL_Lib1_Seq436_75AGC	AAAATCTTCAGACTGCAGGCTGCTGCTGGTGAGAGTGAACTCTGTCCCAGA
217UCA_VL_Lib1_Seq379_65AAT	GAGAGTGAACTCTGTCCCAGACCCATTGCCACTGAACCTGGCTGGGATACC
217UCA_VL_Lib1_Seq398_69GCA	GCTGCTGATGGTGAGAGTGAACTCTGCCCCAGACCCACTGCCACTGAACCT
217UCA_VL_Lib1_Seq535_92GAT	GCCGAAAGTGAACGGAGGCCAGTTATCATACTGCTGACAGTAATAAACTGC
217UCA_VH_Lib1_Seq279_50AGC	GGACAAGGGCTTGAGTGGATGGGAAGCATCATCCCTATCTTTGGTACAGCA
217UCA_VH_Lib1_Seq437_76ATG	GTCACGATTACCGCGGACGAATCCATGAGCACAGCCTACATGGAGCTGAGC
217UCA_VL_Lib1_Seq229_40CGT	GATGAGGAGCCTGGGAGCCTGGCCACGTTTCTGCTGGTACCAGGCTAAGTT
217UCA_VH_Lib1_Seq463_80AAC	GCGGACGAATCCACGAGCACAGCCAACATGGAGCTGAGCAGCCTGAGATCC
217UCA_VH_Lib1_Seq541_94GAT	CTGAGATCCGAGGACACGGCCGTGGATTACTGTGCGAGAGGAGTCGGCTAT
217UCA_VL_Lib1_Seq63_11GTG	GGCTCTTTCCCCTGGAGACACAGACACGGTGGCTGGAGACTGCGTCATCAC
217UCA_VL_Lib1_Seq186_32TAC	AGGTTTCTGCTGGTACCAGGCTAAGTAGCTGCTAACACTCTGACTGGCCCT
217UCA_VH_Lib1_Seq167_30AAC	TGCAAGGCTTCTGGAGGCACCTTCAACAGCTATGCTATCAGCTGGGTGCGA
217UCA_VH_Lib1_Seq345_61GAA	CCTATCTTTGGTACAGCAAACTACGAACAGAAGTTCCAGGGCAGAGTCACG
217UCA_VL_Lib1_Seq49_9GGC	TTCCCCTGGAGACACAGACAGGGTGCCTGGAGACTGCGTCATCACTATTTC
217UCA_VH_Lib1_Seq628_109AGC	GGCTATCGGGGAGTTATCCCCCTAAGCTGGTTCGACCCCTGGGGCCAGGGA
217UCA_VH_Lib1_Seq529_92GAC	AGCAGCCTGAGATCCGAGGACACGGACGTGTATTACTGTGCGAGAGGAGTC
217UCA_VH_Lib1_Seq293_52ACC	GGGCTTGAGTGGATGGGAGGCATCACCCCTATCTTTGGTACAGCAAACTAC
217UCA_VL_Lib1_Seq129_23AGC	GCTGCTAACACTCTGACTGGCCCTGCTGGAGAGGGTGGCTCTTTCCCCTGG
217UCA_VH_Lib1_Seq63_12GAG	CTGGTGCAGTCTGGGGCAGAGGTGGAGAAGCCTGGGTCCTCGGTGAAGGTG
217UCA_VL_Lib1_Seq424_73CCC	TTCAGACTGCAGGCTGCTGATGGTGGGAGTGAACTCTGTCCCAGACCCACT
217UCA_VH_Lib1_Seq100_18CTG	GAGGTGAAGAAGCCTGGGTCCTCGCTGAAGGTGTCCTGCAAGGCTTCTGGA
217UCA_VH_Lib1_Seq650_113CAC	GTTATCCCCCTAAACTGGTTCGACCACTGGGGCCAGGGAACCCTGGTCACC
217UCA_VH_Lib1_Seq59_11GAG	CAGCTGGTGCAGTCTGGGGCAGAGGAGAAGAAGCCTGGGTCCTCGGTGAAG
217UCA_VH_Lib1_Seq488_85TGC	AGCACAGCCTACATGGAGCTGAGCTGCCTGAGATCCGAGGACACGGCCGTG
217UCA_VH_Lib1_Seq686_120GCC	GACCCCTGGGGCCAGGGAACCCTGGCCACCGTCTCCTCAACCAAGGGCCCG
217UCA_VH_Lib1_Seq638_111CTC	CGGGGAGTTATCCCCCTAAACTGGCTCGACCCCTGGGGCCAGGGAACCCTG
217UCA_VH_Lib1_Seq678_118AAC	TGGTTCGACCCCTGGGGCCAGGGAAACCTGGTCACCGTCTCCTCAACCAAG
217UCA_VH_Lib1_Seq340_60GAC	ATCCCTATCTTTGGTACAGCAAACGACGCACAGAAGTTCCAGGGCAGAGTC
217UCA_VL_Lib1_Seq291_50AGT	GATACCAGTGGCCCTGGTGGATGCACTATAGATGAGGAGCCTGGGAGCCTG
217UCA_VL_Lib1_Seq606_104CAG	AGCTACAGTTCTTTTGATTTCCACCTGGGTCCCTCCGCCGAAAGTGAACGG
217UCA_VH_Lib1_Seq230_41CGT	GCTATCAGCTGGGTGCGACAGGCCCGTGGACAAGGGCTTGAGTGGATGGGA
217UCA_VL_Lib1_Seq140_25CCC	TAAGTTGCTGCTAACACTCTGACTGGGCCTGCAGGAGAGGGTGGCTCTTTC
217UCA_VL_Lib1_Seq16_3CTG	CAGGGTGGCTGGAGACTGCGTCATCAGTATTTCATCGAGTTGTACCCCTTC
217UCA_VH_Lib1_Seq22_4CGG	AGCGTTTTAGCAGGTCAGGTCCAGCGGGTGCAGTCTGGGGCAGAGGTGAAG
217UCA_VH_Lib1_Seq9_2TTC	ATTGCTAGCGTTTTAGCAGGTCAGTTCCAGCTGGTGCAGTCTGGGGCAGAG
217UCA_VH_Lib1_Seq363_64TGC	GGTACAGCAAACTACGCACAGAAGTGCCAGGGCAGAGTCACGATTACCGCG
217UCA_VH_Lib1_Seq567_98AGC	GACACGGCCGTGTATTACTGTGCGAGCGGAGTCGGCTATCGGGGAGTTATC
217UCA_VL_Lib1_Seq391_67ACT	GATGGTGAGAGTGAACTCTGTCCCAGTCCCACTGCCACTGAACCTGGCTGG
217UCA_VH_Lib1_Seq276_50TGC	GGACAAGGGCTTGAGTGGATGGGATGCATCATCCCTATCTTTGGTACAGCA
217UCA_VL_Lib1_Seq256_45GGG	GGTGGATGCACCATAGATGAGGAGCCCGGGAGCCTGGCCAGGTTTCTGCTG
217UCA_VH_Lib1_Seq387_68GAC	TACGCACAGAAGTTCCAGGGCAGAGACACGATTACCGCGGACGAATCCACG
217UCA_VL_Lib1_Seq43_8CTA	CCCTGGAGACACAGACAGGGTGGCTAGAGACTGCGTCATCACTATTTCATC
217UCA_VL_Lib1_Seq284_49CAT	ACCAGTGGCCCTGGTGGATGCACCATGGATGAGGAGCCTGGGAGCCTGGCC
217UCA_VL_Lib1_Seq468_81GCA	CTGACAGTAATAAACTGCAAAATCTGCAGACTGCAGGCTGCTGATGGTGAG
217UCA_VH_Lib1_Seq36_7TGT	GCAGGTCAGGTCCAGCTGGTGCAGTGTGGGGCAGAGGTGAAGAAGCCTGGG
217UCA_VH_Lib1_Seq380_66GTC	GCAAACTACGCACAGAAGTTCCAGGTCAGAGTCACGATTACCGCGGACGAA
217UCA_VL_Lib1_Seq289_50GAT	GATACCAGTGGCCCTGGTGGATGCATCATAGATGAGGAGCCTGGGAGCCTG
217UCA_VL_Lib1_Seq338_58ACC	CCCACTGCCACTGAACCTGGCTGGGGTACCAGTGGCCCTGGTGGATGCACC
217UCA_VH_Lib1_Seq11_2ATC	ATTGCTAGCGTTTTAGCAGGTCAGATCCAGCTGGTGCAGTCTGGGGCAGAG
217UCA_VH_Lib1_Seq626_109ATC	GGCTATCGGGGAGTTATCCCCCTAATCTGGTTCGACCCCTGGGGCCAGGGA
217UCA_VH_Lib1_Seq298_53CGT	CTTGAGTGGATGGGAGGCATCATCCGTATCTTTGGTACAGCAAACTACGCA
217UCA_VL_Lib1_Seq210_37AAG	CCTGGGAGCCTGGCCAGGTTTCTGCTTGTACCAGGCTAAGTTGCTGCTAAC
217UCA_VL_Lib1_Seq501_86TTT	CCAGTTATTATACTGCTGACAGTAAAAAACTGCAAAATCTTCAGACTGCAG
217UCA_VL_Lib1_Seq113_20AGC	ACTCTGACTGGCCCTGCAGGAGAGGCTGGCTCTTTCCCCTGGAGACACAGA
217UCA_VL_Lib1_Seq464_80TTT	ACAGTAATAAACTGCAAAATCTTCAAACTGCAGGCTGCTGATGGTGAGAGT
217UCA_VH_Lib1_Seq520_90AAC	GAGCTGAGCAGCCTGAGATCCGAGAACACGGCCGTGTATTACTGTGCGAGA
217UCA_VH_Lib1_Seq596_104GCA	TGTGCGAGAGGAGTCGGCTATCGGGCAGTTATCCCCCTAAACTGGTTCGAC
217UCA_VL_Lib1_Seq201_35TCG	AGCCTGGCCAGGTTTCTGCTGGTACGAGGCTAAGTTGCTGCTAACACTCTG
217UCA_VL_Lib1_Seq279_48ACC	AGTGGCCCTGGTGGATGCACCATAGGTGAGGAGCCTGGGAGCCTGGCCAGG
217UCA_VH_Lib1_Seq470_81GTG	GACGAATCCACGAGCACAGCCTACGTGGAGCTGAGCAGCCTGAGATCCGAG
217UCA_VH_Lib1_Seq322_57AAA	GGAGGCATCATCCCTATCTTTGGTAAAGCAAACTACGCACAGAAGTTCCAG
217UCA_VH_Lib1_Seq291_52AAC	GGGCTTGAGTGGATGGGAGGCATCAACCCTATCTTTGGTACAGCAAACTAC
217UCA_VL_Lib1_Seq21_4AGG	AGACAGGGTGGCTGGAGACTGCGTCCTCACTATTTCATCGAGTTGTACCCC
217UCA_VL_Lib1_Seq438_75GTC	AAAATCTTCAGACTGCAGGCTGCTGACGGTGAGAGTGAACTCTGTCCCAGA
217UCA_VH_Lib1_Seq31_6AAG	TTAGCAGGTCAGGTCCAGCTGGTGAAGTCTGGGGCAGAGGTGAAGAAGCCT
217UCA_VH_Lib1_Seq257_46AAG	CGACAGGCCCCTGGACAAGGGCTTAAGTGGATGGGAGGCATCATCCCTATC
217UCA_VH_Lib1_Seq672_117GCA	AACTGGTTCGACCCCTGGGGCCAGGCAACCCTGGTCACCGTCTCCTCAACC
217UCA_VH_Lib1_Seq676_118GCC	TGGTTCGACCCCTGGGGCCAGGGAGCCCTGGTCACCGTCTCCTCAACCAAG
217UCA_VH_Lib1_Seq281_51TTC	CAAGGGCTTGAGTGGATGGGAGGCTTCATCCCTATCTTTGGTACAGCAAAC
217UCA_VH_Lib1_Seq443_77ATC	ACGATTACCGCGGACGAATCCACGATCACAGCCTACATGGAGCTGAGCAGC
217UCA_VH_Lib1_Seq697_122GCC	TGGGGCCAGGGAACCCTGGTCACCGCCTCCTCAACCAAGGGCCCGCAGGTG
217UCA_VL_Lib1_Seq549_94TGC	CCCTCCGCCGAAAGTGAACGGAGGGCAGTTATTATACTGCTGACAGTAATA
217UCA_VH_Lib1_Seq181_32TCT	GCTTCTGGAGGCACCTTCAGCAGCTCTGCTATCAGCTGGGTGCGACAGGCC
217UCA_VH_Lib1_Seq197_35ATC	GGCACCTTCAGCAGCTATGCTATCATCTGGGTGCGACAGGCCCCTGGACAA
217UCA_VH_Lib1_Seq47_9GGA	CAGGTCCAGCTGGTGCAGTCTGGGGGAGAGGTGAAGAAGCCTGGGTCCTCG
217UCA_VH_Lib1_Seq431_75TTC	AGAGTCACGATTACCGCGGACGAATTCACGAGCACAGCCTACATGGAGCTG
217UCA_VL_Lib1_Seq592_101GTA	TCTTTTGATTTCCACCTTGGTCCCTACGCCGAAAGTGAACGGAGGCCAGTT
217UCA_VL_Lib1_Seq340_59GCA	AGACCCACTGCCACTGAACCTGGCTGCGATACCAGTGGCCCTGGTGGATGC
217UCA_VH_Lib1_Seq260_47TGC	CAGGCCCCTGGACAAGGGCTTGAGTGCATGGGAGGCATCATCCCTATCTTT
217UCA_VL_Lib1_Seq368_63AGA	GAACTCTGTCCCAGACCCACTGCCTCTGAACCTGGCTGGGATACCAGTGGC
217UCA_VH_Lib1_Seq288_52TTC	GGGCTTGAGTGGATGGGAGGCATCTTCCCTATCTTTGGTACAGCAAACTAC
217UCA_VL_Lib1_Seq458_79AAG	GTAATAAACTGCAAAATCTTCAGACTTCAGGCTGCTGATGGTGAGAGTGAA
217UCA_VL_Lib1_Seq300_52TGC	GGCTGGGATACCAGTGGCCCTGGTGCATGCACCATAGATGAGGAGCCTGGG
217UCA_VH_Lib1_Seq168_30AGA	TGCAAGGCTTCTGGAGGCACCTTCAGAAGCTATGCTATCAGCTGGGTGCGA
217UCA_VL_Lib1_Seq158_28ATT	GTACCAGGCTAAGTTGCTGCTAACAATCTGACTGGCCCTGCAGGAGAGGGT
217UCA_VH_Lib1_Seq690_120ATC	GACCCCTGGGGCCAGGGAACCCTGATCACCGTCTCCTCAACCAAGGGCCCG
217UCA_VL_Lib1_Seq188_33ATA	GCCAGGTTTCTGCTGGTACCAGGCTATGTTGCTGCTAACACTCTGACTGGC
217UCA_VH_Lib1_Seq45_8TGG	GGTCAGGTCCAGCTGGTGCAGTCTTGGGCAGAGGTGAAGAAGCCTGGGTCC
217UCA_VL_Lib1_Seq106_19TCC	CTGACTGGCCCTGCAGGAGAGGGTGGATCTTTCCCCTGGAGACACAGACAG
217UCA_VL_Lib1_Seq496_85GGT	GTTATTATACTGCTGACAGTAATAACCTGCAAAATCTTCAGACTGCAGGCT
217UCA_VL_Lib1_Seq421_73TTC	TTCAGACTGCAGGCTGCTGATGGTGAAAGTGAACTCTGTCCCAGACCCACT
217UCA_VL_Lib1_Seq519_89AAG	GAACGGAGGCCAGTTATTATACTGCTTACAGTAATAAACTGCAAAATCTTC
217UCA_VL_Lib1_Seq526_90CTG	AGTGAACGGAGGCCAGTTATTATACAGCTGACAGTAATAAACTGCAAAATC
217UCA_VL_Lib1_Seq302_52CCC	GGCTGGGATACCAGTGGCCCTGGTGGGTGCACCATAGATGAGGAGCCTGGG
217UCA_VH_Lib1_Seq232_41ACT	GCTATCAGCTGGGTGCGACAGGCCACTGGACAAGGGCTTGAGTGGATGGGA
217UCA_VH_Lib1_Seq364_64ATC	GGTACAGCAAACTACGCACAGAAGATCCAGGGCAGAGTCACGATTACCGCG
217UCA_VL_Lib1_Seq160_28AGA	GTACCAGGCTAAGTTGCTGCTAACTCTCTGACTGGCCCTGCAGGAGAGGGT
217UCA_VH_Lib1_Seq17_3CCG	GCTAGCGTTTTAGCAGGTCAGGTCCCGCTGGTGCAGTCTGGGGCAGAGGTG
217UCA_VH_Lib1_Seq125_23GAG	GGGTCCTCGGTGAAGGTGTCCTGCGAGGCTTCTGGAGGCACCTTCAGCAGC
217UCA_VH_Lib1_Seq360_63CAG	TTTGGTACAGCAAACTACGCACAGCAGTTCCAGGGCAGAGTCACGATTACC
217UCA_VH_Lib1_Seq625_109CAC	GGCTATCGGGGAGTTATCCCCCTACACTGGTTCGACCCCTGGGGCCAGGGA
217UCA_VL_Lib1_Seq181_32CAC	AGGTTTCTGCTGGTACCAGGCTAAGTGGCTGCTAACACTCTGACTGGCCCT
217UCA_VL_Lib1_Seq431_74AGC	ATCTTCAGACTGCAGGCTGCTGATGCTGAGAGTGAACTCTGTCCCAGACCC
217UCA_VH_Lib1_Seq430_75TGC	AGAGTCACGATTACCGCGGACGAATGCACGAGCACAGCCTACATGGAGCTG
217UCA_VH_Lib1_Seq82_15GAG	TCTGGGGCAGAGGTGAAGAAGCCTGAGTCCTCGGTGAAGGTGTCCTGCAAG
217UCA_VH_Lib1_Seq334_59ATC	ATCATCCCTATCTTTGGTACAGCAATCTACGCACAGAAGTTCCAGGGCAGA
217UCA_VL_Lib1_Seq235_41CGC	ATAGATGAGGAGCCTGGGAGCCTGGCGAGGTTTCTGCTGGTACCAGGCTAA
217UCA_VH_Lib1_Seq549_95CAC	AGATCCGAGGACACGGCCGTGTATCACTGTGCGAGAGGAGTCGGCTATCGG
217UCA_VH_Lib1_Seq268_48AGG	GCCCCTGGACAAGGGCTTGAGTGGAGGGGAGGCATCATCCCTATCTTTGGT
217UCA_VL_Lib1_Seq422_73CAC	TTCAGACTGCAGGCTGCTGATGGTGTGAGTGAACTCTGTCCCAGACCCACT
217UCA_VH_Lib1_Seq548_95TTC	AGATCCGAGGACACGGCCGTGTATTTCTGTGCGAGAGGAGTCGGCTATCGG
217UCA_VH_Lib1_Seq584_101GTC	GTGTATTACTGTGCGAGAGGAGTCGTCTATCGGGGAGTTATCCCCCTAAAC
217UCA_VL_Lib1_Seq211_37CTG	CCTGGGAGCCTGGCCAGGTTTCTGCAGGTACCAGGCTAAGTTGCTGCTAAC
217UCA_VH_Lib1_Seq254_46GCG	CGACAGGCCCCTGGACAAGGGCTTGCGTGGATGGGAGGCATCATCCCTATC
217UCA_VH_Lib1_Seq285_51AGC	CAAGGGCTTGAGTGGATGGGAGGCAGCATCCCTATCTTTGGTACAGCAAAC
217UCA_VH_Lib1_Seq595_103TGG	TACTGTGCGAGAGGAGTCGGCTATTGGGGAGTTATCCCCCTAAACTGGTTC
217UCA_VL_Lib1_Seq566_97TGC	CACCTTGGTCCCTCCGCCGAAAGTGCACGGAGGCCAGTTATTATACTGCTG
217UCA_VL_Lib1_Seq128_23CGC	GCTGCTAACACTCTGACTGGCCCTGCGGGAGAGGGTGGCTCTTTCCCCTGG
217UCA_VL_Lib1_Seq312_54ATG	GAACCTGGCTGGGATACCAGTGGCCATGGTGGATGCACCATAGATGAGGAG
217UCA_VH_Lib1_Seq349_61ACA	CCTATCTTTGGTACAGCAAACTACACACAGAAGTTCCAGGGCAGAGTCACG
217UCA_VL_Lib1_Seq428_74ATC	ATCTTCAGACTGCAGGCTGCTGATGATGAGAGTGAACTCTGTCCCAGACCC
217UCA_VL_Lib1_Seq66_12TTT	GGTGGCTCTTTCCCCTGGAGACACAAACAGGGTGGCTGGAGACTGCGTCAT
217UCA_VL_Lib1_Seq240_42AAG	ACCATAGATGAGGAGCCTGGGAGCCTTGCCAGGTTTCTGCTGGTACCAGGC
217UCA_VH_Lib1_Seq510_89GCG	ATGGAGCTGAGCAGCCTGAGATCCGCGGACACGGCCGTGTATTACTGTGCG
217UCA_VL_Lib1_Seq518_89CAC	GAACGGAGGCCAGTTATTATACTGGTGACAGTAATAAACTGCAAAATCTTC
217UCA_VL_Lib1_Seq441_76ATC	TGCAAAATCTTCAGACTGCAGGCTGATGATGGTGAGAGTGAACTCTGTCCC
217UCA_VL_Lib1_Seq164_29TTT	CTGGTACCAGGCTAAGTTGCTGCTAAAACTCTGACTGGCCCTGCAGGAGAG
217UCA_VH_Lib1_Seq237_43GAA	AGCTGGGTGCGACAGGCCCCTGGAGAAGGGCTTGAGTGGATGGGAGGCATC
217UCA_VH_Lib1_Seq42_8GAG	GGTCAGGTCCAGCTGGTGCAGTCTGAGGCAGAGGTGAAGAAGCCTGGGTCC
217UCA_VH_Lib1_Seq289_52CTC	GGGCTTGAGTGGATGGGAGGCATCCTCCCTATCTTTGGTACAGCAAACTAC
217UCA_VH_Lib1_Seq706_123CCC	GGCCAGGGAACCCTGGTCACCGTCCCCTCAACCAAGGGCCCGCAGGTGTTC
217UCA_VL_Lib1_Seq456_79GAG	GTAATAAACTGCAAAATCTTCAGACTCCAGGCTGCTGATGGTGAGAGTGAA
217UCA_VH_Lib1_Seq212_38CTA	AGCAGCTATGCTATCAGCTGGGTGCTACAGGCCCCTGGACAAGGGCTTGAG
217UCA_VH_Lib1_Seq667_116CAC	CTAAACTGGTTCGACCCCTGGGGCCACGGAACCCTGGTCACCGTCTCCTCA
217UCA_VL_Lib1_Seq88_16GAG	CCTGCAGGAGAGGGTGGCTCTTTCCTCTGGAGACACAGACAGGGTGGCTGG
217UCA_VH_Lib1_Seq308_55TGT	TGGATGGGAGGCATCATCCCTATCTGTGGTACAGCAAACTACGCACAGAAG
217UCA_VL_Lib1_Seq152_27AAG	CCAGGCTAAGTTGCTGCTAACACTCTTACTGGCCCTGCAGGAGAGGGTGGC
217UCA_VH_Lib1_Seq696_121AGC	CCCTGGGGCCAGGGAACCCTGGTCAGCGTCTCCTCAACCAAGGGCCCGCAG
217UCA_VL_Lib1_Seq44_8CAA	CCCTGGAGACACAGACAGGGTGGCTTGAGACTGCGTCATCACTATTTCATC
217UCA_VH_Lib1_Seq265_48ATA	GCCCCTGGACAAGGGCTTGAGTGGATAGGAGGCATCATCCCTATCTTTGGT
217UCA_VL_Lib1_Seq582_99TAC	GATTTCCACCTTGGTCCCTCCGCCGTAAGTGAACGGAGGCCAGTTATTATA
217UCA_VH_Lib1_Seq703_123GCC	GGCCAGGGAACCCTGGTCACCGTCGCCTCAACCAAGGGCCCGCAGGTGTTC
217UCA_VH_Lib1_Seq78_14CGT	CAGTCTGGGGCAGAGGTGAAGAAGCGTGGGTCCTCGGTGAAGGTGTCCTGC
217UCA_VH_Lib1_Seq562_97ACG	GAGGACACGGCCGTGTATTACTGTACGAGAGGAGTCGGCTATCGGGGAGTT
217UCA_VL_Lib1_Seq228_40CTT	GATGAGGAGCCTGGGAGCCTGGCCAAGTTTCTGCTGGTACCAGGCTAAGTT
217UCA_VH_Lib1_Seq226_40GTC	TATGCTATCAGCTGGGTGCGACAGGTCCCTGGACAAGGGCTTGAGTGGATG
217UCA_VL_Lib1_Seq574_98AAT	TTCCACCTTGGTCCCTCCGCCGAAATTGAACGGAGGCCAGTTATTATACTG
217UCA_VH_Lib1_Seq555_96AGT	TCCGAGGACACGGCCGTGTATTACAGTGCGAGAGGAGTCGGCTATCGGGGA
217UCA_VH_Lib1_Seq428_74GTA	GGCAGAGTCACGATTACCGCGGACGTATCCACGAGCACAGCCTACATGGAG
217UCA_VL_Lib1_Seq531_91TTT	GAAAGTGAACGGAGGCCAGTTATTAAACTGCTGACAGTAATAAACTGCAAA
217UCA_VH_Lib1_Seq162_29GTC	TCCTGCAAGGCTTCTGGAGGCACCGTCAGCAGCTATGCTATCAGCTGGGTG
217UCA_VH_Lib1_Seq284_51AAC	CAAGGGCTTGAGTGGATGGGAGGCAACATCCCTATCTTTGGTACAGCAAAC
217UCA_VH_Lib1_Seq461_80TTC	GCGGACGAATCCACGAGCACAGCCTTCATGGAGCTGAGCAGCCTGAGATCC
217UCA_VH_Lib1_Seq631_110TGC	TATCGGGGAGTTATCCCCCTAAACTGCTTCGACCCCTGGGGCCAGGGAACC
217UCA_VL_Lib1_Seq212_37CCG	CCTGGGAGCCTGGCCAGGTTTCTGCGGGTACCAGGCTAAGTTGCTGCTAAC
217UCA_VH_Lib1_Seq224_40TCC	TATGCTATCAGCTGGGTGCGACAGTCCCCTGGACAAGGGCTTGAGTGGATG
217UCA_VH_Lib1_Seq382_67ATA	AACTACGCACAGAAGTTCCAGGGCATAGTCACGATTACCGCGGACGAATCC
217UCA_VH_Lib1_Seq661_115TGC	CCCCTAAACTGGTTCGACCCCTGGTGCCAGGGAACCCTGGTCACCGTCTCC
217UCA_VL_Lib1_Seq132_24GGG	GTTGCTGCTAACACTCTGACTGGCCCCGCAGGAGAGGGTGGCTCTTTCCCC
217UCA_VL_Lib1_Seq179_31ACC	TTTCTGCTGGTACCAGGCTAAGTTGGTGCTAACACTCTGACTGGCCCTGCA
217UCA_VH_Lib1_Seq497_86CGG	ACAGCCTACATGGAGCTGAGCAGCCGGAGATCCGAGGACACGGCCGTGTAT
217UCA_VL_Lib1_Seq370_64GCC	AGTGAACTCTGTCCCAGACCCACTGGCACTGAACCTGGCTGGGATACCAGT
217UCA_VL_Lib1_Seq604_104ATG	AGCTACAGTTCTTTTGATTTCCACCATGGTCCCTCCGCCGAAAGTGAACGG
217UCA_VL_Lib1_Seq419_72CCT	AGACTGCAGGCTGCTGATGGTGAGAGGGAACTCTGTCCCAGACCCACTGCC
217UCA_VL_Lib1_Seq237_41GTC	ATAGATGAGGAGCCTGGGAGCCTGGACAGGTTTCTGCTGGTACCAGGCTAA
217UCA_VH_Lib1_Seq711_124CCA	CAGGGAACCCTGGTCACCGTCTCCCCAACCAAGGGCCCGCAGGTGTTCCCC
217UCA_VL_Lib1_Seq87_16GCG	CCTGCAGGAGAGGGTGGCTCTTTCCGCTGGAGACACAGACAGGGTGGCTGG
217UCA_VL_Lib1_Seq185_32ACC	AGGTTTCTGCTGGTACCAGGCTAAGGTGCTGCTAACACTCTGACTGGCCCT
217UCA_VL_Lib1_Seq620_107TTC	GGATGGAGCAGCTACAGTTCTTTTGAATTCCACCTTGGTCCCTCCGCCGAA
217UCA_VH_Lib1_Seq411_72GGG	TTCCAGGGCAGAGTCACGATTACCGGGGACGAATCCACGAGCACAGCCTAC
217UCA_VH_Lib1_Seq652_113CGC	GTTATCCCCCTAAACTGGTTCGACCGCTGGGGCCAGGGAACCCTGGTCACC
217UCA_VL_Lib1_Seq287_50GCT	GATACCAGTGGCCCTGGTGGATGCAGCATAGATGAGGAGCCTGGGAGCCTG
217UCA_VL_Lib1_Seq617_106AAA	TGGAGCAGCTACAGTTCTTTTGATTTTCACCTTGGTCCCTCCGCCGAAAGT
217UCA_VL_Lib1_Seq371_64TGC	AGTGAACTCTGTCCCAGACCCACTGCAACTGAACCTGGCTGGGATACCAGT
217UCA_VL_Lib1_Seq418_72AAT	AGACTGCAGGCTGCTGATGGTGAGATTGAACTCTGTCCCAGACCCACTGCC
217UCA_VL_Lib1_Seq344_59TCA	AGACCCACTGCCACTGAACCTGGCTGAGATACCAGTGGCCCTGGTGGATGC
217UCA_VL_Lib1_Seq57_10CCC	TCTTTCCCCTGGAGACACAGACAGGGGGGCTGGAGACTGCGTCATCACTAT
217UCA_VL_Lib1_Seq632_108ACA	GACGGATGGAGCAGCTACAGTTCTTGTGATTTCCACCTTGGTCCCTCCGCC
217UCA_VL_Lib1_Seq575_98CCT	TTCCACCTTGGTCCCTCCGCCGAAAGGGAACGGAGGCCAGTTATTATACTG
217UCA_VL_Lib1_Seq39_7CCT	TGGAGACACAGACAGGGTGGCTGGAGGCTGCGTCATCACTATTTCATCGAG
217UCA_VH_Lib1_Seq346_61GGA	CCTATCTTTGGTACAGCAAACTACGGACAGAAGTTCCAGGGCAGAGTCACG
217UCA_VH_Lib1_Seq371_65AAG	ACAGCAAACTACGCACAGAAGTTCAAGGGCAGAGTCACGATTACCGCGGAC
217UCA_VH_Lib1_Seq2_1CAC	GTTATTGCTAGCGTTTTAGCAGGTCACGTCCAGCTGGTGCAGTCTGGGGCA
217UCA_VH_Lib1_Seq315_56TGT	ATGGGAGGCATCATCCCTATCTTTTGTACAGCAAACTACGCACAGAAGTTC
217UCA_VH_Lib1_Seq165_30GGC	TGCAAGGCTTCTGGAGGCACCTTCGGCAGCTATGCTATCAGCTGGGTGCGA
217UCA_VH_Lib1_Seq223_40CCC	TATGCTATCAGCTGGGTGCGACAGCCCCCTGGACAAGGGCTTGAGTGGATG
217UCA_VL_Lib1_Seq104_19GGC	CTGACTGGCCCTGCAGGAGAGGGTGCCTCTTTCCCCTGGAGACACAGACAG
217UCA_VH_Lib1_Seq336_59AGC	ATCATCCCTATCTTTGGTACAGCAAGCTACGCACAGAAGTTCCAGGGCAGA
217UCA_VH_Lib1_Seq373_65CCG	ACAGCAAACTACGCACAGAAGTTCCCGGGCAGAGTCACGATTACCGCGGAC
217UCA_VL_Lib1_Seq560_96GCG	CTTGGTCCCTCCGCCGAAAGTGAACGCAGGCCAGTTATTATACTGCTGACA
217UCA_VL_Lib1_Seq301_52TTC	GGCTGGGATACCAGTGGCCCTGGTGAATGCACCATAGATGAGGAGCCTGGG
217UCA_VH_Lib1_Seq358_63ATG	TTTGGTACAGCAAACTACGCACAGATGTTCCAGGGCAGAGTCACGATTACC
217UCA_VL_Lib1_Seq277_48AAC	AGTGGCCCTGGTGGATGCACCATAGTTGAGGAGCCTGGGAGCCTGGCCAGG
217UCA_VH_Lib1_Seq337_59ACC	ATCATCCCTATCTTTGGTACAGCAACCTACGCACAGAAGTTCCAGGGCAGA
217UCA_VH_Lib1_Seq585_102TGT	TATTACTGTGCGAGAGGAGTCGGCTGTCGGGGAGTTATCCCCCTAAACTGG
217UCA_VH_Lib1_Seq675_117GTA	AACTGGTTCGACCCCTGGGGCCAGGTAACCCTGGTCACCGTCTCCTCAACC
217UCA_VH_Lib1_Seq170_31TGC	AAGGCTTCTGGAGGCACCTTCAGCTGCTATGCTATCAGCTGGGTGCGACAG
217UCA_VL_Lib1_Seq93_17GAC	GGCCCTGCAGGAGAGGGTGGCTCTGTCCCCTGGAGACACAGACAGGGTGGC
217UCA_VL_Lib1_Seq99_18ATA	ACTGGCCCTGCAGGAGAGGGTGGCTATTTCCCCTGGAGACACAGACAGGGT
217UCA_VL_Lib1_Seq282_49GAT	ACCAGTGGCCCTGGTGGATGCACCATCGATGAGGAGCCTGGGAGCCTGGCC
217UCA_VH_Lib1_Seq680_118AGC	TGGTTCGACCCCTGGGGCCAGGGAAGCCTGGTCACCGTCTCCTCAACCAAG
217UCA_VL_Lib1_Seq434_75ATG	AAAATCTTCAGACTGCAGGCTGCTCATGGTGAGAGTGAACTCTGTCCCAGA
217UCA_VL_Lib1_Seq74_13ATG	GAGGGTGGCTCTTTCCCCTGGAGACATAGACAGGGTGGCTGGAGACTGCGT
217UCA_VH_Lib1_Seq365_64CTC	GGTACAGCAAACTACGCACAGAAGCTCCAGGGCAGAGTCACGATTACCGCG
217UCA_VH_Lib1_Seq511_89GAC	ATGGAGCTGAGCAGCCTGAGATCCGACGACACGGCCGTGTATTACTGTGCG
217UCA_VL_Lib1_Seq62_11CGG	GGCTCTTTCCCCTGGAGACACAGACCGGGTGGCTGGAGACTGCGTCATCAC
217UCA_VH_Lib1_Seq240_43CTA	AGCTGGGTGCGACAGGCCCCTGGACTAGGGCTTGAGTGGATGGGAGGCATC
217UCA_VL_Lib1_Seq385_66GTG	GGTGAGAGTGAACTCTGTCCCAGACACACTGCCACTGAACCTGGCTGGGAT
217UCA_VL_Lib1_Seq13_3GCG	CAGGGTGGCTGGAGACTGCGTCATCGCTATTTCATCGAGTTGTACCCCTTC
217UCA_VL_Lib1_Seq184_32AGC	AGGTTTCTGCTGGTACCAGGCTAAGCTGCTGCTAACACTCTGACTGGCCCT
217UCA_VH_Lib1_Seq44_8GTG	GGTCAGGTCCAGCTGGTGCAGTCTGTGGCAGAGGTGAAGAAGCCTGGGTCC
217UCA_VL_Lib1_Seq3_1GGA	GGCTGGAGACTGCGTCATCACTATTCCATCGAGTTGTACCCCTTCTTCTTT
217UCA_VH_Lib1_Seq201_36TGC	ACCTTCAGCAGCTATGCTATCAGCTGCGTGCGACAGGCCCCTGGACAAGGG
217UCA_VL_Lib1_Seq236_41AGC	ATAGATGAGGAGCCTGGGAGCCTGGCTAGGTTTCTGCTGGTACCAGGCTAA
217UCA_VL_Lib1_Seq73_13CTG	GAGGGTGGCTCTTTCCCCTGGAGACAGAGACAGGGTGGCTGGAGACTGCGT
217UCA_VL_Lib1_Seq127_23GGC	GCTGCTAACACTCTGACTGGCCCTGCCGGAGAGGGTGGCTCTTTCCCCTGG
217UCA_VL_Lib1_Seq364_63TGT	GAACTCTGTCCCAGACCCACTGCCACAGAACCTGGCTGGGATACCAGTGGC
217UCA_VH_Lib1_Seq256_46GGG	CGACAGGCCCCTGGACAAGGGCTTGGGTGGATGGGAGGCATCATCCCTATC
217UCA_VH_Lib1_Seq258_46CAG	CGACAGGCCCCTGGACAAGGGCTTCAGTGGATGGGAGGCATCATCCCTATC
217UCA_VL_Lib1_Seq36_7GCT	TGGAGACACAGACAGGGTGGCTGGAGCCTGCGTCATCACTATTTCATCGAG
217UCA_VL_Lib1_Seq367_63AAT	GAACTCTGTCCCAGACCCACTGCCATTGAACCTGGCTGGGATACCAGTGGC
217UCA_VH_Lib1_Seq352_62CAC	ATCTTTGGTACAGCAAACTACGCACACAAGTTCCAGGGCAGAGTCACGATT
217UCA_VH_Lib1_Seq671_116CGG	CTAAACTGGTTCGACCCCTGGGGCCGGGGAACCCTGGTCACCGTCTCCTCA
217UCA_VH_Lib1_Seq521_90GTC	GAGCTGAGCAGCCTGAGATCCGAGGTCACGGCCGTGTATTACTGTGCGAGA
217UCA_VL_Lib1_Seq92_17GCA	GGCCCTGCAGGAGAGGGTGGCTCTTGCCCCTGGAGACACAGACAGGGTGGC
217UCA_VL_Lib1_Seq303_52ACC	GGCTGGGATACCAGTGGCCCTGGTGGTTGCACCATAGATGAGGAGCCTGGG
217UCA_VH_Lib1_Seq274_49GTA	CCTGGACAAGGGCTTGAGTGGATGGTAGGCATCATCCCTATCTTTGGTACA
217UCA_VH_Lib1_Seq557_96TAT	TCCGAGGACACGGCCGTGTATTACTATGCGAGAGGAGTCGGCTATCGGGGA
217UCA_VL_Lib1_Seq580_99TCC	GATTTCCACCTTGGTCCCTCCGCCGGAAGTGAACGGAGGCCAGTTATTATA
217UCA_VH_Lib1_Seq93_17TTG	GCAGAGGTGAAGAAGCCTGGGTCCTTGGTGAAGGTGTCCTGCAAGGCTTCT
217UCA_VL_Lib1_Seq20_4CTG	AGACAGGGTGGCTGGAGACTGCGTCAGCACTATTTCATCGAGTTGTACCCC
217UCA_VH_Lib1_Seq144_26GAA	GTGAAGGTGTCCTGCAAGGCTTCTGAAGGCACCTTCAGCAGCTATGCTATC
217UCA_VH_Lib1_Seq40_7TAT	GCAGGTCAGGTCCAGCTGGTGCAGTATGGGGCAGAGGTGAAGAAGCCTGGG
217UCA_VH_Lib1_Seq76_14CAT	CAGTCTGGGGCAGAGGTGAAGAAGCATGGGTCCTCGGTGAAGGTGTCCTGC
217UCA_VH_Lib1_Seq440_76TCG	GTCACGATTACCGCGGACGAATCCTCGAGCACAGCCTACATGGAGCTGAGC
217UCA_VL_Lib1_Seq154_27CCG	CCAGGCTAAGTTGCTGCTAACACTCGGACTGGCCCTGCAGGAGAGGGTGGC
217UCA_VL_Lib1_Seq346_60GAC	CCCAGACCCACTGCCACTGAACCTGTCTGGGATACCAGTGGCCCTGGTGGA
217UCA_VH_Lib1_Seq278_50CGC	GGACAAGGGCTTGAGTGGATGGGACGCATCATCCCTATCTTTGGTACAGCA
217UCA_VH_Lib1_Seq79_14TCT	CAGTCTGGGGCAGAGGTGAAGAAGTCTGGGTCCTCGGTGAAGGTGTCCTGC
217UCA_VL_Lib1_Seq60_11CCG	GGCTCTTTCCCCTGGAGACACAGACGGGGTGGCTGGAGACTGCGTCATCAC
217UCA_VL_Lib1_Seq56_10AAC	TCTTTCCCCTGGAGACACAGACAGGTTGGCTGGAGACTGCGTCATCACTAT
217UCA_VH_Lib1_Seq407_71AAC	AAGTTCCAGGGCAGAGTCACGATTAACGCGGACGAATCCACGAGCACAGCC
217UCA_VL_Lib1_Seq149_26ACT	GGCTAAGTTGCTGCTAACACTCTGAGTGGCCCTGCAGGAGAGGGTGGCTCT
217UCA_VL_Lib1_Seq405_70GAC	CAGGCTGCTGATGGTGAGAGTGAAGTCTGTCCCAGACCCACTGCCACTGAA
217UCA_VL_Lib1_Seq403_69TCA	GCTGCTGATGGTGAGAGTGAACTCTGACCCAGACCCACTGCCACTGAACCT
217UCA_VL_Lib1_Seq593_102GCG	AGTTCTTTTGATTTCCACCTTGGTCGCTCCGCCGAAAGTGAACGGAGGCCA
217UCA_VH_Lib1_Seq171_31GGC	AAGGCTTCTGGAGGCACCTTCAGCGGCTATGCTATCAGCTGGGTGCGACAG
217UCA_VH_Lib1_Seq391_68CTC	TACGCACAGAAGTTCCAGGGCAGACTCACGATTACCGCGGACGAATCCACG
217UCA_VL_Lib1_Seq457_79CAC	GTAATAAACTGCAAAATCTTCAGAGTGCAGGCTGCTGATGGTGAGAGTGAA
217UCA_VL_Lib1_Seq243_42CGG	ACCATAGATGAGGAGCCTGGGAGCCCGGCCAGGTTTCTGCTGGTACCAGGC
217UCA_VH_Lib1_Seq621_108CAA	GTCGGCTATCGGGGAGTTATCCCCCAAAACTGGTTCGACCCCTGGGGCCAG
217UCA_VH_Lib1_Seq193_34ACC	GGAGGCACCTTCAGCAGCTATGCTACCAGCTGGGTGCGACAGGCCCCTGGA
217UCA_VL_Lib1_Seq603_104GAG	AGCTACAGTTCTTTTGATTTCCACCTCGGTCCCTCCGCCGAAAGTGAACGG
217UCA_VL_Lib1_Seq336_58AAC	CCCACTGCCACTGAACCTGGCTGGGTTACCAGTGGCCCTGGTGGATGCACC
217UCA_VH_Lib1_Seq565_98ATA	GACACGGCCGTGTATTACTGTGCGATAGGAGTCGGCTATCGGGGAGTTATC
217UCA_VH_Lib1_Seq157_28AGC	GTGTCCTGCAAGGCTTCTGGAGGCAGCTTCAGCAGCTATGCTATCAGCTGG
217UCA_VL_Lib1_Seq34_6CCG	AGACACAGACAGGGTGGCTGGAGACGGCGTCATCACTATTTCATCGAGTTG
217UCA_VL_Lib1_Seq213_37CGG	CCTGGGAGCCTGGCCAGGTTTCTGCCGGTACCAGGCTAAGTTGCTGCTAAC
217UCA_VL_Lib1_Seq493_85GCT	GTTATTATACTGCTGACAGTAATAAGCTGCAAAATCTTCAGACTGCAGGCT
217UCA_VH_Lib1_Seq390_68ATC	TACGCACAGAAGTTCCAGGGCAGAATCACGATTACCGCGGACGAATCCACG
217UCA_VL_Lib1_Seq38_7TTT	TGGAGACACAGACAGGGTGGCTGGAAACTGCGTCATCACTATTTCATCGAG
217UCA_VH_Lib1_Seq408_71CCC	AAGTTCCAGGGCAGAGTCACGATTCCCGCGGACGAATCCACGAGCACAGCC
217UCA_VH_Lib1_Seq556_96TGG	TCCGAGGACACGGCCGTGTATTACTGGGCGAGAGGAGTCGGCTATCGGGGA
217UCA_VL_Lib1_Seq404_70GCG	CAGGCTGCTGATGGTGAGAGTGAACGCTGTCCCAGACCCACTGCCACTGAA
217UCA_VH_Lib1_Seq62_11ATG	CAGCTGGTGCAGTCTGGGGCAGAGATGAAGAAGCCTGGGTCCTCGGTGAAG
217UCA_VH_Lib1_Seq202_36GGG	ACCTTCAGCAGCTATGCTATCAGCGGGGTGCGACAGGCCCCTGGACAAGGG
217UCA_VH_Lib1_Seq367_64GTC	GGTACAGCAAACTACGCACAGAAGGTCCAGGGCAGAGTCACGATTACCGCG
217UCA_VH_Lib1_Seq348_61TCA	CCTATCTTTGGTACAGCAAACTACTCACAGAAGTTCCAGGGCAGAGTCACG
217UCA_VL_Lib1_Seq11_2ACA	GGTGGCTGGAGACTGCGTCATCACTGTTTCATCGAGTTGTACCCCTTCTTC
217UCA_VH_Lib1_Seq560_97CCG	GAGGACACGGCCGTGTATTACTGTCCGAGAGGAGTCGGCTATCGGGGAGTT
217UCA_VH_Lib1_Seq554_96CGT	TCCGAGGACACGGCCGTGTATTACCGTGCGAGAGGAGTCGGCTATCGGGGA
217UCA_VL_Lib1_Seq494_85GAT	GTTATTATACTGCTGACAGTAATAATCTGCAAAATCTTCAGACTGCAGGCT
217UCA_VH_Lib1_Seq187_33GTT	TCTGGAGGCACCTTCAGCAGCTATGTTATCAGCTGGGTGCGACAGGCCCCT
217UCA_VH_Lib1_Seq14_3CAC	GCTAGCGTTTTAGCAGGTCAGGTCCACCTGGTGCAGTCTGGGGCAGAGGTG
217UCA_VL_Lib1_Seq596_102GTG	AGTTCTTTTGATTTCCACCTTGGTCACTCCGCCGAAAGTGAACGGAGGCCA
217UCA_VL_Lib1_Seq425_73CGC	TTCAGACTGCAGGCTGCTGATGGTGCGAGTGAACTCTGTCCCAGACCCACT
217UCA_VH_Lib1_Seq536_93GAG	AGCCTGAGATCCGAGGACACGGCCGAGTATTACTGTGCGAGAGGAGTCGGC
217UCA_VL_Lib1_Seq6_1GTA	GGCTGGAGACTGCGTCATCACTATTACATCGAGTTGTACCCCTTCTTCTTT
217UCA_VH_Lib1_Seq495_86CCG	ACAGCCTACATGGAGCTGAGCAGCCCGAGATCCGAGGACACGGCCGTGTAT
217UCA_VH_Lib1_Seq192_34AGC	GGAGGCACCTTCAGCAGCTATGCTAGCAGCTGGGTGCGACAGGCCCCTGGA
217UCA_VL_Lib1_Seq33_6CTG	AGACACAGACAGGGTGGCTGGAGACAGCGTCATCACTATTTCATCGAGTTG
217UCA_VL_Lib1_Seq148_26AGA	GGCTAAGTTGCTGCTAACACTCTGTCTGGCCCTGCAGGAGAGGGTGGCTCT
217UCA_VH_Lib1_Seq164_30TGC	TGCAAGGCTTCTGGAGGCACCTTCTGCAGCTATGCTATCAGCTGGGTGCGA
217UCA_VH_Lib1_Seq561_97TCG	GAGGACACGGCCGTGTATTACTGTTCGAGAGGAGTCGGCTATCGGGGAGTT
217UCA_VL_Lib1_Seq430_74CCC	ATCTTCAGACTGCAGGCTGCTGATGGGGAGAGTGAACTCTGTCCCAGACCC
217UCA_VH_Lib1_Seq24_5GCG	GTTTTAGCAGGTCAGGTCCAGCTGGCGCAGTCTGGGGCAGAGGTGAAGAAG
217UCA_VL_Lib1_Seq554_95GCT	GGTCCCTCCGCCGAAAGTGAACGGAGCCCAGTTATTATACTGCTGACAGTA
217UCA_VL_Lib1_Seq166_29ATT	CTGGTACCAGGCTAAGTTGCTGCTAATACTCTGACTGGCCCTGCAGGAGAG
217UCA_VL_Lib1_Seq488_84GGA	ATTATACTGCTGACAGTAATAAACTCCAAAATCTTCAGACTGCAGGCTGCT
217UCA_VH_Lib1_Seq374_65CGG	ACAGCAAACTACGCACAGAAGTTCCGGGGCAGAGTCACGATTACCGCGGAC
217UCA_VL_Lib1_Seq178_31AGA	TTTCTGCTGGTACCAGGCTAAGTTTCTGCTAACACTCTGACTGGCCCTGCA
217UCA_VH_Lib1_Seq267_48CTG	GCCCCTGGACAAGGGCTTGAGTGGCTGGGAGGCATCATCCCTATCTTTGGT
217UCA_VH_Lib1_Seq231_41TCT	GCTATCAGCTGGGTGCGACAGGCCTCTGGACAAGGGCTTGAGTGGATGGGA
217UCA_VH_Lib1_Seq297_53CTT	CTTGAGTGGATGGGAGGCATCATCCTTATCTTTGGTACAGCAAACTACGCA
217UCA_VH_Lib1_Seq504_88GCC	TACATGGAGCTGAGCAGCCTGAGAGCCGAGGACACGGCCGTGTATTACTGT
217UCA_VL_Lib1_Seq328_57TGT	ACTGCCACTGAACCTGGCTGGGATACAAGTGGCCCTGGTGGATGCACCATA
217UCA_VH_Lib1_Seq273_49AGA	CCTGGACAAGGGCTTGAGTGGATGAGAGGCATCATCCCTATCTTTGGTACA
217UCA_VH_Lib1_Seq33_6CCG	TTAGCAGGTCAGGTCCAGCTGGTGCCGTCTGGGGCAGAGGTGAAGAAGCCT
217UCA_VL_Lib1_Seq281_49TGT	ACCAGTGGCCCTGGTGGATGCACCACAGATGAGGAGCCTGGGAGCCTGGCC
217UCA_VH_Lib1_Seq139_25TTT	TCGGTGAAGGTGTCCTGCAAGGCTTTTGGAGGCACCTTCAGCAGCTATGCT
217UCA_VL_Lib1_Seq253_44CGC	GGATGCACCATAGATGAGGAGCCTGCGAGCCTGGCCAGGTTTCTGCTGGTA
217UCA_VH_Lib1_Seq211_38GGA	AGCAGCTATGCTATCAGCTGGGTGGGACAGGCCCCTGGACAAGGGCTTGAG
217UCA_VH_Lib1_Seq640_111GTC	CGGGGAGTTATCCCCCTAAACTGGGTCGACCCCTGGGGCCAGGGAACCCTG
217UCA_VH_Lib1_Seq316_56GAT	ATGGGAGGCATCATCCCTATCTTTGATACAGCAAACTACGCACAGAAGTTC
217UCA_VH_Lib1_Seq655_114TGC	ATCCCCCTAAACTGGTTCGACCCCTGCGGCCAGGGAACCCTGGTCACCGTC
217UCA_VL_Lib1_Seq110_20ATC	ACTCTGACTGGCCCTGCAGGAGAGGATGGCTCTTTCCCCTGGAGACACAGA
217UCA_VL_Lib1_Seq559_95ACT	GGTCCCTCCGCCGAAAGTGAACGGAGTCCAGTTATTATACTGCTGACAGTA
217UCA_VH_Lib1_Seq178_32TTT	GCTTCTGGAGGCACCTTCAGCAGCTTTGCTATCAGCTGGGTGCGACAGGCC
217UCA_VH_Lib1_Seq498_86GTG	ACAGCCTACATGGAGCTGAGCAGCGTGAGATCCGAGGACACGGCCGTGTAT
217UCA_VH_Lib1_Seq154_28ATC	GTGTCCTGCAAGGCTTCTGGAGGCATCTTCAGCAGCTATGCTATCAGCTGG
217UCA_VH_Lib1_Seq43_8AGG	GGTCAGGTCCAGCTGGTGCAGTCTAGGGCAGAGGTGAAGAAGCCTGGGTCC
217UCA_VL_Lib1_Seq58_10AGC	TCTTTCCCCTGGAGACACAGACAGGCTGGCTGGAGACTGCGTCATCACTAT
217UCA_VH_Lib1_Seq400_70ATG	CAGAAGTTCCAGGGCAGAGTCACGATGACCGCGGACGAATCCACGAGCACA
217UCA_VH_Lib1_Seq404_70GTT	CAGAAGTTCCAGGGCAGAGTCACGGTTACCGCGGACGAATCCACGAGCACA
217UCA_VL_Lib1_Seq319_55TCC	ACTGAACCTGGCTGGGATACCAGTGGACCTGGTGGATGCACCATAGATGAG
217UCA_VL_Lib1_Seq443_76AGA	TGCAAAATCTTCAGACTGCAGGCTTCTGATGGTGAGAGTGAACTCTGTCCC
217UCA_VH_Lib1_Seq582_101CGC	GTGTATTACTGTGCGAGAGGAGTCCGCTATCGGGGAGTTATCCCCCTAAAC
217UCA_VL_Lib1_Seq515_88TGG	CGGAGGCCAGTTATTATACTGCTGCCAGTAATAAACTGCAAAATCTTCAGA
217UCA_VH_Lib1_Seq593_103CCG	TACTGTGCGAGAGGAGTCGGCTATCCGGGAGTTATCCCCCTAAACTGGTTC
217UCA_VL_Lib1_Seq565_96ACG	CTTGGTCCCTCCGCCGAAAGTGAACGTAGGCCAGTTATTATACTGCTGACA
217UCA_VH_Lib1_Seq109_20GAG	AAGAAGCCTGGGTCCTCGGTGAAGGAGTCCTGCAAGGCTTCTGGAGGCACC
217UCA_VH_Lib1_Seq616_107CGC	GGAGTCGGCTATCGGGGAGTTATCCGCCTAAACTGGTTCGACCCCTGGGGC
217UCA_VH_Lib1_Seq245_44AGG	TGGGTGCGACAGGCCCCTGGACAAAGGCTTGAGTGGATGGGAGGCATCATC
217UCA_VH_Lib1_Seq163_29TAC	TCCTGCAAGGCTTCTGGAGGCACCTACAGCAGCTATGCTATCAGCTGGGTG
217UCA_VH_Lib1_Seq412_72CCG	TTCCAGGGCAGAGTCACGATTACCCCGGACGAATCCACGAGCACAGCCTAC
217UCA_VH_Lib1_Seq447_78GCA	ATTACCGCGGACGAATCCACGAGCGCAGCCTACATGGAGCTGAGCAGCCTG
217UCA_VH_Lib1_Seq665_115GTC	CCCCTAAACTGGTTCGACCCCTGGGTCCAGGGAACCCTGGTCACCGTCTCC
217UCA_VL_Lib1_Seq561_96CTG	CTTGGTCCCTCCGCCGAAAGTGAACAGAGGCCAGTTATTATACTGCTGACA
217UCA_VH_Lib1_Seq627_109AAA	GGCTATCGGGGAGTTATCCCCCTAAAATGGTTCGACCCCTGGGGCCAGGGA
217UCA_VL_Lib1_Seq305_53GCC	CCTGGCTGGGATACCAGTGGCCCTGGCGGATGCACCATAGATGAGGAGCCT
217UCA_VH_Lib1_Seq317_56CGT	ATGGGAGGCATCATCCCTATCTTTCGTACAGCAAACTACGCACAGAAGTTC
217UCA_VH_Lib1_Seq222_40GGC	TATGCTATCAGCTGGGTGCGACAGGGCCCTGGACAAGGGCTTGAGTGGATG
217UCA_VL_Lib1_Seq409_70GTG	CAGGCTGCTGATGGTGAGAGTGAACACTGTCCCAGACCCACTGCCACTGAA
217UCA_VH_Lib1_Seq182_33GAT	TCTGGAGGCACCTTCAGCAGCTATGATATCAGCTGGGTGCGACAGGCCCCT
217UCA_VH_Lib1_Seq612_106GTC	AGAGGAGTCGGCTATCGGGGAGTTGTCCCCCTAAACTGGTTCGACCCCTGG
217UCA_VL_Lib1_Seq176_31ATC	TTTCTGCTGGTACCAGGCTAAGTTGATGCTAACACTCTGACTGGCCCTGCA
217UCA_VL_Lib1_Seq489_84CCA	ATTATACTGCTGACAGTAATAAACTGGAAAATCTTCAGACTGCAGGCTGCT
217UCA_VH_Lib1_Seq525_91ATG	CTGAGCAGCCTGAGATCCGAGGACATGGCCGTGTATTACTGTGCGAGAGGA
217UCA_VL_Lib1_Seq204_36TTC	GGGAGCCTGGCCAGGTTTCTGCTGGAACCAGGCTAAGTTGCTGCTAACACT
217UCA_VH_Lib1_Seq138_25TGT	TCGGTGAAGGTGTCCTGCAAGGCTTGTGGAGGCACCTTCAGCAGCTATGCT
217UCA_VH_Lib1_Seq494_86ATG	ACAGCCTACATGGAGCTGAGCAGCATGAGATCCGAGGACACGGCCGTGTAT
217UCA_VL_Lib1_Seq509_87AAC	AGGCCAGTTATTATACTGCTGACAGTTATAAACTGCAAAATCTTCAGACTG
217UCA_VH_Lib1_Seq347_61CCA	CCTATCTTTGGTACAGCAAACTACCCACAGAAGTTCCAGGGCAGAGTCACG
217UCA_VH_Lib1_Seq150_27CGC	AAGGTGTCCTGCAAGGCTTCTGGACGCACCTTCAGCAGCTATGCTATCAGC
217UCA_VL_Lib1_Seq105_19CCC	CTGACTGGCCCTGCAGGAGAGGGTGGGTCTTTCCCCTGGAGACACAGACAG
217UCA_VH_Lib1_Seq61_11CTG	CAGCTGGTGCAGTCTGGGGCAGAGCTGAAGAAGCCTGGGTCCTCGGTGAAG
217UCA_VL_Lib1_Seq615_106GAC	TGGAGCAGCTACAGTTCTTTTGATGTCCACCTTGGTCCCTCCGCCGAAAGT
217UCA_VL_Lib1_Seq155_27CGG	CCAGGCTAAGTTGCTGCTAACACTCCGACTGGCCCTGCAGGAGAGGGTGGC
217UCA_VH_Lib1_Seq136_24GTT	TCCTCGGTGAAGGTGTCCTGCAAGGTTTCTGGAGGCACCTTCAGCAGCTAT
217UCA_VH_Lib1_Seq478_83CCG	TCCACGAGCACAGCCTACATGGAGCCGAGCAGCCTGAGATCCGAGGACACG
217UCA_VL_Lib1_Seq587_100AGC	TTTGATTTCCACCTTGGTCCCTCCGCTGAAAGTGAACGGAGGCCAGTTATT
217UCA_VH_Lib1_Seq242_43CGA	AGCTGGGTGCGACAGGCCCCTGGACGAGGGCTTGAGTGGATGGGAGGCATC
217UCA_VL_Lib1_Seq297_51ACA	TGGGATACCAGTGGCCCTGGTGGATGTACCATAGATGAGGAGCCTGGGAGC
217UCA_VL_Lib1_Seq612_105CTG	AGCAGCTACAGTTCTTTTGATTTCCAGCTTGGTCCCTCCGCCGAAAGTGAA
217UCA_VH_Lib1_Seq64_12ATG	CTGGTGCAGTCTGGGGCAGAGGTGATGAAGCCTGGGTCCTCGGTGAAGGTG
217UCA_VH_Lib1_Seq219_39CCG	AGCTATGCTATCAGCTGGGTGCGACCGGCCCCTGGACAAGGGCTTGAGTGG
217UCA_VH_Lib1_Seq512_89GGG	ATGGAGCTGAGCAGCCTGAGATCCGGGGACACGGCCGTGTATTACTGTGCG
217UCA_VL_Lib1_Seq384_66AGG	GGTGAGAGTGAACTCTGTCCCAGACCTACTGCCACTGAACCTGGCTGGGAT
217UCA_VL_Lib1_Seq345_59ACA	AGACCCACTGCCACTGAACCTGGCTGTGATACCAGTGGCCCTGGTGGATGC
217UCA_VL_Lib1_Seq325_56CCT	GCCACTGAACCTGGCTGGGATACCAGGGGCCCTGGTGGATGCACCATAGAT
217UCA_VL_Lib1_Seq273_47GTC	GGCCCTGGTGGATGCACCATAGATGACGAGCCTGGGAGCCTGGCCAGGTTT
217UCA_VH_Lib1_Seq558_97GAG	GAGGACACGGCCGTGTATTACTGTGAGAGAGGAGTCGGCTATCGGGGAGTT
217UCA_VH_Lib1_Seq143_26GCA	GTGAAGGTGTCCTGCAAGGCTTCTGCAGGCACCTTCAGCAGCTATGCTATC
217UCA_VH_Lib1_Seq475_82CAG	GAATCCACGAGCACAGCCTACATGCAGCTGAGCAGCCTGAGATCCGAGGAC
217UCA_VH_Lib1_Seq570_99GAA	ACGGCCGTGTATTACTGTGCGAGAGAAGTCGGCTATCGGGGAGTTATCCCC
217UCA_VH_Lib1_Seq624_109GAC	GGCTATCGGGGAGTTATCCCCCTAGACTGGTTCGACCCCTGGGGCCAGGGA
217UCA_VL_Lib1_Seq546_93AGC	TCCGCCGAAAGTGAACGGAGGCCAGCTATTATACTGCTGACAGTAATAAAC
217UCA_VL_Lib1_Seq94_17GGA	GGCCCTGCAGGAGAGGGTGGCTCTTCCCCCTGGAGACACAGACAGGGTGGC
217UCA_VH_Lib1_Seq248_45TTT	GTGCGACAGGCCCCTGGACAAGGGTTTGAGTGGATGGGAGGCATCATCCCT
217UCA_VH_Lib1_Seq538_93CTG	AGCCTGAGATCCGAGGACACGGCCCTGTATTACTGTGCGAGAGGAGTCGGC
217UCA_VL_Lib1_Seq53_9GTC	TTCCCCTGGAGACACAGACAGGGTGACTGGAGACTGCGTCATCACTATTTC
217UCA_VH_Lib1_Seq563_97GTG	GAGGACACGGCCGTGTATTACTGTGTGAGAGGAGTCGGCTATCGGGGAGTT
217UCA_VL_Lib1_Seq89_16AGG	CCTGCAGGAGAGGGTGGCTCTTTCCCTTGGAGACACAGACAGGGTGGCTGG
217UCA_VL_Lib1_Seq141_25TCC	TAAGTTGCTGCTAACACTCTGACTGGACCTGCAGGAGAGGGTGGCTCTTTC
217UCA_VH_Lib1_Seq194_34GTC	GGAGGCACCTTCAGCAGCTATGCTGTCAGCTGGGTGCGACAGGCCCCTGGA
217UCA_VL_Lib1_Seq397_68TGG	GCTGATGGTGAGAGTGAACTCTGTCCAAGACCCACTGCCACTGAACCTGGC
217UCA_VL_Lib1_Seq339_58GTC	CCCACTGCCACTGAACCTGGCTGGGACACCAGTGGCCCTGGTGGATGCACC
217UCA_VL_Lib1_Seq341_59CTA	AGACCCACTGCCACTGAACCTGGCTAGGATACCAGTGGCCCTGGTGGATGC
217UCA_VL_Lib1_Seq227_40CAT	GATGAGGAGCCTGGGAGCCTGGCCATGTTTCTGCTGGTACCAGGCTAAGTT
217UCA_VH_Lib1_Seq196_35GGC	GGCACCTTCAGCAGCTATGCTATCGGCTGGGTGCGACAGGCCCCTGGACAA
217UCA_VL_Lib1_Seq326_56AGT	GCCACTGAACCTGGCTGGGATACCACTGGCCCTGGTGGATGCACCATAGAT
217UCA_VL_Lib1_Seq483_83CTT	ATACTGCTGACAGTAATAAACTGCAAGATCTTCAGACTGCAGGCTGCTGAT
217UCA_VH_Lib1_Seq41_8GCG	GGTCAGGTCCAGCTGGTGCAGTCTGCGGCAGAGGTGAAGAAGCCTGGGTCC
217UCA_VH_Lib1_Seq122_22AGC	CCTGGGTCCTCGGTGAAGGTGTCCAGCAAGGCTTCTGGAGGCACCTTCAGC
217UCA_VL_Lib1_Seq486_83TAT	ATACTGCTGACAGTAATAAACTGCATAATCTTCAGACTGCAGGCTGCTGAT
217UCA_VH_Lib1_Seq323_57CCA	GGAGGCATCATCCCTATCTTTGGTCCAGCAAACTACGCACAGAAGTTCCAG
217UCA_VH_Lib1_Seq708_123TAC	GGCCAGGGAACCCTGGTCACCGTCTACTCAACCAAGGGCCCGCAGGTGTTC
217UCA_VL_Lib1_Seq358_62TGC	CTCTGTCCCAGACCCACTGCCACTGCACCTGGCTGGGATACCAGTGGCCCT
217UCA_VL_Lib1_Seq607_104AGG	AGCTACAGTTCTTTTGATTTCCACCCTGGTCCCTCCGCCGAAAGTGAACGG
217UCA_VL_Lib1_Seq369_63ACT	GAACTCTGTCCCAGACCCACTGCCAGTGAACCTGGCTGGGATACCAGTGGC
217UCA_VH_Lib1_Seq341_60TTC	ATCCCTATCTTTGGTACAGCAAACTTCGCACAGAAGTTCCAGGGCAGAGTC
217UCA_VL_Lib1_Seq269_47CAC	GGCCCTGGTGGATGCACCATAGATGTGGAGCCTGGGAGCCTGGCCAGGTTT
217UCA_VL_Lib1_Seq475_82GAA	CTGCTGACAGTAATAAACTGCAAATTCTTCAGACTGCAGGCTGCTGATGGT
217UCA_VH_Lib1_Seq190_34ATG	GGAGGCACCTTCAGCAGCTATGCTATGAGCTGGGTGCGACAGGCCCCTGGA
217UCA_VH_Lib1_Seq264_47TCG	CAGGCCCCTGGACAAGGGCTTGAGTCGATGGGAGGCATCATCCCTATCTTT
217UCA_VH_Lib1_Seq105_19CAG	GTGAAGAAGCCTGGGTCCTCGGTGCAGGTGTCCTGCAAGGCTTCTGGAGGC
217UCA_VH_Lib1_Seq344_60TCC	ATCCCTATCTTTGGTACAGCAAACTCCGCACAGAAGTTCCAGGGCAGAGTC
217UCA_VL_Lib1_Seq366_63ATT	GAACTCTGTCCCAGACCCACTGCCAATGAACCTGGCTGGGATACCAGTGGC
217UCA_VL_Lib1_Seq445_77TGC	AACTGCAAAATCTTCAGACTGCAGGCAGCTGATGGTGAGAGTGAACTCTGT
217UCA_VH_Lib1_Seq354_62CTG	ATCTTTGGTACAGCAAACTACGCACTGAAGTTCCAGGGCAGAGTCACGATT
217UCA_VL_Lib1_Seq377_65GGT	GAGAGTGAACTCTGTCCCAGACCCACCGCCACTGAACCTGGCTGGGATACC
217UCA_VL_Lib1_Seq47_8ACA	CCCTGGAGACACAGACAGGGTGGCTGTAGACTGCGTCATCACTATTTCATC
217UCA_VL_Lib1_Seq72_13GGG	GAGGGTGGCTCTTTCCCCTGGAGACCCAGACAGGGTGGCTGGAGACTGCGT
217UCA_VL_Lib1_Seq600_103AAC	TACAGTTCTTTTGATTTCCACCTTGTTCCCTCCGCCGAAAGTGAACGGAGG
217UCA_VL_Lib1_Seq361_62TCC	CTCTGTCCCAGACCCACTGCCACTGGACCTGGCTGGGATACCAGTGGCCCT
217UCA_VH_Lib1_Seq160_29CTC	TCCTGCAAGGCTTCTGGAGGCACCCTCAGCAGCTATGCTATCAGCTGGGTG
217UCA_VH_Lib1_Seq613_107GCC	GGAGTCGGCTATCGGGGAGTTATCGCCCTAAACTGGTTCGACCCCTGGGGC
217UCA_VL_Lib1_Seq194_34TCC	CTGGCCAGGTTTCTGCTGGTACCAGGATAAGTTGCTGCTAACACTCTGACT
217UCA_VH_Lib1_Seq462_80CAC	GCGGACGAATCCACGAGCACAGCCCACATGGAGCTGAGCAGCCTGAGATCC
217UCA_VL_Lib1_Seq144_26TGT	GGCTAAGTTGCTGCTAACACTCTGACAGGCCCTGCAGGAGAGGGTGGCTCT
217UCA_VL_Lib1_Seq625_107ACC	GGATGGAGCAGCTACAGTTCTTTTGGTTTCCACCTTGGTCCCTCCGCCGAA
217UCA_VH_Lib1_Seq75_14GCT	CAGTCTGGGGCAGAGGTGAAGAAGGCTGGGTCCTCGGTGAAGGTGTCCTGC
217UCA_VH_Lib1_Seq607_106CTC	AGAGGAGTCGGCTATCGGGGAGTTCTCCCCCTAAACTGGTTCGACCCCTGG
217UCA_VH_Lib1_Seq635_110TCG	TATCGGGGAGTTATCCCCCTAAACTCGTTCGACCCCTGGGGCCAGGGAACC
217UCA_VL_Lib1_Seq85_15TCA	GCAGGAGAGGGTGGCTCTTTCCCCTGAAGACACAGACAGGGTGGCTGGAGA
217UCA_VL_Lib1_Seq469_81GAC	CTGACAGTAATAAACTGCAAAATCGTCAGACTGCAGGCTGCTGATGGTGAG
217UCA_VH_Lib1_Seq270_48GTG	GCCCCTGGACAAGGGCTTGAGTGGGTGGGAGGCATCATCCCTATCTTTGGT
217UCA_VL_Lib1_Seq552_94AGG	CCCTCCGCCGAAAGTGAACGGAGGCCTGTTATTATACTGCTGACAGTAATA
217UCA_VL_Lib1_Seq24_5GCG	CACAGACAGGGTGGCTGGAGACTGCGCCATCACTATTTCATCGAGTTGTAC
217UCA_VL_Lib1_Seq286_49TCT	ACCAGTGGCCCTGGTGGATGCACCAGAGATGAGGAGCCTGGGAGCCTGGCC
217UCA_VH_Lib1_Seq137_25GCT	TCGGTGAAGGTGTCCTGCAAGGCTGCTGGAGGCACCTTCAGCAGCTATGCT
217UCA_VH_Lib1_Seq405_71GCC	AAGTTCCAGGGCAGAGTCACGATTGCCGCGGACGAATCCACGAGCACAGCC
217UCA_VH_Lib1_Seq578_100CTC	GCCGTGTATTACTGTGCGAGAGGACTCGGCTATCGGGGAGTTATCCCCCTA
217UCA_VH_Lib1_Seq426_74AAA	GGCAGAGTCACGATTACCGCGGACAAATCCACGAGCACAGCCTACATGGAG
217UCA_VL_Lib1_Seq172_30AGA	CTGCTGGTACCAGGCTAAGTTGCTTCTAACACTCTGACTGGCCCTGCAGGA
217UCA_VL_Lib1_Seq276_48ATG	AGTGGCCCTGGTGGATGCACCATACATGAGGAGCCTGGGAGCCTGGCCAGG
217UCA_VH_Lib1_Seq244_44GAG	TGGGTGCGACAGGCCCCTGGACAAGAGCTTGAGTGGATGGGAGGCATCATC
217UCA_VH_Lib1_Seq620_108CCA	GTCGGCTATCGGGGAGTTATCCCCCCAAACTGGTTCGACCCCTGGGGCCAG
217UCA_VH_Lib1_Seq633_110TTG	TATCGGGGAGTTATCCCCCTAAACTTGTTCGACCCCTGGGGCCAGGGAACC
217UCA_VL_Lib1_Seq408_70CAG	CAGGCTGCTGATGGTGAGAGTGAACTGTGTCCCAGACCCACTGCCACTGAA
217UCA_VL_Lib1_Seq473_81GTA	CTGACAGTAATAAACTGCAAAATCTACAGACTGCAGGCTGCTGATGGTGAG
217UCA_VL_Lib1_Seq390_67CCT	GATGGTGAGAGTGAACTCTGTCCCAGGCCCACTGCCACTGAACCTGGCTGG
217UCA_VH_Lib1_Seq81_15GCG	TCTGGGGCAGAGGTGAAGAAGCCTGCGTCCTCGGTGAAGGTGTCCTGCAAG
217UCA_VL_Lib1_Seq31_6CAC	AGACACAGACAGGGTGGCTGGAGAGTGCGTCATCACTATTTCATCGAGTTG
217UCA_VL_Lib1_Seq161_28ACT	GTACCAGGCTAAGTTGCTGCTAACAGTCTGACTGGCCCTGCAGGAGAGGGT
217UCA_VH_Lib1_Seq5_1CCG	GTTATTGCTAGCGTTTTAGCAGGTCCGGTCCAGCTGGTGCAGTCTGGGGCA
217UCA_VH_Lib1_Seq537_93GGG	AGCCTGAGATCCGAGGACACGGCCGGGTATTACTGTGCGAGAGGAGTCGGC
217UCA_VH_Lib1_Seq70_13ATG	GTGCAGTCTGGGGCAGAGGTGAAGATGCCTGGGTCCTCGGTGAAGGTGTCC
217UCA_VL_Lib1_Seq611_105GGG	AGCAGCTACAGTTCTTTTGATTTCCCCCTTGGTCCCTCCGCCGAAAGTGAA
217UCA_VL_Lib1_Seq266_46CGC	CCTGGTGGATGCACCATAGATGAGGCGCCTGGGAGCCTGGCCAGGTTTCTG
217UCA_VL_Lib1_Seq433_75CTC	AAAATCTTCAGACTGCAGGCTGCTGAGGGTGAGAGTGAACTCTGTCCCAGA
217UCA_VL_Lib1_Seq383_66GAG	GGTGAGAGTGAACTCTGTCCCAGACTCACTGCCACTGAACCTGGCTGGGAT
217UCA_VL_Lib1_Seq22_4ACG	AGACAGGGTGGCTGGAGACTGCGTCGTCACTATTTCATCGAGTTGTACCCC
217UCA_VL_Lib1_Seq511_88TTT	CGGAGGCCAGTTATTATACTGCTGAAAGTAATAAACTGCAAAATCTTCAGA
217UCA_VL_Lib1_Seq82_15CTA	GCAGGAGAGGGTGGCTCTTTCCCCTAGAGACACAGACAGGGTGGCTGGAGA
217UCA_VL_Lib1_Seq222_39AAC	GAGGAGCCTGGGAGCCTGGCCAGGGTTCTGCTGGTACCAGGCTAAGTTGCT
217UCA_VH_Lib1_Seq68_12ACG	CTGGTGCAGTCTGGGGCAGAGGTGACGAAGCCTGGGTCCTCGGTGAAGGTG
217UCA_VH_Lib1_Seq453_79GAC	ACCGCGGACGAATCCACGAGCACAGACTACATGGAGCTGAGCAGCCTGAGA
217UCA_VH_Lib1_Seq422_73TAC	CAGGGCAGAGTCACGATTACCGCGTACGAATCCACGAGCACAGCCTACATG
217UCA_VH_Lib1_Seq546_95TGC	AGATCCGAGGACACGGCCGTGTATTGCTGTGCGAGAGGAGTCGGCTATCGG
217UCA_VL_Lib1_Seq517_89GAG	GAACGGAGGCCAGTTATTATACTGCTCACAGTAATAAACTGCAAAATCTTC
217UCA_VL_Lib1_Seq356_61ACG	TGTCCCAGACCCACTGCCACTGAACGTGGCTGGGATACCAGTGGCCCTGGT
217UCA_VH_Lib1_Seq53_10GAC	GTCCAGCTGGTGCAGTCTGGGGCAGACGTGAAGAAGCCTGGGTCCTCGGTG
217UCA_VH_Lib1_Seq169_30ACC	TGCAAGGCTTCTGGAGGCACCTTCACCAGCTATGCTATCAGCTGGGTGCGA
217UCA_VL_Lib1_Seq109_20GCC	ACTCTGACTGGCCCTGCAGGAGAGGGCGGCTCTTTCCCCTGGAGACACAGA
217UCA_VL_Lib1_Seq467_80TAT	ACAGTAATAAACTGCAAAATCTTCATACTGCAGGCTGCTGATGGTGAGAGT
217UCA_VL_Lib1_Seq578_99ATC	GATTTCCACCTTGGTCCCTCCGCCGATAGTGAACGGAGGCCAGTTATTATA
217UCA_VH_Lib1_Seq353_62AAG	ATCTTTGGTACAGCAAACTACGCAAAGAAGTTCCAGGGCAGAGTCACGATT
217UCA_VH_Lib1_Seq8_2GAC	ATTGCTAGCGTTTTAGCAGGTCAGGACCAGCTGGTGCAGTCTGGGGCAGAG
217UCA_VH_Lib1_Seq126_23ATG	GGGTCCTCGGTGAAGGTGTCCTGCATGGCTTCTGGAGGCACCTTCAGCAGC
217UCA_VH_Lib1_Seq310_55CTT	TGGATGGGAGGCATCATCCCTATCCTTGGTACAGCAAACTACGCACAGAAG
217UCA_VH_Lib1_Seq572_99GTA	ACGGCCGTGTATTACTGTGCGAGAGTAGTCGGCTATCGGGGAGTTATCCCC
217UCA_VH_Lib1_Seq7_2GCC	ATTGCTAGCGTTTTAGCAGGTCAGGCCCAGCTGGTGCAGTCTGGGGCAGAG
217UCA_VL_Lib1_Seq568_97CTC	CACCTTGGTCCCTCCGCCGAAAGTGAGCGGAGGCCAGTTATTATACTGCTG
217UCA_VH_Lib1_Seq272_49GAA	CCTGGACAAGGGCTTGAGTGGATGGAAGGCATCATCCCTATCTTTGGTACA
217UCA_VH_Lib1_Seq609_106AAC	AGAGGAGTCGGCTATCGGGGAGTTAACCCCCTAAACTGGTTCGACCCCTGG
217UCA_VH_Lib1_Seq375_66GCC	GCAAACTACGCACAGAAGTTCCAGGCCAGAGTCACGATTACCGCGGACGAA
217UCA_VH_Lib1_Seq116_21CCC	AAGCCTGGGTCCTCGGTGAAGGTGCCCTGCAAGGCTTCTGGAGGCACCTTC
217UCA_VL_Lib1_Seq241_42CTG	ACCATAGATGAGGAGCCTGGGAGCCAGGCCAGGTTTCTGCTGGTACCAGGC
217UCA_VL_Lib1_Seq618_106CAA	TGGAGCAGCTACAGTTCTTTTGATTTGCACCTTGGTCCCTCCGCCGAAAGT
217UCA_VH_Lib1_Seq432_75CCC	AGAGTCACGATTACCGCGGACGAACCCACGAGCACAGCCTACATGGAGCTG
217UCA_VL_Lib1_Seq442_76AAC	TGCAAAATCTTCAGACTGCAGGCTGTTGATGGTGAGAGTGAACTCTGTCCC
217UCA_VH_Lib1_Seq266_48AAG	GCCCCTGGACAAGGGCTTGAGTGGAAGGGAGGCATCATCCCTATCTTTGGT
217UCA_VH_Lib1_Seq304_54AAC	GAGTGGATGGGAGGCATCATCCCTAACTTTGGTACAGCAAACTACGCACAG
217UCA_VH_Lib1_Seq666_116GAG	CTAAACTGGTTCGACCCCTGGGGCGAGGGAACCCTGGTCACCGTCTCCTCA
217UCA_VH_Lib1_Seq552_96TTT	TCCGAGGACACGGCCGTGTATTACTTTGCGAGAGGAGTCGGCTATCGGGGA
217UCA_VL_Lib1_Seq46_8TCA	CCCTGGAGACACAGACAGGGTGGCTGAAGACTGCGTCATCACTATTTCATC
217UCA_VH_Lib1_Seq318_56AGT	ATGGGAGGCATCATCCCTATCTTTAGTACAGCAAACTACGCACAGAAGTTC
217UCA_VH_Lib1_Seq145_26AGA	GTGAAGGTGTCCTGCAAGGCTTCTAGAGGCACCTTCAGCAGCTATGCTATC
217UCA_VH_Lib1_Seq175_31ACC	AAGGCTTCTGGAGGCACCTTCAGCACCTATGCTATCAGCTGGGTGCGACAG
217UCA_VH_Lib1_Seq483_84GGC	ACGAGCACAGCCTACATGGAGCTGGGCAGCCTGAGATCCGAGGACACGGCC
217UCA_VL_Lib1_Seq217_38CTG	GAGCCTGGGAGCCTGGCCAGGTTTCAGCTGGTACCAGGCTAAGTTGCTGCT
217UCA_VL_Lib1_Seq290_50CGT	GATACCAGTGGCCCTGGTGGATGCACGATAGATGAGGAGCCTGGGAGCCTG
217UCA_VH_Lib1_Seq389_68GGC	TACGCACAGAAGTTCCAGGGCAGAGGCACGATTACCGCGGACGAATCCACG
217UCA_VH_Lib1_Seq241_43CCA	AGCTGGGTGCGACAGGCCCCTGGACCAGGGCTTGAGTGGATGGGAGGCATC
217UCA_VL_Lib1_Seq558_95TCT	GGTCCCTCCGCCGAAAGTGAACGGAGACCAGTTATTATACTGCTGACAGTA
217UCA_VH_Lib1_Seq6_1CGG	GTTATTGCTAGCGTTTTAGCAGGTCGGGTCCAGCTGGTGCAGTCTGGGGCA
217UCA_VH_Lib1_Seq95_17ACG	GCAGAGGTGAAGAAGCCTGGGTCCACGGTGAAGGTGTCCTGCAAGGCTTCT
217UCA_VH_Lib1_Seq204_36AGG	ACCTTCAGCAGCTATGCTATCAGCAGGGTGCGACAGGCCCCTGGACAAGGG
217UCA_VL_Lib1_Seq359_62ATC	CTCTGTCCCAGACCCACTGCCACTGATCCTGGCTGGGATACCAGTGGCCCT
217UCA_VH_Lib1_Seq369_65GAG	ACAGCAAACTACGCACAGAAGTTCGAGGGCAGAGTCACGATTACCGCGGAC
217UCA_VL_Lib1_Seq230_40TCT	GATGAGGAGCCTGGGAGCCTGGCCAGATTTCTGCTGGTACCAGGCTAAGTT
217UCA_VL_Lib1_Seq564_96TCG	CTTGGTCCCTCCGCCGAAAGTGAACGAAGGCCAGTTATTATACTGCTGACA
217UCA_VH_Lib1_Seq183_33GGT	TCTGGAGGCACCTTCAGCAGCTATGGTATCAGCTGGGTGCGACAGGCCCCT
217UCA_VH_Lib1_Seq259_46GTG	CGACAGGCCCCTGGACAAGGGCTTGTGTGGATGGGAGGCATCATCCCTATC
217UCA_VH_Lib1_Seq589_102AAT	TATTACTGTGCGAGAGGAGTCGGCAATCGGGGAGTTATCCCCCTAAACTGG
217UCA_VH_Lib1_Seq46_9GAA	CAGGTCCAGCTGGTGCAGTCTGGGGAAGAGGTGAAGAAGCCTGGGTCCTCG
217UCA_VH_Lib1_Seq174_31AGA	AAGGCTTCTGGAGGCACCTTCAGCAGATATGCTATCAGCTGGGTGCGACAG
217UCA_VL_Lib1_Seq168_30TGC	CTGCTGGTACCAGGCTAAGTTGCTGCAAACACTCTGACTGGCCCTGCAGGA
217UCA_VL_Lib1_Seq571_97TAC	CACCTTGGTCCCTCCGCCGAAAGTGTACGGAGGCCAGTTATTATACTGCTG
217UCA_VL_Lib1_Seq572_98GCT	TTCCACCTTGGTCCCTCCGCCGAAAGCGAACGGAGGCCAGTTATTATACTG
217UCA_VH_Lib1_Seq96_17TGG	GCAGAGGTGAAGAAGCCTGGGTCCTGGGTGAAGGTGTCCTGCAAGGCTTCT
217UCA_VH_Lib1_Seq221_40GAC	TATGCTATCAGCTGGGTGCGACAGGACCCTGGACAAGGGCTTGAGTGGATG
217UCA_VH_Lib1_Seq654_113ACC	GTTATCCCCCTAAACTGGTTCGACACCTGGGGCCAGGGAACCCTGGTCACC
217UCA_VL_Lib1_Seq174_31TGC	TTTCTGCTGGTACCAGGCTAAGTTGCAGCTAACACTCTGACTGGCCCTGCA
217UCA_VL_Lib1_Seq95_17AAA	GGCCCTGCAGGAGAGGGTGGCTCTTTTCCCTGGAGACACAGACAGGGTGGC
217UCA_VL_Lib1_Seq416_72GCT	AGACTGCAGGCTGCTGATGGTGAGAGCGAACTCTGTCCCAGACCCACTGCC
217UCA_VL_Lib1_Seq233_41TGC	ATAGATGAGGAGCCTGGGAGCCTGGCAAGGTTTCTGCTGGTACCAGGCTAA
217UCA_VH_Lib1_Seq451_78AGA	ATTACCGCGGACGAATCCACGAGCAGAGCCTACATGGAGCTGAGCAGCCTG
217UCA_VH_Lib1_Seq630_109TAC	GGCTATCGGGGAGTTATCCCCCTATACTGGTTCGACCCCTGGGGCCAGGGA
217UCA_VH_Lib1_Seq586_102GAT	TATTACTGTGCGAGAGGAGTCGGCGATCGGGGAGTTATCCCCCTAAACTGG
217UCA_VL_Lib1_Seq313_54AGC	GAACCTGGCTGGGATACCAGTGGCGCTGGTGGATGCACCATAGATGAGGAG
217UCA_VH_Lib1_Seq243_44GCG	TGGGTGCGACAGGCCCCTGGACAAGCGCTTGAGTGGATGGGAGGCATCATC
217UCA_VL_Lib1_Seq52_9ACC	TTCCCCTGGAGACACAGACAGGGTGGTTGGAGACTGCGTCATCACTATTTC
217UCA_VL_Lib1_Seq296_51TCA	TGGGATACCAGTGGCCCTGGTGGATGAACCATAGATGAGGAGCCTGGGAGC
217UCA_VH_Lib1_Seq684_119CGG	TTCGACCCCTGGGGCCAGGGAACCCGGGTCACCGTCTCCTCAACCAAGGGC
217UCA_VL_Lib1_Seq14_3GAG	CAGGGTGGCTGGAGACTGCGTCATCTCTATTTCATCGAGTTGTACCCCTTC
217UCA_VL_Lib1_Seq508_87CAC	AGGCCAGTTATTATACTGCTGACAGTGATAAACTGCAAAATCTTCAGACTG
217UCA_VH_Lib1_Seq647_112GTC	GGAGTTATCCCCCTAAACTGGTTCGTCCCCTGGGGCCAGGGAACCCTGGTC
217UCA_VL_Lib1_Seq432_75TTC	AAAATCTTCAGACTGCAGGCTGCTGAAGGTGAGAGTGAACTCTGTCCCAGA
217UCA_VL_Lib1_Seq502_86CAT	CCAGTTATTATACTGCTGACAGTAATGAACTGCAAAATCTTCAGACTGCAG
217UCA_VH_Lib1_Seq571_99AGA	ACGGCCGTGTATTACTGTGCGAGAAGAGTCGGCTATCGGGGAGTTATCCCC
217UCA_VH_Lib1_Seq446_77ACC	ACGATTACCGCGGACGAATCCACGACCACAGCCTACATGGAGCTGAGCAGC
217UCA_VH_Lib1_Seq239_43AAA	AGCTGGGTGCGACAGGCCCCTGGAAAAGGGCTTGAGTGGATGGGAGGCATC
217UCA_VH_Lib1_Seq516_90GCC	GAGCTGAGCAGCCTGAGATCCGAGGCCACGGCCGTGTATTACTGTGCGAGA
217UCA_VH_Lib1_Seq534_92GTC	AGCAGCCTGAGATCCGAGGACACGGTCGTGTATTACTGTGCGAGAGGAGTC
217UCA_VH_Lib1_Seq579_101GCC	GTGTATTACTGTGCGAGAGGAGTCGCCTATCGGGGAGTTATCCCCCTAAAC
217UCA_VH_Lib1_Seq581_101GAC	GTGTATTACTGTGCGAGAGGAGTCGACTATCGGGGAGTTATCCCCCTAAAC
217UCA_VH_Lib1_Seq395_69CCG	GCACAGAAGTTCCAGGGCAGAGTCCCGATTACCGCGGACGAATCCACGAGC
217UCA_VL_Lib1_Seq349_60TCC	CCCAGACCCACTGCCACTGAACCTGGATGGGATACCAGTGGCCCTGGTGGA
217UCA_VH_Lib1_Seq644_112GGC	GGAGTTATCCCCCTAAACTGGTTCGGCCCCTGGGGCCAGGGAACCCTGGTC
217UCA_VL_Lib1_Seq532_91CAT	GAAAGTGAACGGAGGCCAGTTATTATGCTGCTGACAGTAATAAACTGCAAA
217UCA_VH_Lib1_Seq507_88CCC	TACATGGAGCTGAGCAGCCTGAGACCCGAGGACACGGCCGTGTATTACTGT
217UCA_VH_Lib1_Seq517_90GAA	GAGCTGAGCAGCCTGAGATCCGAGGAAACGGCCGTGTATTACTGTGCGAGA
217UCA_VH_Lib1_Seq623_108GTA	GTCGGCTATCGGGGAGTTATCCCCGTAAACTGGTTCGACCCCTGGGGCCAG
217UCA_VL_Lib1_Seq207_36TCC	GGGAGCCTGGCCAGGTTTCTGCTGGGACCAGGCTAAGTTGCTGCTAACACT
217UCA_VL_Lib1_Seq285_49AAT	ACCAGTGGCCCTGGTGGATGCACCATTGATGAGGAGCCTGGGAGCCTGGCC
217UCA_VH_Lib1_Seq296_53CAT	CTTGAGTGGATGGGAGGCATCATCCATATCTTTGGTACAGCAAACTACGCA
217UCA_VL_Lib1_Seq51_9TCC	TTCCCCTGGAGACACAGACAGGGTGGATGGAGACTGCGTCATCACTATTTC
217UCA_VL_Lib1_Seq146_26ATT	GGCTAAGTTGCTGCTAACACTCTGAATGGCCCTGCAGGAGAGGGTGGCTCT
217UCA_VH_Lib1_Seq500_87ATA	GCCTACATGGAGCTGAGCAGCCTGATATCCGAGGACACGGCCGTGTATTAC
217UCA_VH_Lib1_Seq439_76AGG	GTCACGATTACCGCGGACGAATCCAGGAGCACAGCCTACATGGAGCTGAGC
217UCA_VH_Lib1_Seq83_15AGG	TCTGGGGCAGAGGTGAAGAAGCCTAGGTCCTCGGTGAAGGTGTCCTGCAAG
217UCA_VH_Lib1_Seq587_102TTT	TATTACTGTGCGAGAGGAGTCGGCTTTCGGGGAGTTATCCCCCTAAACTGG
217UCA_VH_Lib1_Seq702_122CTC	TGGGGCCAGGGAACCCTGGTCACCCTCTCCTCAACCAAGGGCCCGCAGGTG
217UCA_VH_Lib1_Seq366_64TCC	GGTACAGCAAACTACGCACAGAAGTCCCAGGGCAGAGTCACGATTACCGCG
217UCA_VH_Lib1_Seq151_27AGC	AAGGTGTCCTGCAAGGCTTCTGGAAGCACCTTCAGCAGCTATGCTATCAGC
217UCA_VL_Lib1_Seq447_77ATC	AACTGCAAAATCTTCAGACTGCAGGATGCTGATGGTGAGAGTGAACTCTGT
217UCA_VH_Lib1_Seq605_105CTT	GCGAGAGGAGTCGGCTATCGGGGACTTATCCCCCTAAACTGGTTCGACCCC
217UCA_VL_Lib1_Seq75_14GCT	GGAGAGGGTGGCTCTTTCCCCTGGAGCCACAGACAGGGTGGCTGGAGACTG
217UCA_VH_Lib1_Seq709_124GCA	CAGGGAACCCTGGTCACCGTCTCCGCAACCAAGGGCCCGCAGGTGTTCCCC
217UCA_VL_Lib1_Seq299_52GCC	GGCTGGGATACCAGTGGCCCTGGTGGCTGCACCATAGATGAGGAGCCTGGG
217UCA_VL_Lib1_Seq472_81CAA	CTGACAGTAATAAACTGCAAAATCTTGAGACTGCAGGCTGCTGATGGTGAG
217UCA_VL_Lib1_Seq474_82GCT	CTGCTGACAGTAATAAACTGCAAAAGCTTCAGACTGCAGGCTGCTGATGGT
217UCA_VH_Lib1_Seq481_83GTG	TCCACGAGCACAGCCTACATGGAGGTGAGCAGCCTGAGATCCGAGGACACG
217UCA_VL_Lib1_Seq126_23TTC	GCTGCTAACACTCTGACTGGCCCTGAAGGAGAGGGTGGCTCTTTCCCCTGG
217UCA_VL_Lib1_Seq169_30GGC	CTGCTGGTACCAGGCTAAGTTGCTGCCAACACTCTGACTGGCCCTGCAGGA
217UCA_VL_Lib1_Seq335_58ATG	CCCACTGCCACTGAACCTGGCTGGCATACCAGTGGCCCTGGTGGATGCACC
217UCA_VH_Lib1_Seq97_18GCG	GAGGTGAAGAAGCCTGGGTCCTCGGCGAAGGTGTCCTGCAAGGCTTCTGGA
217UCA_VH_Lib1_Seq180_32AAT	GCTTCTGGAGGCACCTTCAGCAGCAATGCTATCAGCTGGGTGCGACAGGCC
217UCA_VL_Lib1_Seq195_34ACC	CTGGCCAGGTTTCTGCTGGTACCAGGTTAAGTTGCTGCTAACACTCTGACT
217UCA_VL_Lib1_Seq410_71TGC	CTGCAGGCTGCTGATGGTGAGAGTGCACTCTGTCCCAGACCCACTGCCACT
217UCA_VL_Lib1_Seq439_76TGC	TGCAAAATCTTCAGACTGCAGGCTGCAGATGGTGAGAGTGAACTCTGTCCC
217UCA_VH_Lib1_Seq518_90GGC	GAGCTGAGCAGCCTGAGATCCGAGGGCACGGCCGTGTATTACTGTGCGAGA
217UCA_VL_Lib1_Seq136_24ACG	GTTGCTGCTAACACTCTGACTGGCCGTGCAGGAGAGGGTGGCTCTTTCCCC
217UCA_VH_Lib1_Seq651_113CTC	GTTATCCCCCTAAACTGGTTCGACCTCTGGGGCCAGGGAACCCTGGTCACC
217UCA_VL_Lib1_Seq81_15GCA	GCAGGAGAGGGTGGCTCTTTCCCCTGCAGACACAGACAGGGTGGCTGGAGA
217UCA_VH_Lib1_Seq419_73CAC	CAGGGCAGAGTCACGATTACCGCGCACGAATCCACGAGCACAGCCTACATG
217UCA_VL_Lib1_Seq200_35AGG	AGCCTGGCCAGGTTTCTGCTGGTACCTGGCTAAGTTGCTGCTAACACTCTG
217UCA_VL_Lib1_Seq175_31GGC	TTTCTGCTGGTACCAGGCTAAGTTGCCGCTAACACTCTGACTGGCCCTGCA
217UCA_VH_Lib1_Seq98_18GAG	GAGGTGAAGAAGCCTGGGTCCTCGGAGAAGGTGTCCTGCAAGGCTTCTGGA
217UCA_VH_Lib1_Seq203_36TTG	ACCTTCAGCAGCTATGCTATCAGCTTGGTGCGACAGGCCCCTGGACAAGGG
217UCA_VH_Lib1_Seq300_53ACT	CTTGAGTGGATGGGAGGCATCATCACTATCTTTGGTACAGCAAACTACGCA
217UCA_VH_Lib1_Seq566_98AAA	GACACGGCCGTGTATTACTGTGCGAAAGGAGTCGGCTATCGGGGAGTTATC
217UCA_VL_Lib1_Seq171_30AAC	CTGCTGGTACCAGGCTAAGTTGCTGTTAACACTCTGACTGGCCCTGCAGGA
217UCA_VL_Lib1_Seq135_24AGC	GTTGCTGCTAACACTCTGACTGGCGCTGCAGGAGAGGGTGGCTCTTTCCCC
217UCA_VH_Lib1_Seq238_43CAC	AGCTGGGTGCGACAGGCCCCTGGACACGGGCTTGAGTGGATGGGAGGCATC
217UCA_VL_Lib1_Seq334_58CTC	CCCACTGCCACTGAACCTGGCTGGGAGACCAGTGGCCCTGGTGGATGCACC
217UCA_VH_Lib1_Seq117_21ACC	AAGCCTGGGTCCTCGGTGAAGGTGACCTGCAAGGCTTCTGGAGGCACCTTC
217UCA_VH_Lib1_Seq121_22CGC	CCTGGGTCCTCGGTGAAGGTGTCCCGCAAGGCTTCTGGAGGCACCTTCAGC
217UCA_VH_Lib1_Seq465_81ATA	GACGAATCCACGAGCACAGCCTACATAGAGCTGAGCAGCCTGAGATCCGAG
217UCA_VH_Lib1_Seq236_42GTA	ATCAGCTGGGTGCGACAGGCCCCTGTACAAGGGCTTGAGTGGATGGGAGGC
217UCA_VL_Lib1_Seq197_35TGC	AGCCTGGCCAGGTTTCTGCTGGTAGCAGGCTAAGTTGCTGCTAACACTCTG
217UCA_VH_Lib1_Seq523_91GCG	CTGAGCAGCCTGAGATCCGAGGACGCGGCCGTGTATTACTGTGCGAGAGGA
217UCA_VL_Lib1_Seq142_25ACC	TAAGTTGCTGCTAACACTCTGACTGGTCCTGCAGGAGAGGGTGGCTCTTTC
217UCA_VH_Lib1_Seq176_32TGT	GCTTCTGGAGGCACCTTCAGCAGCTGTGCTATCAGCTGGGTGCGACAGGCC
217UCA_VL_Lib1_Seq30_6GAG	AGACACAGACAGGGTGGCTGGAGACTCCGTCATCACTATTTCATCGAGTTG
217UCA_VL_Lib1_Seq584_100TGC	TTTGATTTCCACCTTGGTCCCTCCGCAGAAAGTGAACGGAGGCCAGTTATT
217UCA_VH_Lib1_Seq89_16CCC	GGGGCAGAGGTGAAGAAGCCTGGGCCCTCGGTGAAGGTGTCCTGCAAGGCT
217UCA_VH_Lib1_Seq598_104AGA	TGTGCGAGAGGAGTCGGCTATCGGAGAGTTATCCCCCTAAACTGGTTCGAC
217UCA_VL_Lib1_Seq476_82GGT	CTGCTGACAGTAATAAACTGCAAAACCTTCAGACTGCAGGCTGCTGATGGT
217UCA_VL_Lib1_Seq629_108AAC	GACGGATGGAGCAGCTACAGTTCTGTTGATTTCCACCTTGGTCCCTCCGCC
217UCA_VL_Lib1_Seq25_5AAG	CACAGACAGGGTGGCTGGAGACTGCTTCATCACTATTTCATCGAGTTGTAC
217UCA_VL_Lib1_Seq115_21CAC	AACACTCTGACTGGCCCTGCAGGAGTGGGTGGCTCTTTCCCCTGGAGACAC
217UCA_VL_Lib1_Seq180_32GAC	AGGTTTCTGCTGGTACCAGGCTAAGTCGCTGCTAACACTCTGACTGGCCCT
217UCA_VL_Lib1_Seq415_71TAC	CTGCAGGCTGCTGATGGTGAGAGTGTACTCTGTCCCAGACCCACTGCCACT
217UCA_VL_Lib1_Seq529_91TGT	GAAAGTGAACGGAGGCCAGTTATTACACTGCTGACAGTAATAAACTGCAAA
217UCA_VH_Lib1_Seq543_94CAT	CTGAGATCCGAGGACACGGCCGTGCATTACTGTGCGAGAGGAGTCGGCTAT
217UCA_VH_Lib1_Seq513_89AAG	ATGGAGCTGAGCAGCCTGAGATCCAAGGACACGGCCGTGTATTACTGTGCG
217UCA_VH_Lib1_Seq694_121AAC	CCCTGGGGCCAGGGAACCCTGGTCAACGTCTCCTCAACCAAGGGCCCGCAG
217UCA_VL_Lib1_Seq150_27GAG	CCAGGCTAAGTTGCTGCTAACACTCTCACTGGCCCTGCAGGAGAGGGTGGC
217UCA_VL_Lib1_Seq275_48CTC	AGTGGCCCTGGTGGATGCACCATAGAGGAGGAGCCTGGGAGCCTGGCCAGG
217UCA_VL_Lib1_Seq533_91AAT	GAAAGTGAACGGAGGCCAGTTATTATTCTGCTGACAGTAATAAACTGCAAA
217UCA_VH_Lib1_Seq18_3CGG	GCTAGCGTTTTAGCAGGTCAGGTCCGGCTGGTGCAGTCTGGGGCAGAGGTG
217UCA_VH_Lib1_Seq454_79GGC	ACCGCGGACGAATCCACGAGCACAGGCTACATGGAGCTGAGCAGCCTGAGA
217UCA_VH_Lib1_Seq425_74GGA	GGCAGAGTCACGATTACCGCGGACGGATCCACGAGCACAGCCTACATGGAG
217UCA_VL_Lib1_Seq182_32ATC	AGGTTTCTGCTGGTACCAGGCTAAGATGCTGCTAACACTCTGACTGGCCCT
217UCA_VH_Lib1_Seq329_58TCA	GGCATCATCCCTATCTTTGGTACATCAAACTACGCACAGAAGTTCCAGGGC
217UCA_VH_Lib1_Seq658_114AGG	ATCCCCCTAAACTGGTTCGACCCCAGGGGCCAGGGAACCCTGGTCACCGTC
217UCA_VH_Lib1_Seq445_77AGA	ACGATTACCGCGGACGAATCCACGAGAACAGCCTACATGGAGCTGAGCAGC
217UCA_VL_Lib1_Seq482_83ATT	ATACTGCTGACAGTAATAAACTGCAATATCTTCAGACTGCAGGCTGCTGAT
217UCA_VH_Lib1_Seq294_52GTC	GGGCTTGAGTGGATGGGAGGCATCGTCCCTATCTTTGGTACAGCAAACTAC
217UCA_VH_Lib1_Seq330_58ACA	GGCATCATCCCTATCTTTGGTACAACAAACTACGCACAGAAGTTCCAGGGC
217UCA_VL_Lib1_Seq224_39AGA	GAGGAGCCTGGGAGCCTGGCCAGGTCTCTGCTGGTACCAGGCTAAGTTGCT
217UCA_VH_Lib1_Seq476_82GTG	GAATCCACGAGCACAGCCTACATGGTGCTGAGCAGCCTGAGATCCGAGGAC
217UCA_VH_Lib1_Seq324_57AGA	GGAGGCATCATCCCTATCTTTGGTAGAGCAAACTACGCACAGAAGTTCCAG
217UCA_VL_Lib1_Seq327_57GCT	ACTGCCACTGAACCTGGCTGGGATAGCAGTGGCCCTGGTGGATGCACCATA
217UCA_VH_Lib1_Seq25_5GAG	GTTTTAGCAGGTCAGGTCCAGCTGGAGCAGTCTGGGGCAGAGGTGAAGAAG
217UCA_VH_Lib1_Seq39_7ACT	GCAGGTCAGGTCCAGCTGGTGCAGACTGGGGCAGAGGTGAAGAAGCCTGGG
217UCA_VH_Lib1_Seq34_6CGG	TTAGCAGGTCAGGTCCAGCTGGTGCGGTCTGGGGCAGAGGTGAAGAAGCCT
217UCA_VH_Lib1_Seq69_13GAG	GTGCAGTCTGGGGCAGAGGTGAAGGAGCCTGGGTCCTCGGTGAAGGTGTCC
217UCA_VL_Lib1_Seq260_45ACG	GGTGGATGCACCATAGATGAGGAGCGTGGGAGCCTGGCCAGGTTTCTGCTG
217UCA_VL_Lib1_Seq437_75ACC	AAAATCTTCAGACTGCAGGCTGCTGGTGGTGAGAGTGAACTCTGTCCCAGA
217UCA_VH_Lib1_Seq639_111TCC	CGGGGAGTTATCCCCCTAAACTGGTCCGACCCCTGGGGCCAGGGAACCCTG
217UCA_VL_Lib1_Seq55_10ATC	TCTTTCCCCTGGAGACACAGACAGGATGGCTGGAGACTGCGTCATCACTAT
217UCA_VL_Lib1_Seq23_4GTG	AGACAGGGTGGCTGGAGACTGCGTCACCACTATTTCATCGAGTTGTACCCC
217UCA_VH_Lib1_Seq66_12CAG	CTGGTGCAGTCTGGGGCAGAGGTGCAGAAGCCTGGGTCCTCGGTGAAGGTG
217UCA_VH_Lib1_Seq77_14CTT	CAGTCTGGGGCAGAGGTGAAGAAGCTTGGGTCCTCGGTGAAGGTGTCCTGC
217UCA_VL_Lib1_Seq375_64GTC	AGTGAACTCTGTCCCAGACCCACTGACACTGAACCTGGCTGGGATACCAGT
217UCA_VL_Lib1_Seq28_5AGG	CACAGACAGGGTGGCTGGAGACTGCCTCATCACTATTTCATCGAGTTGTAC
217UCA_VH_Lib1_Seq123_22TGG	CCTGGGTCCTCGGTGAAGGTGTCCTGGAAGGCTTCTGGAGGCACCTTCAGC
217UCA_VH_Lib1_Seq277_50GAC	GGACAAGGGCTTGAGTGGATGGGAGACATCATCCCTATCTTTGGTACAGCA
217UCA_VL_Lib1_Seq231_40ACT	GATGAGGAGCCTGGGAGCCTGGCCAGTTTTCTGCTGGTACCAGGCTAAGTT
217UCA_VL_Lib1_Seq381_65ACT	GAGAGTGAACTCTGTCCCAGACCCAGTGCCACTGAACCTGGCTGGGATACC
217UCA_VH_Lib1_Seq48_9CCA	CAGGTCCAGCTGGTGCAGTCTGGGCCAGAGGTGAAGAAGCCTGGGTCCTCG
217UCA_VL_Lib1_Seq628_108ATA	GACGGATGGAGCAGCTACAGTTCTTATGATTTCCACCTTGGTCCCTCCGCC
217UCA_VL_Lib1_Seq412_71CTC	CTGCAGGCTGCTGATGGTGAGAGTGAGCTCTGTCCCAGACCCACTGCCACT
217UCA_VL_Lib1_Seq461_79CGG	GTAATAAACTGCAAAATCTTCAGACCGCAGGCTGCTGATGGTGAGAGTGAA
217UCA_VH_Lib1_Seq206_37GCG	TTCAGCAGCTATGCTATCAGCTGGGCGCGACAGGCCCCTGGACAAGGGCTT
217UCA_VL_Lib1_Seq265_46CCC	CCTGGTGGATGCACCATAGATGAGGGGCCTGGGAGCCTGGCCAGGTTTCTG
217UCA_VL_Lib1_Seq280_48GTC	AGTGGCCCTGGTGGATGCACCATAGACGAGGAGCCTGGGAGCCTGGCCAGG
217UCA_VL_Lib1_Seq590_101GAA	TCTTTTGATTTCCACCTTGGTCCCTTCGCCGAAAGTGAACGGAGGCCAGTT
217UCA_VL_Lib1_Seq619_106GTA	TGGAGCAGCTACAGTTCTTTTGATTACCACCTTGGTCCCTCCGCCGAAAGT
217UCA_VH_Lib1_Seq153_28GCC	GTGTCCTGCAAGGCTTCTGGAGGCGCCTTCAGCAGCTATGCTATCAGCTGG
217UCA_VH_Lib1_Seq471_82GCG	GAATCCACGAGCACAGCCTACATGGCGCTGAGCAGCCTGAGATCCGAGGAC
217UCA_VH_Lib1_Seq452_78TCA	ATTACCGCGGACGAATCCACGAGCTCAGCCTACATGGAGCTGAGCAGCCTG
217UCA_VH_Lib1_Seq37_7TTT	GCAGGTCAGGTCCAGCTGGTGCAGTTTGGGGCAGAGGTGAAGAAGCCTGGG
217UCA_VH_Lib1_Seq140_25CCT	TCGGTGAAGGTGTCCTGCAAGGCTCCTGGAGGCACCTTCAGCAGCTATGCT
217UCA_VH_Lib1_Seq418_73GGC	CAGGGCAGAGTCACGATTACCGCGGGCGAATCCACGAGCACAGCCTACATG
217UCA_VL_Lib1_Seq26_5ATG	CACAGACAGGGTGGCTGGAGACTGCATCATCACTATTTCATCGAGTTGTAC
217UCA_VH_Lib1_Seq55_10AAG	GTCCAGCTGGTGCAGTCTGGGGCAAAGGTGAAGAAGCCTGGGTCCTCGGTG
217UCA_VH_Lib1_Seq23_4GTG	AGCGTTTTAGCAGGTCAGGTCCAGGTGGTGCAGTCTGGGGCAGAGGTGAAG
217UCA_VH_Lib1_Seq295_53GCT	CTTGAGTGGATGGGAGGCATCATCGCTATCTTTGGTACAGCAAACTACGCA
217UCA_VH_Lib1_Seq508_88ACC	TACATGGAGCTGAGCAGCCTGAGAACCGAGGACACGGCCGTGTATTACTGT
217UCA_VH_Lib1_Seq385_67ACA	AACTACGCACAGAAGTTCCAGGGCACAGTCACGATTACCGCGGACGAATCC
217UCA_VH_Lib1_Seq618_107ACC	GGAGTCGGCTATCGGGGAGTTATCACCCTAAACTGGTTCGACCCCTGGGGC
217UCA_VH_Lib1_Seq710_124TTA	CAGGGAACCCTGGTCACCGTCTCCTTAACCAAGGGCCCGCAGGTGTTCCCC
217UCA_VL_Lib1_Seq139_25GGC	TAAGTTGCTGCTAACACTCTGACTGCCCCTGCAGGAGAGGGTGGCTCTTTC
217UCA_VH_Lib1_Seq580_101TGC	GTGTATTACTGTGCGAGAGGAGTCTGCTATCGGGGAGTTATCCCCCTAAAC
217UCA_VL_Lib1_Seq65_12TGT	GGTGGCTCTTTCCCCTGGAGACACACACAGGGTGGCTGGAGACTGCGTCAT
217UCA_VL_Lib1_Seq77_14TTT	GGAGAGGGTGGCTCTTTCCCCTGGAAACACAGACAGGGTGGCTGGAGACTG
217UCA_VH_Lib1_Seq147_27GCC	AAGGTGTCCTGCAAGGCTTCTGGAGCCACCTTCAGCAGCTATGCTATCAGC
217UCA_VL_Lib1_Seq209_37CAC	CCTGGGAGCCTGGCCAGGTTTCTGGTGGTACCAGGCTAAGTTGCTGCTAAC
217UCA_VL_Lib1_Seq112_20CCC	ACTCTGACTGGCCCTGCAGGAGAGGGGGGCTCTTTCCCCTGGAGACACAGA
217UCA_VL_Lib1_Seq323_56ATT	GCCACTGAACCTGGCTGGGATACCAATGGCCCTGGTGGATGCACCATAGAT
217UCA_VH_Lib1_Seq449_78AAA	ATTACCGCGGACGAATCCACGAGCAAAGCCTACATGGAGCTGAGCAGCCTG
217UCA_VH_Lib1_Seq601_105GAT	GCGAGAGGAGTCGGCTATCGGGGAGATATCCCCCTAAACTGGTTCGACCCC
217UCA_VL_Lib1_Seq307_53AAC	CCTGGCTGGGATACCAGTGGCCCTGTTGGATGCACCATAGATGAGGAGCCT
217UCA_VL_Lib1_Seq215_38CAC	GAGCCTGGGAGCCTGGCCAGGTTTGTGCTGGTACCAGGCTAAGTTGCTGCT
217UCA_VL_Lib1_Seq466_80ACT	ACAGTAATAAACTGCAAAATCTTCAGTCTGCAGGCTGCTGATGGTGAGAGT
217UCA_VH_Lib1_Seq134_24TCT	TCCTCGGTGAAGGTGTCCTGCAAGTCTTCTGGAGGCACCTTCAGCAGCTAT
217UCA_VH_Lib1_Seq108_20GCG	AAGAAGCCTGGGTCCTCGGTGAAGGCGTCCTGCAAGGCTTCTGGAGGCACC
217UCA_VL_Lib1_Seq446_77GGC	AACTGCAAAATCTTCAGACTGCAGGCCGCTGATGGTGAGAGTGAACTCTGT
217UCA_VH_Lib1_Seq142_25TAT	TCGGTGAAGGTGTCCTGCAAGGCTTATGGAGGCACCTTCAGCAGCTATGCT
217UCA_VL_Lib1_Seq583_100GCC	TTTGATTTCCACCTTGGTCCCTCCGGCGAAAGTGAACGGAGGCCAGTTATT
217UCA_VL_Lib1_Seq605_104AAC	AGCTACAGTTCTTTTGATTTCCACGTTGGTCCCTCCGCCGAAAGTGAACGG
217UCA_VL_Lib1_Seq527_90CCG	AGTGAACGGAGGCCAGTTATTATACGGCTGACAGTAATAAACTGCAAAATC
217UCA_VL_Lib1_Seq258_45ATG	GGTGGATGCACCATAGATGAGGAGCATGGGAGCCTGGCCAGGTTTCTGCTG
217UCA_VL_Lib1_Seq355_61AGC	TGTCCCAGACCCACTGCCACTGAAGCTGGCTGGGATACCAGTGGCCCTGGT
217UCA_VH_Lib1_Seq128_23CAG	GGGTCCTCGGTGAAGGTGTCCTGCCAGGCTTCTGGAGGCACCTTCAGCAGC
217UCA_VL_Lib1_Seq17_3ATG	CAGGGTGGCTGGAGACTGCGTCATCATTATTTCATCGAGTTGTACCCCTTC
217UCA_VL_Lib1_Seq4_1AAA	GGCTGGAGACTGCGTCATCACTATTTTATCGAGTTGTACCCCTTCTTCTTT
217UCA_VH_Lib1_Seq120_22GGC	CCTGGGTCCTCGGTGAAGGTGTCCGGCAAGGCTTCTGGAGGCACCTTCAGC
217UCA_VH_Lib1_Seq490_85ATC	AGCACAGCCTACATGGAGCTGAGCATCCTGAGATCCGAGGACACGGCCGTG
217UCA_VL_Lib1_Seq27_5CCG	CACAGACAGGGTGGCTGGAGACTGCGGCATCACTATTTCATCGAGTTGTAC
217UCA_VL_Lib1_Seq254_44TCC	GGATGCACCATAGATGAGGAGCCTGGAAGCCTGGCCAGGTTTCTGCTGGTA
217UCA_VL_Lib1_Seq621_107CTC	GGATGGAGCAGCTACAGTTCTTTTGAGTTCCACCTTGGTCCCTCCGCCGAA
217UCA_VH_Lib1_Seq606_106TTC	AGAGGAGTCGGCTATCGGGGAGTTTTCCCCCTAAACTGGTTCGACCCCTGG
217UCA_VH_Lib1_Seq544_94AAT	CTGAGATCCGAGGACACGGCCGTGAATTACTGTGCGAGAGGAGTCGGCTAT
217UCA_VH_Lib1_Seq448_78ATA	ATTACCGCGGACGAATCCACGAGCATAGCCTACATGGAGCTGAGCAGCCTG
217UCA_VL_Lib1_Seq537_92ATT	GCCGAAAGTGAACGGAGGCCAGTTAATATACTGCTGACAGTAATAAACTGC
217UCA_VH_Lib1_Seq326_58GAA	GGCATCATCCCTATCTTTGGTACAGAAAACTACGCACAGAAGTTCCAGGGC
217UCA_VH_Lib1_Seq460_80GAC	GCGGACGAATCCACGAGCACAGCCGACATGGAGCTGAGCAGCCTGAGATCC
217UCA_VL_Lib1_Seq123_22CCC	GCTAACACTCTGACTGGCCCTGCAGGGGAGGGTGGCTCTTTCCCCTGGAGA
217UCA_VL_Lib1_Seq121_22TGC	GCTAACACTCTGACTGGCCCTGCAGCAGAGGGTGGCTCTTTCCCCTGGAGA
217UCA_VL_Lib1_Seq310_54GGG	GAACCTGGCTGGGATACCAGTGGCCCCGGTGGATGCACCATAGATGAGGAG
217UCA_VL_Lib1_Seq516_88TAT	CGGAGGCCAGTTATTATACTGCTGATAGTAATAAACTGCAAAATCTTCAGA
217UCA_VH_Lib1_Seq72_13CAG	GTGCAGTCTGGGGCAGAGGTGAAGCAGCCTGGGTCCTCGGTGAAGGTGTCC
217UCA_VL_Lib1_Seq270_47ATC	GGCCCTGGTGGATGCACCATAGATGATGAGCCTGGGAGCCTGGCCAGGTTT
217UCA_VL_Lib1_Seq420_72AGT	AGACTGCAGGCTGCTGATGGTGAGACTGAACTCTGTCCCAGACCCACTGCC
217UCA_VL_Lib1_Seq41_7TAT	TGGAGACACAGACAGGGTGGCTGGATACTGCGTCATCACTATTTCATCGAG
217UCA_VH_Lib1_Seq3_1AAG	GTTATTGCTAGCGTTTTAGCAGGTAAGGTCCAGCTGGTGCAGTCTGGGGCA
217UCA_VH_Lib1_Seq530_92GGC	AGCAGCCTGAGATCCGAGGACACGGGCGTGTATTACTGTGCGAGAGGAGTC
217UCA_VL_Lib1_Seq623_107AAC	GGATGGAGCAGCTACAGTTCTTTTGTTTTCCACCTTGGTCCCTCCGCCGAA
217UCA_VL_Lib1_Seq173_30ACC	CTGCTGGTACCAGGCTAAGTTGCTGGTAACACTCTGACTGGCCCTGCAGGA
217UCA_VH_Lib1_Seq305_54AGC	GAGTGGATGGGAGGCATCATCCCTAGCTTTGGTACAGCAAACTACGCACAG
217UCA_VL_Lib1_Seq570_97GTC	CACCTTGGTCCCTCCGCCGAAAGTGACCGGAGGCCAGTTATTATACTGCTG
217UCA_VL_Lib1_Seq48_9GAC	TTCCCCTGGAGACACAGACAGGGTGTCTGGAGACTGCGTCATCACTATTTC
217UCA_VH_Lib1_Seq455_79CCC	ACCGCGGACGAATCCACGAGCACACCCTACATGGAGCTGAGCAGCCTGAGA
217UCA_VL_Lib1_Seq626_107GTC	GGATGGAGCAGCTACAGTTCTTTTGACTTCCACCTTGGTCCCTCCGCCGAA
217UCA_VH_Lib1_Seq693_121ATC	CCCTGGGGCCAGGGAACCCTGGTCATCGTCTCCTCAACCAAGGGCCCGCAG
217UCA_VL_Lib1_Seq324_56AAT	GCCACTGAACCTGGCTGGGATACCATTGGCCCTGGTGGATGCACCATAGAT
217UCA_VL_Lib1_Seq514_88AGT	CGGAGGCCAGTTATTATACTGCTGACTGTAATAAACTGCAAAATCTTCAGA
217UCA_VH_Lib1_Seq361_63AGG	TTTGGTACAGCAAACTACGCACAGAGGTTCCAGGGCAGAGTCACGATTACC
217UCA_VL_Lib1_Seq189_33TCA	GCCAGGTTTCTGCTGGTACCAGGCTGAGTTGCTGCTAACACTCTGACTGGC
217UCA_VL_Lib1_Seq245_43GGT	TGCACCATAGATGAGGAGCCTGGGACCCTGGCCAGGTTTCTGCTGGTACCA
217UCA_VH_Lib1_Seq166_30ATC	TGCAAGGCTTCTGGAGGCACCTTCATCAGCTATGCTATCAGCTGGGTGCGA
217UCA_VL_Lib1_Seq452_78CCG	ATAAACTGCAAAATCTTCAGACTGCGGGCTGCTGATGGTGAGAGTGAACTC
217UCA_VL_Lib1_Seq98_18GGA	ACTGGCCCTGCAGGAGAGGGTGGCTCCTTCCCCTGGAGACACAGACAGGGT
217UCA_VH_Lib1_Seq435_76GCG	GTCACGATTACCGCGGACGAATCCGCGAGCACAGCCTACATGGAGCTGAGC
217UCA_VL_Lib1_Seq525_90AAG	AGTGAACGGAGGCCAGTTATTATACTTCTGACAGTAATAAACTGCAAAATC
217UCA_VL_Lib1_Seq491_84ACA	ATTATACTGCTGACAGTAATAAACTGTAAAATCTTCAGACTGCAGGCTGCT
217UCA_VL_Lib1_Seq492_84GTA	ATTATACTGCTGACAGTAATAAACTACAAAATCTTCAGACTGCAGGCTGCT
217UCA_VH_Lib1_Seq26_5GGG	GTTTTAGCAGGTCAGGTCCAGCTGGGGCAGTCTGGGGCAGAGGTGAAGAAG
217UCA_VL_Lib1_Seq248_43ACT	TGCACCATAGATGAGGAGCCTGGGAGTCTGGCCAGGTTTCTGCTGGTACCA
217UCA_VH_Lib1_Seq668_116AAG	CTAAACTGGTTCGACCCCTGGGGCAAGGGAACCCTGGTCACCGTCTCCTCA
217UCA_VH_Lib1_Seq313_55TAT	TGGATGGGAGGCATCATCCCTATCTATGGTACAGCAAACTACGCACAGAAG
217UCA_VH_Lib1_Seq533_92ACC	AGCAGCCTGAGATCCGAGGACACGACCGTGTATTACTGTGCGAGAGGAGTC
217UCA_VH_Lib1_Seq591_103GGG	TACTGTGCGAGAGGAGTCGGCTATGGGGGAGTTATCCCCCTAAACTGGTTC
217UCA_VL_Lib1_Seq550_94GGG	CCCTCCGCCGAAAGTGAACGGAGGCCCGTTATTATACTGCTGACAGTAATA
217UCA_VH_Lib1_Seq28_5ATG	GTTTTAGCAGGTCAGGTCCAGCTGATGCAGTCTGGGGCAGAGGTGAAGAAG
217UCA_VL_Lib1_Seq577_99TGC	GATTTCCACCTTGGTCCCTCCGCCGCAAGTGAACGGAGGCCAGTTATTATA
217UCA_VH_Lib1_Seq152_27GTC	AAGGTGTCCTGCAAGGCTTCTGGAGTCACCTTCAGCAGCTATGCTATCAGC
217UCA_VH_Lib1_Seq485_84AAC	ACGAGCACAGCCTACATGGAGCTGAACAGCCTGAGATCCGAGGACACGGCC
217UCA_VH_Lib1_Seq689_120GGC	GACCCCTGGGGCCAGGGAACCCTGGGCACCGTCTCCTCAACCAAGGGCCCG
217UCA_VL_Lib1_Seq393_68GCG	GCTGATGGTGAGAGTGAACTCTGTCGCAGACCCACTGCCACTGAACCTGGC
217UCA_VL_Lib1_Seq455_78GTG	ATAAACTGCAAAATCTTCAGACTGCACGCTGCTGATGGTGAGAGTGAACTC
217UCA_VH_Lib1_Seq506_88TTC	TACATGGAGCTGAGCAGCCTGAGATTCGAGGACACGGCCGTGTATTACTGT
217UCA_VH_Lib1_Seq450_78CCA	ATTACCGCGGACGAATCCACGAGCCCAGCCTACATGGAGCTGAGCAGCCTG
217UCA_VH_Lib1_Seq484_84ATC	ACGAGCACAGCCTACATGGAGCTGATCAGCCTGAGATCCGAGGACACGGCC
217UCA_VH_Lib1_Seq19_4ATG	AGCGTTTTAGCAGGTCAGGTCCAGATGGTGCAGTCTGGGGCAGAGGTGAAG
217UCA_VL_Lib1_Seq459_79CTG	GTAATAAACTGCAAAATCTTCAGACAGCAGGCTGCTGATGGTGAGAGTGAA
217UCA_VL_Lib1_Seq522_89CGG	GAACGGAGGCCAGTTATTATACTGCCGACAGTAATAAACTGCAAAATCTTC
217UCA_VH_Lib1_Seq149_27GAC	AAGGTGTCCTGCAAGGCTTCTGGAGACACCTTCAGCAGCTATGCTATCAGC
217UCA_VL_Lib1_Seq556_95CTT	GGTCCCTCCGCCGAAAGTGAACGGAAGCCAGTTATTATACTGCTGACAGTA
217UCA_VL_Lib1_Seq116_21ATC	AACACTCTGACTGGCCCTGCAGGAGATGGTGGCTCTTTCCCCTGGAGACAC
217UCA_VL_Lib1_Seq283_49TTT	ACCAGTGGCCCTGGTGGATGCACCAAAGATGAGGAGCCTGGGAGCCTGGCC
217UCA_VL_Lib1_Seq477_82CAT	CTGCTGACAGTAATAAACTGCAAAATGTTCAGACTGCAGGCTGCTGATGGT
217UCA_VH_Lib1_Seq619_108ATA	GTCGGCTATCGGGGAGTTATCCCCATAAACTGGTTCGACCCCTGGGGCCAG
217UCA_VH_Lib1_Seq637_111ATC	CGGGGAGTTATCCCCCTAAACTGGATCGACCCCTGGGGCCAGGGAACCCTG
217UCA_VL_Lib1_Seq67_12CCT	GGTGGCTCTTTCCCCTGGAGACACAGGCAGGGTGGCTGGAGACTGCGTCAT
217UCA_VL_Lib1_Seq330_57CGT	ACTGCCACTGAACCTGGCTGGGATACGAGTGGCCCTGGTGGATGCACCATA
217UCA_VH_Lib1_Seq674_117AGA	AACTGGTTCGACCCCTGGGGCCAGAGAACCCTGGTCACCGTCTCCTCAACC
217UCA_VL_Lib1_Seq125_22TAC	GCTAACACTCTGACTGGCCCTGCAGTAGAGGGTGGCTCTTTCCCCTGGAGA
217UCA_VL_Lib1_Seq595_102AGG	AGTTCTTTTGATTTCCACCTTGGTCCTTCCGCCGAAAGTGAACGGAGGCCA
217UCA_VL_Lib1_Seq505_87TGC	AGGCCAGTTATTATACTGCTGACAGCAATAAACTGCAAAATCTTCAGACTG
217UCA_VH_Lib1_Seq99_18GGG	GAGGTGAAGAAGCCTGGGTCCTCGGGGAAGGTGTCCTGCAAGGCTTCTGGA
217UCA_VL_Lib1_Seq616_106GGA	TGGAGCAGCTACAGTTCTTTTGATTCCCACCTTGGTCCCTCCGCCGAAAGT
217UCA_VL_Lib1_Seq117_21CCC	AACACTCTGACTGGCCCTGCAGGAGGGGGTGGCTCTTTCCCCTGGAGACAC
217UCA_VH_Lib1_Seq688_120TTC	GACCCCTGGGGCCAGGGAACCCTGTTCACCGTCTCCTCAACCAAGGGCCCG
217UCA_VL_Lib1_Seq122_22TTC	GCTAACACTCTGACTGGCCCTGCAGAAGAGGGTGGCTCTTTCCCCTGGAGA
217UCA_VH_Lib1_Seq52_10GCG	GTCCAGCTGGTGCAGTCTGGGGCAGCGGTGAAGAAGCCTGGGTCCTCGGTG
217UCA_VL_Lib1_Seq396_68GTG	GCTGATGGTGAGAGTGAACTCTGTCACAGACCCACTGCCACTGAACCTGGC
217UCA_VH_Lib1_Seq444_77AAC	ACGATTACCGCGGACGAATCCACGAACACAGCCTACATGGAGCTGAGCAGC
217UCA_VH_Lib1_Seq588_102CAT	TATTACTGTGCGAGAGGAGTCGGCCATCGGGGAGTTATCCCCCTAAACTGG
217UCA_VL_Lib1_Seq12_2GTA	GGTGGCTGGAGACTGCGTCATCACTACTTCATCGAGTTGTACCCCTTCTTC
217UCA_VH_Lib1_Seq350_61GTA	CCTATCTTTGGTACAGCAAACTACGTACAGAAGTTCCAGGGCAGAGTCACG
217UCA_VL_Lib1_Seq315_54TGG	GAACCTGGCTGGGATACCAGTGGCCCAGGTGGATGCACCATAGATGAGGAG
217UCA_VL_Lib1_Seq357_61TGG	TGTCCCAGACCCACTGCCACTGAACCAGGCTGGGATACCAGTGGCCCTGGT
217UCA_VL_Lib1_Seq414_71GTC	CTGCAGGCTGCTGATGGTGAGAGTGACCTCTGTCCCAGACCCACTGCCACT
217UCA_VL_Lib1_Seq69_12TAT	GGTGGCTCTTTCCCCTGGAGACACATACAGGGTGGCTGGAGACTGCGTCAT
217UCA_VH_Lib1_Seq550_95AAC	AGATCCGAGGACACGGCCGTGTATAACTGTGCGAGAGGAGTCGGCTATCGG
217UCA_VL_Lib1_Seq463_80TGT	ACAGTAATAAACTGCAAAATCTTCACACTGCAGGCTGCTGATGGTGAGAGT
217UCA_VL_Lib1_Seq239_42CAC	ACCATAGATGAGGAGCCTGGGAGCGTGGCCAGGTTTCTGCTGGTACCAGGC
217UCA_VH_Lib1_Seq575_100TTC	GCCGTGTATTACTGTGCGAGAGGATTCGGCTATCGGGGAGTTATCCCCCTA
217UCA_VH_Lib1_Seq653_113TCC	GTTATCCCCCTAAACTGGTTCGACTCCTGGGGCCAGGGAACCCTGGTCACC
217UCA_VL_Lib1_Seq76_14TGT	GGAGAGGGTGGCTCTTTCCCCTGGACACACAGACAGGGTGGCTGGAGACTG
217UCA_VL_Lib1_Seq193_34CCC	CTGGCCAGGTTTCTGCTGGTACCAGGGTAAGTTGCTGCTAACACTCTGACT
217UCA_VH_Lib1_Seq491_85AAC	AGCACAGCCTACATGGAGCTGAGCAACCTGAGATCCGAGGACACGGCCGTG
217UCA_VL_Lib1_Seq220_39GAA	GAGGAGCCTGGGAGCCTGGCCAGGTTCCTGCTGGTACCAGGCTAAGTTGCT
217UCA_VH_Lib1_Seq332_59GAC	ATCATCCCTATCTTTGGTACAGCAGACTACGCACAGAAGTTCCAGGGCAGA
217UCA_VH_Lib1_Seq691_120CTC	GACCCCTGGGGCCAGGGAACCCTGCTCACCGTCTCCTCAACCAAGGGCCCG
217UCA_VL_Lib1_Seq538_92AAA	GCCGAAAGTGAACGGAGGCCAGTTTTTATACTGCTGACAGTAATAAACTGC
217UCA_VL_Lib1_Seq495_85TTT	GTTATTATACTGCTGACAGTAATAAAATGCAAAATCTTCAGACTGCAGGCT
217UCA_VH_Lib1_Seq629_109ACC	GGCTATCGGGGAGTTATCCCCCTAACCTGGTTCGACCCCTGGGGCCAGGGA
217UCA_VL_Lib1_Seq429_74AAC	ATCTTCAGACTGCAGGCTGCTGATGTTGAGAGTGAACTCTGTCCCAGACCC
217UCA_VH_Lib1_Seq271_49GCA	CCTGGACAAGGGCTTGAGTGGATGGCAGGCATCATCCCTATCTTTGGTACA
217UCA_VH_Lib1_Seq188_34TTC	GGAGGCACCTTCAGCAGCTATGCTTTCAGCTGGGTGCGACAGGCCCCTGGA
217UCA_VH_Lib1_Seq290_52ATG	GGGCTTGAGTGGATGGGAGGCATCATGCCTATCTTTGGTACAGCAAACTAC
217UCA_VL_Lib1_Seq78_14CCT	GGAGAGGGTGGCTCTTTCCCCTGGAGGCACAGACAGGGTGGCTGGAGACTG
217UCA_VL_Lib1_Seq143_25GTC	TAAGTTGCTGCTAACACTCTGACTGACCCTGCAGGAGAGGGTGGCTCTTTC
217UCA_VL_Lib1_Seq232_41GCC	ATAGATGAGGAGCCTGGGAGCCTGGGCAGGTTTCTGCTGGTACCAGGCTAA
217UCA_VH_Lib1_Seq424_74GAC	GGCAGAGTCACGATTACCGCGGACGACTCCACGAGCACAGCCTACATGGAG
217UCA_VH_Lib1_Seq687_120GAC	GACCCCTGGGGCCAGGGAACCCTGGACACCGTCTCCTCAACCAAGGGCCCG
217UCA_VL_Lib1_Seq19_4AAG	AGACAGGGTGGCTGGAGACTGCGTCTTCACTATTTCATCGAGTTGTACCCC
217UCA_VL_Lib1_Seq159_28AAT	GTACCAGGCTAAGTTGCTGCTAACATTCTGACTGGCCCTGCAGGAGAGGGT
217UCA_VL_Lib1_Seq271_47CCC	GGCCCTGGTGGATGCACCATAGATGGGGAGCCTGGGAGCCTGGCCAGGTTT
217UCA_VH_Lib1_Seq383_67AAA	AACTACGCACAGAAGTTCCAGGGCAAAGTCACGATTACCGCGGACGAATCC
217UCA_VH_Lib1_Seq662_115GAC	CCCCTAAACTGGTTCGACCCCTGGGACCAGGGAACCCTGGTCACCGTCTCC
217UCA_VL_Lib1_Seq203_36GAC	GGGAGCCTGGCCAGGTTTCTGCTGGTCCCAGGCTAAGTTGCTGCTAACACT
217UCA_VL_Lib1_Seq264_46ATC	CCTGGTGGATGCACCATAGATGAGGATCCTGGGAGCCTGGCCAGGTTTCTG
217UCA_VH_Lib1_Seq712_124ACA	CAGGGAACCCTGGTCACCGTCTCCACAACCAAGGGCCCGCAGGTGTTCCCC
217UCA_VH_Lib1_Seq474_82AAG	GAATCCACGAGCACAGCCTACATGAAGCTGAGCAGCCTGAGATCCGAGGAC
217UCA_VH_Lib1_Seq503_87ACA	GCCTACATGGAGCTGAGCAGCCTGACATCCGAGGACACGGCCGTGTATTAC
217UCA_VL_Lib1_Seq234_41GAC	ATAGATGAGGAGCCTGGGAGCCTGGTCAGGTTTCTGCTGGTACCAGGCTAA
217UCA_VH_Lib1_Seq602_105TTT	GCGAGAGGAGTCGGCTATCGGGGATTTATCCCCCTAAACTGGTTCGACCCC
217UCA_VH_Lib1_Seq321_57ATA	GGAGGCATCATCCCTATCTTTGGTATAGCAAACTACGCACAGAAGTTCCAG
217UCA_VH_Lib1_Seq172_31ATC	AAGGCTTCTGGAGGCACCTTCAGCATCTATGCTATCAGCTGGGTGCGACAG
217UCA_VH_Lib1_Seq574_100GAC	GCCGTGTATTACTGTGCGAGAGGAGACGGCTATCGGGGAGTTATCCCCCTA
217UCA_VL_Lib1_Seq382_66GCG	GGTGAGAGTGAACTCTGTCCCAGACGCACTGCCACTGAACCTGGCTGGGAT
217UCA_VL_Lib1_Seq18_4ATA	AGACAGGGTGGCTGGAGACTGCGTTATCACTATTTCATCGAGTTGTACCCC
217UCA_VH_Lib1_Seq30_6CAC	TTAGCAGGTCAGGTCCAGCTGGTGCACTCTGGGGCAGAGGTGAAGAAGCCT
217UCA_VL_Lib1_Seq507_87TTC	AGGCCAGTTATTATACTGCTGACAGAAATAAACTGCAAAATCTTCAGACTG
217UCA_VH_Lib1_Seq38_7CCT	GCAGGTCAGGTCCAGCTGGTGCAGCCTGGGGCAGAGGTGAAGAAGCCTGGG
217UCA_VH_Lib1_Seq539_93ATG	AGCCTGAGATCCGAGGACACGGCCATGTATTACTGTGCGAGAGGAGTCGGC
217UCA_VL_Lib1_Seq165_29GGT	CTGGTACCAGGCTAAGTTGCTGCTACCACTCTGACTGGCCCTGCAGGAGAG
217UCA_VL_Lib1_Seq354_61ATG	TGTCCCAGACCCACTGCCACTGAACATGGCTGGGATACCAGTGGCCCTGGT
217UCA_VL_Lib1_Seq84_15CGA	GCAGGAGAGGGTGGCTCTTTCCCCTCGAGACACAGACAGGGTGGCTGGAGA
217UCA_VH_Lib1_Seq303_54ATG	GAGTGGATGGGAGGCATCATCCCTATGTTTGGTACAGCAAACTACGCACAG
217UCA_VH_Lib1_Seq564_98GGA	GACACGGCCGTGTATTACTGTGCGGGAGGAGTCGGCTATCGGGGAGTTATC
217UCA_VH_Lib1_Seq692_121GCC	CCCTGGGGCCAGGGAACCCTGGTCGCCGTCTCCTCAACCAAGGGCCCGCAG
217UCA_VL_Lib1_Seq548_93TAC	TCCGCCGAAAGTGAACGGAGGCCAGTAATTATACTGCTGACAGTAATAAAC
217UCA_VH_Lib1_Seq13_3GAG	GCTAGCGTTTTAGCAGGTCAGGTCGAGCTGGTGCAGTCTGGGGCAGAGGTG
217UCA_VH_Lib1_Seq74_13ACG	GTGCAGTCTGGGGCAGAGGTGAAGACGCCTGGGTCCTCGGTGAAGGTGTCC
217UCA_VH_Lib1_Seq80_14ACT	CAGTCTGGGGCAGAGGTGAAGAAGACTGGGTCCTCGGTGAAGGTGTCCTGC
217UCA_VH_Lib1_Seq106_19AGG	GTGAAGAAGCCTGGGTCCTCGGTGAGGGTGTCCTGCAAGGCTTCTGGAGGC
217UCA_VL_Lib1_Seq216_38AAG	GAGCCTGGGAGCCTGGCCAGGTTTCTTCTGGTACCAGGCTAAGTTGCTGCT
217UCA_VH_Lib1_Seq388_68TTC	TACGCACAGAAGTTCCAGGGCAGATTCACGATTACCGCGGACGAATCCACG
217UCA_VL_Lib1_Seq598_103GCC	TACAGTTCTTTTGATTTCCACCTTGGCCCCTCCGCCGAAAGTGAACGGAGG
217UCA_VH_Lib1_Seq107_19ACG	GTGAAGAAGCCTGGGTCCTCGGTGACGGTGTCCTGCAAGGCTTCTGGAGGC
217UCA_VH_Lib1_Seq527_91AGG	CTGAGCAGCCTGAGATCCGAGGACAGGGCCGTGTATTACTGTGCGAGAGGA
217UCA_VH_Lib1_Seq469_81ACG	GACGAATCCACGAGCACAGCCTACACGGAGCTGAGCAGCCTGAGATCCGAG
217UCA_VH_Lib1_Seq643_112GAA	GGAGTTATCCCCCTAAACTGGTTCGAACCCTGGGGCCAGGGAACCCTGGTC
217UCA_VH_Lib1_Seq597_104GAA	TGTGCGAGAGGAGTCGGCTATCGGGAAGTTATCCCCCTAAACTGGTTCGAC
217UCA_VH_Lib1_Seq515_89GTG	ATGGAGCTGAGCAGCCTGAGATCCGTGGACACGGCCGTGTATTACTGTGCG
217UCA_VH_Lib1_Seq685_119GTG	TTCGACCCCTGGGGCCAGGGAACCGTGGTCACCGTCTCCTCAACCAAGGGC
217UCA_VL_Lib1_Seq102_18ACA	ACTGGCCCTGCAGGAGAGGGTGGCTGTTTCCCCTGGAGACACAGACAGGGT
217UCA_VH_Lib1_Seq119_22TTC	CCTGGGTCCTCGGTGAAGGTGTCCTTCAAGGCTTCTGGAGGCACCTTCAGC
217UCA_VL_Lib1_Seq500_86GAT	CCAGTTATTATACTGCTGACAGTAATCAACTGCAAAATCTTCAGACTGCAG
217UCA_VH_Lib1_Seq417_73GAA	CAGGGCAGAGTCACGATTACCGCGGAAGAATCCACGAGCACAGCCTACATG
217UCA_VL_Lib1_Seq91_16TGG	CCTGCAGGAGAGGGTGGCTCTTTCCCATGGAGACACAGACAGGGTGGCTGG
217UCA_VH_Lib1_Seq307_54GTC	GAGTGGATGGGAGGCATCATCCCTGTCTTTGGTACAGCAAACTACGCACAG
217UCA_VH_Lib1_Seq673_117GAA	AACTGGTTCGACCCCTGGGGCCAGGAAACCCTGGTCACCGTCTCCTCAACC
217UCA_VL_Lib1_Seq553_94TCG	CCCTCCGCCGAAAGTGAACGGAGGCGAGTTATTATACTGCTGACAGTAATA
217UCA_VH_Lib1_Seq251_45CCT	GTGCGACAGGCCCCTGGACAAGGGCCTGAGTGGATGGGAGGCATCATCCCT
217UCA_VH_Lib1_Seq698_122GAC	TGGGGCCAGGGAACCCTGGTCACCGACTCCTCAACCAAGGGCCCGCAGGTG
217UCA_VL_Lib1_Seq114_21TTC	AACACTCTGACTGGCCCTGCAGGAGAAGGTGGCTCTTTCCCCTGGAGACAC
217UCA_VL_Lib1_Seq462_80GCT	ACAGTAATAAACTGCAAAATCTTCAGCCTGCAGGCTGCTGATGGTGAGAGT
217UCA_VH_Lib1_Seq524_91AAG	CTGAGCAGCCTGAGATCCGAGGACAAGGCCGTGTATTACTGTGCGAGAGGA
217UCA_VL_Lib1_Seq498_85CTT	GTTATTATACTGCTGACAGTAATAAAGTGCAAAATCTTCAGACTGCAGGCT
217UCA_VH_Lib1_Seq436_76AAG	GTCACGATTACCGCGGACGAATCCAAGAGCACAGCCTACATGGAGCTGAGC
217UCA_VL_Lib1_Seq138_25GAC	TAAGTTGCTGCTAACACTCTGACTGTCCCTGCAGGAGAGGGTGGCTCTTTC
217UCA_VH_Lib1_Seq457_79ACC	ACCGCGGACGAATCCACGAGCACAACCTACATGGAGCTGAGCAGCCTGAGA
217UCA_VH_Lib1_Seq416_73GCC	CAGGGCAGAGTCACGATTACCGCGGCCGAATCCACGAGCACAGCCTACATG
217UCA_VH_Lib1_Seq35_7GCT	GCAGGTCAGGTCCAGCTGGTGCAGGCTGGGGCAGAGGTGAAGAAGCCTGGG
217UCA_VH_Lib1_Seq67_12AGG	CTGGTGCAGTCTGGGGCAGAGGTGAGGAAGCCTGGGTCCTCGGTGAAGGTG
217UCA_VH_Lib1_Seq542_94TTT	CTGAGATCCGAGGACACGGCCGTGTTTTACTGTGCGAGAGGAGTCGGCTAT
217UCA_VL_Lib1_Seq226_40GCT	GATGAGGAGCCTGGGAGCCTGGCCAGCTTTCTGCTGGTACCAGGCTAAGTT
217UCA_VL_Lib1_Seq627_108GAA	GACGGATGGAGCAGCTACAGTTCTTTCGATTTCCACCTTGGTCCCTCCGCC
217UCA_VH_Lib1_Seq141_25ACT	TCGGTGAAGGTGTCCTGCAAGGCTACTGGAGGCACCTTCAGCAGCTATGCT
217UCA_VL_Lib1_Seq223_39CAA	GAGGAGCCTGGGAGCCTGGCCAGGTTGCTGCTGGTACCAGGCTAAGTTGCT
217UCA_VH_Lib1_Seq699_122TTC	TGGGGCCAGGGAACCCTGGTCACCTTCTCCTCAACCAAGGGCCCGCAGGTG
217UCA_VL_Lib1_Seq613_105ATG	AGCAGCTACAGTTCTTTTGATTTCCATCTTGGTCCCTCCGCCGAAAGTGAA
217UCA_VH_Lib1_Seq493_85ACC	AGCACAGCCTACATGGAGCTGAGCACCCTGAGATCCGAGGACACGGCCGTG
217UCA_VH_Lib1_Seq648_112TAC	GGAGTTATCCCCCTAAACTGGTTCTACCCCTGGGGCCAGGGAACCCTGGTC
217UCA_VH_Lib1_Seq253_45GTT	GTGCGACAGGCCCCTGGACAAGGGGTTGAGTGGATGGGAGGCATCATCCCT
217UCA_VL_Lib1_Seq272_47CGC	GGCCCTGGTGGATGCACCATAGATGCGGAGCCTGGGAGCCTGGCCAGGTTT
217UCA_VH_Lib1_Seq682_119CCG	TTCGACCCCTGGGGCCAGGGAACCCCGGTCACCGTCTCCTCAACCAAGGGC
217UCA_VL_Lib1_Seq156_28TGT	GTACCAGGCTAAGTTGCTGCTAACACACTGACTGGCCCTGCAGGAGAGGGT
217UCA_VL_Lib1_Seq130_23TGG	GCTGCTAACACTCTGACTGGCCCTCCAGGAGAGGGTGGCTCTTTCCCCTGG
217UCA_VL_Lib1_Seq427_74GCC	ATCTTCAGACTGCAGGCTGCTGATGGCGAGAGTGAACTCTGTCCCAGACCC
217UCA_VL_Lib1_Seq479_82GTT	CTGCTGACAGTAATAAACTGCAAAAACTTCAGACTGCAGGCTGCTGATGGT
217UCA_VH_Lib1_Seq1_1GAG	GTTATTGCTAGCGTTTTAGCAGGTGAGGTCCAGCTGGTGCAGTCTGGGGCA
217UCA_VH_Lib1_Seq441_77TGC	ACGATTACCGCGGACGAATCCACGTGCACAGCCTACATGGAGCTGAGCAGC
217UCA_VL_Lib1_Seq523_90GAG	AGTGAACGGAGGCCAGTTATTATACTCCTGACAGTAATAAACTGCAAAATC
217UCA_VH_Lib1_Seq198_35AAC	GGCACCTTCAGCAGCTATGCTATCAACTGGGTGCGACAGGCCCCTGGACAA
217UCA_VL_Lib1_Seq601_103CCC	TACAGTTCTTTTGATTTCCACCTTGGGCCCTCCGCCGAAAGTGAACGGAGG
217UCA_VH_Lib1_Seq499_87GGA	GCCTACATGGAGCTGAGCAGCCTGGGATCCGAGGACACGGCCGTGTATTAC
217UCA_VL_Lib1_Seq15_3GGG	CAGGGTGGCTGGAGACTGCGTCATCCCTATTTCATCGAGTTGTACCCCTTC
217UCA_VH_Lib1_Seq501_87AAA	GCCTACATGGAGCTGAGCAGCCTGAAATCCGAGGACACGGCCGTGTATTAC
217UCA_VH_Lib1_Seq608_106ATG	AGAGGAGTCGGCTATCGGGGAGTTATGCCCCTAAACTGGTTCGACCCCTGG
217UCA_VH_Lib1_Seq403_70ACT	CAGAAGTTCCAGGGCAGAGTCACGACTACCGCGGACGAATCCACGAGCACA
217UCA_VH_Lib1_Seq376_66TGC	GCAAACTACGCACAGAAGTTCCAGTGCAGAGTCACGATTACCGCGGACGAA
217UCA_VH_Lib1_Seq459_80TGC	GCGGACGAATCCACGAGCACAGCCTGCATGGAGCTGAGCAGCCTGAGATCC
217UCA_VL_Lib1_Seq134_24ATG	GTTGCTGCTAACACTCTGACTGGCCATGCAGGAGAGGGTGGCTCTTTCCCC
217UCA_VL_Lib1_Seq5_1CAA	GGCTGGAGACTGCGTCATCACTATTTGATCGAGTTGTACCCCTTCTTCTTT
217UCA_VH_Lib1_Seq343_60AAC	ATCCCTATCTTTGGTACAGCAAACAACGCACAGAAGTTCCAGGGCAGAGTC
217UCA_VL_Lib1_Seq218_38CCG	GAGCCTGGGAGCCTGGCCAGGTTTCGGCTGGTACCAGGCTAAGTTGCTGCT
217UCA_VL_Lib1_Seq311_54AAG	GAACCTGGCTGGGATACCAGTGGCCTTGGTGGATGCACCATAGATGAGGAG
217UCA_VL_Lib1_Seq481_83TGT	ATACTGCTGACAGTAATAAACTGCACAATCTTCAGACTGCAGGCTGCTGAT
217UCA_VL_Lib1_Seq2_1GAC	GGCTGGAGACTGCGTCATCACTATGTCATCGAGTTGTACCCCTTCTTCTTT
217UCA_VL_Lib1_Seq524_90CAC	AGTGAACGGAGGCCAGTTATTATAGTGCTGACAGTAATAAACTGCAAAATC
217UCA_VL_Lib1_Seq586_100CGC	TTTGATTTCCACCTTGGTCCCTCCGCGGAAAGTGAACGGAGGCCAGTTATT
217UCA_VH_Lib1_Seq357_63GAG	TTTGGTACAGCAAACTACGCACAGGAGTTCCAGGGCAGAGTCACGATTACC
217UCA_VL_Lib1_Seq118_21CGC	AACACTCTGACTGGCCCTGCAGGAGCGGGTGGCTCTTTCCCCTGGAGACAC
217UCA_VH_Lib1_Seq486_84AGA	ACGAGCACAGCCTACATGGAGCTGAGAAGCCTGAGATCCGAGGACACGGCC
217UCA_VH_Lib1_Seq611_106ACC	AGAGGAGTCGGCTATCGGGGAGTTACCCCCCTAAACTGGTTCGACCCCTGG
217UCA_VH_Lib1_Seq60_11GGG	CAGCTGGTGCAGTCTGGGGCAGAGGGGAAGAAGCCTGGGTCCTCGGTGAAG
217UCA_VH_Lib1_Seq233_42GCA	ATCAGCTGGGTGCGACAGGCCCCTGCACAAGGGCTTGAGTGGATGGGAGGC
217UCA_VL_Lib1_Seq599_103ATC	TACAGTTCTTTTGATTTCCACCTTGATCCCTCCGCCGAAAGTGAACGGAGG
217UCA_VL_Lib1_Seq64_12GCT	GGTGGCTCTTTCCCCTGGAGACACAGCCAGGGTGGCTGGAGACTGCGTCAT
217UCA_VL_Lib1_Seq547_93ACC	TCCGCCGAAAGTGAACGGAGGCCAGGTATTATACTGCTGACAGTAATAAAC
217UCA_VH_Lib1_Seq438_76CCG	GTCACGATTACCGCGGACGAATCCCCGAGCACAGCCTACATGGAGCTGAGC
217UCA_VL_Lib1_Seq71_13GAG	GAGGGTGGCTCTTTCCCCTGGAGACTCAGACAGGGTGGCTGGAGACTGCGT
217UCA_VL_Lib1_Seq539_92AGT	GCCGAAAGTGAACGGAGGCCAGTTACTATACTGCTGACAGTAATAAACTGC
217UCA_VH_Lib1_Seq113_21GCC	AAGCCTGGGTCCTCGGTGAAGGTGGCCTGCAAGGCTTCTGGAGGCACCTTC
217UCA_VH_Lib1_Seq177_32GAT	GCTTCTGGAGGCACCTTCAGCAGCGATGCTATCAGCTGGGTGCGACAGGCC
217UCA_VL_Lib1_Seq79_14ACT	GGAGAGGGTGGCTCTTTCCCCTGGAGTCACAGACAGGGTGGCTGGAGACTG
217UCA_VH_Lib1_Seq200_35ACC	GGCACCTTCAGCAGCTATGCTATCACCTGGGTGCGACAGGCCCCTGGACAA
217UCA_VH_Lib1_Seq158_29TGC	TCCTGCAAGGCTTCTGGAGGCACCTGCAGCAGCTATGCTATCAGCTGGGTG
217UCA_VL_Lib1_Seq162_29GCT	CTGGTACCAGGCTAAGTTGCTGCTAGCACTCTGACTGGCCCTGCAGGAGAG
217UCA_VL_Lib1_Seq247_43TCT	TGCACCATAGATGAGGAGCCTGGGAGACTGGCCAGGTTTCTGCTGGTACCA
217UCA_VL_Lib1_Seq490_84TCA	ATTATACTGCTGACAGTAATAAACTGAAAAATCTTCAGACTGCAGGCTGCT
217UCA_VL_Lib1_Seq388_67TGT	GATGGTGAGAGTGAACTCTGTCCCACACCCACTGCCACTGAACCTGGCTGG
217UCA_VH_Lib1_Seq104_19AAC	GTGAAGAAGCCTGGGTCCTCGGTGAACGTGTCCTGCAAGGCTTCTGGAGGC
217UCA_VH_Lib1_Seq646_112AAC	GGAGTTATCCCCCTAAACTGGTTCAACCCCTGGGGCCAGGGAACCCTGGTC
217UCA_VL_Lib1_Seq70_13GCG	GAGGGTGGCTCTTTCCCCTGGAGACGCAGACAGGGTGGCTGGAGACTGCGT
217UCA_VH_Lib1_Seq86_16GCC	GGGGCAGAGGTGAAGAAGCCTGGGGCCTCGGTGAAGGTGTCCTGCAAGGCT
217UCA_VL_Lib1_Seq332_57GTT	ACTGCCACTGAACCTGGCTGGGATAACAGTGGCCCTGGTGGATGCACCATA
217UCA_VH_Lib1_Seq526_91CCG	CTGAGCAGCCTGAGATCCGAGGACCCGGCCGTGTATTACTGTGCGAGAGGA
217UCA_VH_Lib1_Seq559_97GGG	GAGGACACGGCCGTGTATTACTGTGGGAGAGGAGTCGGCTATCGGGGAGTT
217UCA_VH_Lib1_Seq210_37ATG	TTCAGCAGCTATGCTATCAGCTGGATGCGACAGGCCCCTGGACAAGGGCTT
217UCA_VH_Lib1_Seq195_35TGC	GGCACCTTCAGCAGCTATGCTATCTGCTGGGTGCGACAGGCCCCTGGACAA
217UCA_VL_Lib1_Seq50_9CCC	TTCCCCTGGAGACACAGACAGGGTGGGTGGAGACTGCGTCATCACTATTTC
217UCA_VL_Lib1_Seq163_29GAT	CTGGTACCAGGCTAAGTTGCTGCTATCACTCTGACTGGCCCTGCAGGAGAG
217UCA_VH_Lib1_Seq301_54TTC	GAGTGGATGGGAGGCATCATCCCTTTCTTTGGTACAGCAAACTACGCACAG
217UCA_VL_Lib1_Seq513_88CGT	CGGAGGCCAGTTATTATACTGCTGACGGTAATAAACTGCAAAATCTTCAGA
217UCA_VL_Lib1_Seq594_102GAG	AGTTCTTTTGATTTCCACCTTGGTCTCTCCGCCGAAAGTGAACGGAGGCCA
217UCA_VH_Lib1_Seq466_81AAG	GACGAATCCACGAGCACAGCCTACAAGGAGCTGAGCAGCCTGAGATCCGAG
217UCA_VL_Lib1_Seq251_44CAC	GGATGCACCATAGATGAGGAGCCTGTGAGCCTGGCCAGGTTTCTGCTGGTA
217UCA_VH_Lib1_Seq312_55GTT	TGGATGGGAGGCATCATCCCTATCGTTGGTACAGCAAACTACGCACAGAAG
217UCA_VH_Lib1_Seq396_69AGG	GCACAGAAGTTCCAGGGCAGAGTCAGGATTACCGCGGACGAATCCACGAGC
217UCA_VH_Lib1_Seq228_41CAT	GCTATCAGCTGGGTGCGACAGGCCCATGGACAAGGGCTTGAGTGGATGGGA
217UCA_VH_Lib1_Seq636_111TGC	CGGGGAGTTATCCCCCTAAACTGGTGCGACCCCTGGGGCCAGGGAACCCTG
217UCA_VL_Lib1_Seq449_77AGA	AACTGCAAAATCTTCAGACTGCAGTCTGCTGATGGTGAGAGTGAACTCTGT
217UCA_VL_Lib1_Seq192_34GGC	CTGGCCAGGTTTCTGCTGGTACCAGCCTAAGTTGCTGCTAACACTCTGACT
217UCA_VH_Lib1_Seq234_42GAA	ATCAGCTGGGTGCGACAGGCCCCTGAACAAGGGCTTGAGTGGATGGGAGGC
217UCA_VL_Lib1_Seq545_93AAA	TCCGCCGAAAGTGAACGGAGGCCATTTATTATACTGCTGACAGTAATAAAC
217UCA_VL_Lib1_Seq131_23TAC	GCTGCTAACACTCTGACTGGCCCTGTAGGAGAGGGTGGCTCTTTCCCCTGG
217UCA_VH_Lib1_Seq252_45CGT	GTGCGACAGGCCCCTGGACAAGGGCGTGAGTGGATGGGAGGCATCATCCCT
217UCA_VH_Lib1_Seq402_70AGT	CAGAAGTTCCAGGGCAGAGTCACGAGTACCGCGGACGAATCCACGAGCACA
217UCA_VL_Lib1_Seq267_46GTC	CCTGGTGGATGCACCATAGATGAGGACCCTGGGAGCCTGGCCAGGTTTCTG
217UCA_VL_Lib1_Seq45_8CGA	CCCTGGAGACACAGACAGGGTGGCTCGAGACTGCGTCATCACTATTTCATC
217UCA_VL_Lib1_Seq262_46TTC	CCTGGTGGATGCACCATAGATGAGGAACCTGGGAGCCTGGCCAGGTTTCTG
217UCA_VL_Lib1_Seq37_7TGT	TGGAGACACAGACAGGGTGGCTGGACACTGCGTCATCACTATTTCATCGAG
217UCA_VH_Lib1_Seq73_13AGG	GTGCAGTCTGGGGCAGAGGTGAAGAGGCCTGGGTCCTCGGTGAAGGTGTCC
217UCA_VL_Lib1_Seq32_6AAG	AGACACAGACAGGGTGGCTGGAGACTTCGTCATCACTATTTCATCGAGTTG
217UCA_VL_Lib1_Seq86_15ACA	GCAGGAGAGGGTGGCTCTTTCCCCTGTAGACACAGACAGGGTGGCTGGAGA
217UCA_VL_Lib1_Seq454_78CGG	ATAAACTGCAAAATCTTCAGACTGCCGGCTGCTGATGGTGAGAGTGAACTC
217UCA_VL_Lib1_Seq530_91GAT	GAAAGTGAACGGAGGCCAGTTATTATCCTGCTGACAGTAATAAACTGCAAA
217UCA_VL_Lib1_Seq246_43CCT	TGCACCATAGATGAGGAGCCTGGGAGGCTGGCCAGGTTTCTGCTGGTACCA
217UCA_VL_Lib1_Seq331_57AGT	ACTGCCACTGAACCTGGCTGGGATACTAGTGGCCCTGGTGGATGCACCATA
217UCA_VL_Lib1_Seq199_35TTG	AGCCTGGCCAGGTTTCTGCTGGTACAAGGCTAAGTTGCTGCTAACACTCTG
217UCA_VH_Lib1_Seq528_91TCG	CTGAGCAGCCTGAGATCCGAGGACTCGGCCGTGTATTACTGTGCGAGAGGA
217UCA_VH_Lib1_Seq531_92CCC	AGCAGCCTGAGATCCGAGGACACGCCCGTGTATTACTGTGCGAGAGGAGTC
217UCA_VL_Lib1_Seq521_89CCG	GAACGGAGGCCAGTTATTATACTGCGGACAGTAATAAACTGCAAAATCTTC
217UCA_VH_Lib1_Seq246_44GTG	TGGGTGCGACAGGCCCCTGGACAAGTGCTTGAGTGGATGGGAGGCATCATC
217UCA_VH_Lib1_Seq473_82GGG	GAATCCACGAGCACAGCCTACATGGGGCTGAGCAGCCTGAGATCCGAGGAC
217UCA_VH_Lib1_Seq632_110GGG	TATCGGGGAGTTATCCCCCTAAACGGGTTCGACCCCTGGGGCCAGGGAACC
217UCA_VL_Lib1_Seq497_85ATT	GTTATTATACTGCTGACAGTAATAAATTGCAAAATCTTCAGACTGCAGGCT
217UCA_VL_Lib1_Seq591_101AGA	TCTTTTGATTTCCACCTTGGTCCCTCTGCCGAAAGTGAACGGAGGCCAGTT
217UCA_VL_Lib1_Seq460_79CCG	GTAATAAACTGCAAAATCTTCAGACGGCAGGCTGCTGATGGTGAGAGTGAA
217UCA_VL_Lib1_Seq40_7ACT	TGGAGACACAGACAGGGTGGCTGGAGTCTGCGTCATCACTATTTCATCGAG
217UCA_VH_Lib1_Seq302_54CTC	GAGTGGATGGGAGGCATCATCCCTCTCTTTGGTACAGCAAACTACGCACAG
217UCA_VH_Lib1_Seq532_92TCC	AGCAGCCTGAGATCCGAGGACACGTCCGTGTATTACTGTGCGAGAGGAGTC
217UCA_VL_Lib1_Seq157_28GGT	GTACCAGGCTAAGTTGCTGCTAACACCCTGACTGGCCCTGCAGGAGAGGGT
217UCA_VL_Lib1_Seq411_71ATC	CTGCAGGCTGCTGATGGTGAGAGTGATCTCTGTCCCAGACCCACTGCCACT
217UCA_VL_Lib1_Seq597_102TGG	AGTTCTTTTGATTTCCACCTTGGTCCATCCGCCGAAAGTGAACGGAGGCCA
217UCA_VL_Lib1_Seq362_62GTC	CTCTGTCCCAGACCCACTGCCACTGACCCTGGCTGGGATACCAGTGGCCCT
217UCA_VH_Lib1_Seq381_67GGA	AACTACGCACAGAAGTTCCAGGGCGGAGTCACGATTACCGCGGACGAATCC
217UCA_VL_Lib1_Seq298_51GTA	TGGGATACCAGTGGCCCTGGTGGATACACCATAGATGAGGAGCCTGGGAGC
217UCA_VH_Lib1_Seq458_79GTC	ACCGCGGACGAATCCACGAGCACAGTCTACATGGAGCTGAGCAGCCTGAGA
217UCA_VH_Lib1_Seq129_23AGG	GGGTCCTCGGTGAAGGTGTCCTGCAGGGCTTCTGGAGGCACCTTCAGCAGC
217UCA_VH_Lib1_Seq135_24ACT	TCCTCGGTGAAGGTGTCCTGCAAGACTTCTGGAGGCACCTTCAGCAGCTAT
217UCA_VH_Lib1_Seq492_85AGA	AGCACAGCCTACATGGAGCTGAGCAGACTGAGATCCGAGGACACGGCCGTG
217UCA_VL_Lib1_Seq170_30ATC	CTGCTGGTACCAGGCTAAGTTGCTGATAACACTCTGACTGGCCCTGCAGGA
217UCA_VH_Lib1_Seq669_116CTG	CTAAACTGGTTCGACCCCTGGGGCCTGGGAACCCTGGTCACCGTCTCCTCA
217UCA_VH_Lib1_Seq280_50GTC	GGACAAGGGCTTGAGTGGATGGGAGTCATCATCCCTATCTTTGGTACAGCA
217UCA_VH_Lib1_Seq442_77GGC	ACGATTACCGCGGACGAATCCACGGGCACAGCCTACATGGAGCTGAGCAGC
217UCA_VL_Lib1_Seq124_22ACC	GCTAACACTCTGACTGGCCCTGCAGGTGAGGGTGGCTCTTTCCCCTGGAGA
217UCA_VH_Lib1_Seq54_10GGG	GTCCAGCTGGTGCAGTCTGGGGCAGGGGTGAAGAAGCCTGGGTCCTCGGTG
328	AACGGATGGAGCAGCTacagttctTTTGATCTCCAGTTTGGTCCCCTGGCCAAAAG
329	AACGGATGGAGCAGCTacagttctTTTGATATCCAGTTTGGTCCCCTGGCCAAAAG
330	AACGGATGGAGCAGCTacagttctTTTGATCTCCACTTTGGTCCCCTGGCCAAAAG
331	AACGGATGGAGCAGCTacagttctTTTGATATCCACTTTGGTCCCCTGGCCAAAAG
332	TACGGAAATTGTGTAGCTTGCATGCAGTAATAAACCCCGACATCCTCtGCTTC
333	TACGGAAATTGTGTAGCTTGCGTGCAGTAATAAACCCCGACATCCTCtGCTTC
334	CTGTCCAAGGGTGACAGGTGAGGAGAGTGGAGTCTGCGTCATCACTATTTCATCGAGTTGTAC
335	CTGTCCAAGGGTGACAGGTGAGGAGAGTGGAGACTGCGTCATCACTATTTCATCGAGTTGTAC
336	GGAGGTTTTGATCCTGAAGATGGTGAAACAATCTACGCACAGAAGTTCCAGGGCAGAGTCACC
337	GGAGGTTTTGATCCTGAAGATGGTGAAACAATGTACGCACAGAAGTTCCAGGGCAGAGTCACC
338	GACTACTACTACGGTATGGACGTCTGGGGCAAAGGGACCACGGTCACCGTCTCCTCAaccaag
339	GACTACTACTACGGTATGGACGTCTGGGGCCAAGGGACCACGGTCACCGTCTCCTCAaccaag
137	TGGTTCCTCCGTCAAAGTTTCCTGTAAGGCTTCTGGTGGTMCATTCAGMTCCTACGCCATCTCCTGGGTTAGACAAGCTCCTGGTCAAG
139	TTACATGGAGTTGAGTTCATTGAGATCCGAGGACACTGCCRTGTACTACTGTGCCARACACATGGGATACCAASTCAGAGAAACCATGGATGTCTGGGGTAAAGGAACAACCGTCA
145	CTACGCCATCTCCTGGGTTAGACAAGCTCCTGGTCAAGGACYTGAGTGGATGGGAGGAATCATTCCAATCTTCGGTACT
146	AAATTCCAGGGTAGAGTCACCATTACTGCCGATGAWTYCRCTRGMACCGYTTACATGGAGTTGAGTTCATTGAGATCCGAGGACACTGCC
153	GAGTGGATGGGAGGAATCATTCCAATCTTCGGTACTRCCAAMTACGCTCMAAAATTCCAGGGTAGAGTCACCATTACTGCCGAT
142	caagtcctcttcagaaataagcttttg
160	TAGCTGCTCCAGCTAACACT
345	AACGGATGGAGCAGCTacagttcttttgatttccaccttggtcccagggccgaaagtgaattt
346	AACGGATGGAGCAGCTacagttcttttgatatccaccttggtcccagggccgaaagtgaattt
347	agatgcagacaggaaggatggagactgggtCATCACgatgtcATCGAGTTGTACCCCTTCTTCTTT
348	agatgcagacaggaaggatggagactgggtCATCTGgatgtcATCGAGTTGTACCCCTTCTTCTTT
349	agatgcagacaggaaggatggagactgggtCAACACgatgtcATCGAGTTGTACCCCTTCTTCTTT
350	agatgcagacaggaaggatggagactgggtCAACTGgatgtcATCGAGTTGTACCCCTTCTTCTTT
351	tccctgagactctcctgtgcagcctctgggttaaccgtcagtagcaactacatgagctgggtc
352	tccctgagactctcctgtgcagcctctgggttcaccgtcagtagcaactacatgagctgggtc
353	gtgtcagttatttatagcggtggtagcacattctacgcagactccgtgaagggccgattcacc
354	gtgtcagttatttatagcggtggtagcacatactacgcagactccgtgaagggccgattcacc
355	tactgtgcgagagatttagatgtctacggtttggacgtctggggccaagggaccacggtcacc
356	tactgtgcgagagatttagatgtctacggtatggacgtctggggccaagggaccacggtcacc
375	GACGGATGGAGCAGCTACAGttctTTTGATMTCCASTTTGGTCCCCTGGCCAAAAG
376	GACGGATGGAGCAGCTACAGttcttttgatWtccaccttggtcccagggccgaaagtgaattt
428	gttcagagttctacagtccgacgatc
429	ccttggcacccgagaattcca
430	ccttggcacccgagaattccaAAGAAGGGGTACAACTCGAT
431	gttcagagttctacagtccgacgatcTGCTAGCGTTTTAGCAGGT
432	gttcagagttctacagtccgacgatcACGGATGGAGCAGCTACAG
433	ccttggcacccgagaattccaggaacacctgcgggcccttg
434	AATGATACGGCGACCACCGAGATCTAcagtccga
435	CCGACAACCTTGATTGGAGACTTGACCAAACCTCTGGCG
436	ttgctgctgggggccagggggaacacctg
437	GCGCGCGCGGTCTCatgccgttcagagttctacagtccgacgatcCACCTGCGGGCAAGGHHHDBVHDBVHDBVHDBVHDTGGACCGTCTTCtggaattctcgggtgccaaggactatgagaccGCGCGCGC
456	tggtccctccgccgaacacggtgctgctGSTtgtatatgagctgcagtaataatcagcc
457	agagaagcgattagaaacccctgagggccgMTTactgacMTCataaatcatgagtttgggggctttgcct
458	gctgttggtaccaggagacatagttataASCaccaacgtcactgctggttccagtgcag
459	caggggacccagacacggaggcaggctgAGYcagggcagactgATCGAGTTGTACCCCT
OMI1009	taccagacttcaactgttcatcagatggtgg
OMI1011	tgtgccgccgctggtgct
319-345_for_1	AGTGAGCGGAGGCCAATTNNKATACTGCTGacagtaataa
319-345_for_2	ccctccgccgaaAGTGAGNNKAGGCCAATTACTATACTGC
319-345_for_3	CGGAGGCCAATTACTATANNKCTGacagtaataaactgca
319-345_for_4	cttggtccctccgccgaaNNKGAGCGGAGGCCAATTACTA
319-345_for_5	gaaAGTGAGCGGAGGCCANNKACTATACTGCTGacagtaa
319-345_for_6	GAGCGGAGGCCAATTACTNNKCTGCTGacagtaataaact
319-345_for_7	gccgaaAGTGAGCGGAGGNNKATTACTATACTGCTGacag
319-345_for_8	GGAGGCCAATTACTATACTGNNKacagtaataaactgcaaaat
319-345_for_9	ggtccctccgccgaaAGTNNKCGGAGGCCAATTACTATAC
319-345_for_10	tccgccgaaAGTGAGCGGNNKCCAATTACTATACTGCTGa
319-345_for_11	accagtggccctggtGGANNKAGTatagatgaggagcctg
319-345_for_12	agtggccctggtGGAGGCNNKatagatgaggagcctggga
319-345_for_13	gataccagtggccctggtNNKGGCAGTatagatgaggagc
319-345_for_14	ccaggctaaGTTGCTGTTNNKACTCTGactggccctgcag
319-345_for_15	ctgctggtaccaggctaaNNKGCTGTTAACACTCTGactg
319-345_for_16	ctggtaccaggctaaGTTNNKGTTAACACTCTGactggcc
319-345_for_17	ggctaaGTTGCTGTTAACNNKCTGactggccctgcaggag
319-345_for_18	gtaccaggctaaGTTGCTNNKAACACTCTGactggccctg
319-345_for_19	taaGTTGCTGTTAACACTNNKactggccctgcaggagagg
319-345_for_20	agcctctGGATTCAGTTTTNNKAATTATAACatgtactgggt
319-345_for_21	ctctcctgtgcagcctctNNKTTCAGTTTTAGCAATTATA
319-345_for_22	gcagcctctGGATTCAGTNNKAGCAATTATAACatgtact
319-345_for_23	GGATTCAGTTTTAGCAATNNKAACatgtactgggtccgcc
319-345_for_24	tcctgtgcagcctctGGANNKAGTTTTAGCAATTATAACa
319-345_for_25	tctGGATTCAGTTTTAGCNNKTATAACatgtactgggtcc
319-345_for_26	tgtgcagcctctGGATTCNNKTTTAGCAATTATAACatgt
319-345_for_27	TTCAGTTTTAGCAATTATNNKatgtactgggtccgccagg
319-345_for_28	aagtATTAGTGGTAGTGGTNNKAGTACCtactatgcagact
319-345_for_29	AGTGGTAGTGGTCTTAGTNNKtactatgcagactccgtga
319-345_for_30	ATTAGTGGTAGTGGTCTTNNKACCtactatgcagactccg
319-345_for_31	ctggagtgggtgtcaagtNNKAGTGGTAGTGGTCTTAGTA
319-345_for_32	gagtgggtgtcaagtATTNNKGGTAGTGGTCTTAGTACCt
319-345_for_33	ggtgtcaagtATTAGTGGTNNKGGTCTTAGTACCtactatg
319-345_for_34	gtgggtgtcaagtATTAGTNNKAGTGGTCTTAGTACCtact
319-345_for_35	tgtcaagtATTAGTGGTAGTNNKCTTAGTACCtactatgcaga
319-345_for_36	ACCTATATACCAATGACTNNKACCTTTGACTCCtggggcc
319-345_for_37	ACGAAGGATTTTTCTACCNNKATACCAATGACTGGTACCT
319-345_for_38	actgtACGAAGGATTTTTCTNNKTATATACCAATGACTGGTACC
319-345_for_39	AGGATTTTTCTACCTATATANNKATGACTGGTACCTTTGACTCC
319-345_for_40	ATACCAATGACTGGTACCNNKGACTCCtggggccagggaa
319-345_for_41	ATGACTGGTACCTTTGACNNKtggggccagggaacccagg
319-345_for_42	attactgtACGAAGGATTTTNNKACCTATATACCAATGACTGGT
319-345_for_43	CCAATGACTGGTACCTTTNNKTCCtggggccagggaaccc
319-345_for_44	cctatattactgtACGAAGGATNNKTCTACCTATATACCAATGACTGG
319-345_for_45	cggccctatattactgtACGNNKGATTTTTCTACCTATATACC
319-345_for_46	GAAGGATTTTTCTACCTATNNKCCAATGACTGGTACCTTTG
319-345_for_47	gacacggccctatattactgtNNKAAGGATTTTTCTACCTATATAC
319-345_for_48	ggccctatattactgtACGAAGNNKTTTTCTACCTATATACCAATGA
319-345_for_49	TATATACCAATGACTGGTNNKTTTGACTCCtggggccagg
319-345_for_50	TCTACCTATATACCAATGNNKGGTACCTTTGACTCCtggg
319-345_for_51	TTTTTCTACCTATATACCANNKACTGGTACCTTTGACTCCtg
319-345_rev_1	agtttattactgtCAGCAGANNAGTAATTGGCCTCCGCTC
319-345_rev_2	attttgcagtttattactgtANNCAGTATAGTAATTGGCCTCC
319-345_rev_3	ctgtCAGCAGTATAGTAATANNCCTCCGCTCACTttcggc
319-345_rev_4	GCAGTATAGTAATTGGCCTANNCTCACTttcggcggaggg
319-345_rev_5	GTATAGTAATTGGCCTCCGANNACTttcggcggagggacc
319-345_rev_6	TAGTAATTGGCCTCCGCTCANNttcggcggagggaccaag
319-345_rev_7	tCAGCAGTATAGTAATTGGANNCCGCTCACTttcggcgga
319-345_rev_8	tgcagtttattactgtCAGANNTATAGTAATTGGCCTCCG
319-345_rev_9	ttactgtCAGCAGTATAGTANNTGGCCTCCGCTCACTttc
319-345_rev_10	ttattactgtCAGCAGTATANNAATTGGCCTCCGCTCACT
319-345_rev_11	caggctcctcatctatACTANNTCCaccagggccactggt
319-345_rev_12	gctcctcatctatACTGCCANNaccagggccactggtatc
319-345_rev_13	tcccaggctcctcatctatANNGCCTCCaccagggccact
319-345_rev_14	cagggccagtCAGAGTGTTANNAGCAACttagcctggtac
319-345_rev_15	cagtCAGAGTGTTAACAGCANNttagcctggtaccagcag
319-345_rev_16	cctctcctgcagggccagtANNAGTGTTAACAGCAACtta
319-345_rev_17	ctcctgcagggccagtCAGANNGTTAACAGCAACttagcc
319-345_rev_18	ctgcagggccagtCAGAGTANNAACAGCAACttagcctgg
319-345_rev_19	ggccagtCAGAGTGTTAACANNAACttagcctggtaccag
319-345_rev_20	acatGTTATAATTGCTAAAANNGAATCCagaggctgcaca
319-345_rev_21	acccagtacatGTTATAATTANNAAAACTGAATCCagaggct
319-345_rev_22	agtacatGTTATAATTGCTANNACTGAATCCagaggctgc
319-345_rev_23	cctggcggacccagtacatANNATAATTGCTAAAACTGAA
319-345_rev_24	ggacccagtacatGTTATAANNGCTAAAACTGAATCCaga
319-345_rev_25	ggcggacccagtacatGTTANNATTGCTAAAACTGAATCC
319-345_rev_26	TATAATTGCTAAAACTGAAANNagaggctgcacaggagag
319-345_rev_27	tGTTATAATTGCTAAAACTANNTCCagaggctgcacagga
319-345_rev_28	aGGTACTAAGACCACTACCANNAATacttgacacccactc
319-345_rev_29	agtaGGTACTAAGACCACTANNACTAATacttgacacccac
319-345_rev_30	agtctgcatagtaGGTACTANNACCACTACCACTAATactt
319-345_rev_31	catagtaGGTACTAAGACCANNACCACTAATacttgacacc
319-345_rev_32	cggagtctgcatagtaGGTANNAAGACCACTACCACTAAT
319-345_rev_33	TACTAAGACCACTACCACTANNacttgacacccactccag
319-345_rev_34	tcacggagtctgcatagtaANNACTAAGACCACTACCACT
319-345_rev_35	tctgcatagtaGGTACTAAGANNACTACCACTAATacttgaca
319-345_rev_36	ACCAGTCATTGGTATATAGGTANNAAAATCCTTCGTacagtaat
319-345_rev_37	AGGTACCAGTCATTGGTATANNGGTAGAAAAATCCTTCGT
319-345_rev_38	CAAAGGTACCAGTCATTGGANNATAGGTAGAAAAATCCTTC
319-345_rev_39	caGGAGTCAAAGGTACCAGTANNTGGTATATAGGTAGAAAAA
319-345_rev_40	CCAGTCATTGGTATATAGGTAGAANNATCCTTCGTacagtaatatagg
319-345_rev_41	cccaGGAGTCAAAGGTACCANNCATTGGTATATAGGTAGA
319-345_rev_42	cctggccccaGGAGTCAAAANNACCAGTCATTGGTATATA
319-345_rev_43	cctgggttccctggccccaANNGTCAAAGGTACCAGTCAT
319-345_rev_44	GGAGTCAAAGGTACCAGTCATANNTATATAGGTAGAAAAATCCT
319-345_rev_45	ggccccaGGAGTCAAAGGTANNAGTCATTGGTATATAGGT
319-345_rev_46	gggttccctggccccaGGAANNAAAGGTACCAGTCATTGG
319-345_rev_47	GGTACCAGTCATTGGTATATAANNAGAAAAATCCTTCGTacagt
319-345_rev_48	GGTATATAGGTAGAAAAATCANNCGTacagtaatatagggccg
319-345_rev_49	GTATATAGGTAGAAAAATCCTTANNacagtaatatagggccgtgtc
319-345_rev_50	TCATTGGTATATAGGTAGAAAAANNCTTCGTacagtaatatagggcc
319-345_rev_51	ttccctggccccaGGAGTCANNGGTACCAGTCATTGGTAT
319-345_rev_52	agtttattactgtCAGCAGCNNAGTAATTGGCCTCCGCTC
319-345_rev_53	attttgcagtttattactgtCNNCAGTATAGTAATTGGCCTCC
319-345_rev_54	ctgtCAGCAGTATAGTAATCNNCCTCCGCTCACTttcggc
319-345_rev_55	GCAGTATAGTAATTGGCCTCNNCTCACTttcggcggaggg
319-345_rev_56	GTATAGTAATTGGCCTCCGCNNACTttcggcggagggacc
319-345_rev_57	TAGTAATTGGCCTCCGCTCCNNttcggcggagggaccaag
319-345_rev_58	tCAGCAGTATAGTAATTGGCNNCCGCTCACTttcggcgga
319-345_rev_59	tgcagtttattactgtCAGCNNTATAGTAATTGGCCTCCG
319-345_rev_60	ttactgtCAGCAGTATAGTCNNTGGCCTCCGCTCACTttc
319-345_rev_61	ttattactgtCAGCAGTATCNNAATTGGCCTCCGCTCACT
319-345_rev_62	caggctcctcatctatACTCNNTCCaccagggccactggt
319-345_rev_63	gctcctcatctatACTGCCCNNaccagggccactggtatc
319-345_rev_64	tcccaggctcctcatctatCNNGCCTCCaccagggccact
319-345_rev_65	cagggccagtCAGAGTGTTCNNAGCAACttagcctggtac
319-345_rev_66	cagtCAGAGTGTTAACAGCCNNttagcctggtaccagcag
319-345_rev_67	cctctcctgcagggccagtCNNAGTGTTAACAGCAACtta
319-345_rev_68	ctcctgcagggccagtCAGCNNGTTAACAGCAACttagcc
319-345_rev_69	ctgcagggccagtCAGAGTCNNAACAGCAACttagcctgg
319-345_rev_70	ggccagtCAGAGTGTTAACCNNAACttagcctggtaccag
319-345_rev_71	acatGTTATAATTGCTAAACNNGAATCCagaggctgcaca
319-345_rev_72	acccagtacatGTTATAATTCNNAAAACTGAATCCagaggct
319-345_rev_73	agtacatGTTATAATTGCTCNNACTGAATCCagaggctgc
319-345_rev_74	cctggcggacccagtacatCNNATAATTGCTAAAACTGAA
319-345_rev_75	ggacccagtacatGTTATACNNGCTAAAACTGAATCCaga
319-345_rev_76	ggcggacccagtacatGTTCNNATTGCTAAAACTGAATCC
319-345_rev_77	TATAATTGCTAAAACTGAACNNagaggctgcacaggagag
319-345_rev_78	tGTTATAATTGCTAAAACTCNNTCCagaggctgcacagga
319-345_rev_79	aGGTACTAAGACCACTACCCNNAATacttgacacccactc
319-345_rev_80	agtaGGTACTAAGACCACTCNNACTAATacttgacacccac
319-345_rev_81	agtctgcatagtaGGTACTCNNACCACTACCACTAATactt
319-345_rev_82	catagtaGGTACTAAGACCCNNACCACTAATacttgacacc
319-345_rev_83	cggagtctgcatagtaGGTCNNAAGACCACTACCACTAAT
319-345_rev_84	TACTAAGACCACTACCACTCNNacttgacacccactccag
319-345_rev_85	tcacggagtctgcatagtaCNNACTAAGACCACTACCACT
319-345_rev_86	tctgcatagtaGGTACTAAGCNNACTACCACTAATacttgaca
319-345_rev_87	ACCAGTCATTGGTATATAGGTCNNAAAATCCTTCGTacagtaat
319-345_rev_88	AGGTACCAGTCATTGGTATCNNGGTAGAAAAATCCTTCGT
319-345_rev_89	CAAAGGTACCAGTCATTGGCNNATAGGTAGAAAAATCCTTC
319-345_rev_90	caGGAGTCAAAGGTACCAGTCNNTGGTATATAGGTAGAAAAA
319-345_rev_91	CCAGTCATTGGTATATAGGTAGACNNATCCTTCGTacagtaatatagg
319-345_rev_92	cccaGGAGTCAAAGGTACCCNNCATTGGTATATAGGTAGA
319-345_rev_93	cctggccccaGGAGTCAAACNNACCAGTCATTGGTATATA
319-345_rev_94	cctgggttccctggccccaCNNGTCAAAGGTACCAGTCAT
319-345_rev_95	GGAGTCAAAGGTACCAGTCATCNNTATATAGGTAGAAAAATCCT
319-345_rev_96	ggccccaGGAGTCAAAGGTCNNAGTCATTGGTATATAGGT
319-345_rev_97	gggttccctggccccaGGACNNAAAGGTACCAGTCATTGG
319-345_rev_98	GGTACCAGTCATTGGTATATACNNAGAAAAATCCTTCGTacagt
319-345_rev_99	GGTATATAGGTAGAAAAATCCNNCGTacagtaatatagggccg
319-345_rev_100	GTATATAGGTAGAAAAATCCTTCNNacagtaatatagggccgtgtc
319-345_rev_101	TCATTGGTATATAGGTAGAAAACNNCTTCGTacagtaatatagggcc
319-345_rev_102	ttccctggccccaGGAGTCCNNGGTACCAGTCATTGGTAT
222-1C06_for_1	aaaTGTCAGAGGTGGCCANNKATTGTATTGttgacagaaa
222-1C06_for_2	acctcctccaaaTGTCAGNNKTGGCCAGTTATTGTATTGt
222-1C06_for_3	AGGTGGCCAGTTATTGTANNKttgacagaaatacactgcg
222-1C06_for_4	CAGAGGTGGCCAGTTATTNNKTTGttgacagaaatacact
222-1C06_for_5	tccaaaTGTCAGAGGTGGNNKGTTATTGTATTGttgacag
222-1C06_for_6	tcctccaaaTGTCAGAGGNNKCCAGTTATTGTATTGttga
222-1C06_for_7	tgtacctcctccaaaTGTNNKAGGTGGCCAGTTATTGTAT
222-1C06_for_8	TGTCAGAGGTGGCCAGTTNNKGTATTGttgacagaaatac
222-1C06_for_9	ttttgtacctcctccaaaNNKCAGAGGTGGCCAGTTATTG
222-1C06_for_10	aataccagtagctctggtNNKTGCCCCgtagattattaga
222-1C06_for_11	accagtagctctggtTGANNKCCCgtagattattagacgc
222-1C06_for_12	agtagctctggtTGATGCNNKgtagattattagacgcgga
222-1C06_for_13	ataccaggctaaATCACTNNKAATCGTCTGggacgctctg
222-1C06_for_14	ccaggctaaATCACTTCGNNKCGTCTGggacgctctgcac
222-1C06_for_15	ggctaaATCACTTCGAATNNKCTGggacgctctgcacgac
222-1C06_for_16	taaATCACTTCGAATCGTNNKggacgctctgcacgacaat
222-1C06_for_17	ttgataccaggctaaATCNNKTCGAATCGTCTGggacgct
222-1C06_for_18	ttgttgataccaggctaaNNKACTTCGAATCGTCTGggac
222-1C06_for_19	ACGTTTAGTACATATTCTNNKaattgggttagacaggcgc
222-1C06_for_20	agttgcgttgtgagtGGANNKACGTTTAGTACATATTCTA
222-1C06_for_21	ATTCACGTTTAGTACATATNNKATGaattgggttagacaggc
222-1C06_for_22	cgttgtgagtGGATTCACGNNKAGTACATATTCTATGaatt
222-1C06_for_23	gttgcgttgtgagtGGATTCNNKTTTAGTACATATTCTATGaa
222-1C06_for_24	tgagtGGATTCACGTTTAGTNNKTATTCTATGaattgggttaga
222-1C06_for_25	tGGATTCACGTTTAGTACANNKTCTATGaattgggttagaca
222-1C06_for_26	tgtgagtGGATTCACGTTTNNKACATATTCTATGaattggg
222-1C06_for_27	ttgagttgcgttgtgagtNNKTTCACGTTTAGTACATATT
222-1C06_for_28	AGCTCATCTAGTCTATCCNNKTACtacgccgattcggtaa
222-1C06_for_29	ATAAGCTCATCTAGTCTANNKCGTTACtacgccgattcgg
222-1C06_for_30	ctggagtgggtttcttacNNKAGCTCATCTAGTCTATCCC
222-1C06_for_31	gagtgggtttcttacATANNKTCATCTAGTCTATCCCGTT
222-1C06_for_32	gtttcttacATAAGCTCANNKAGTCTATCCCGTTACtacg
222-1C06_for_33	tacATAAGCTCATCTAGTNNKTCCCGTTACtacgccgatt
222-1C06_for_34	TCATCTAGTCTATCCCGTNNKtacgccgattcggtaaagg
222-1C06_for_35	tcttacATAAGCTCATCTNNKCTATCCCGTTACtacgccg
222-1C06_for_36	tgggtttcttacATAAGCNNKTCTAGTCTATCCCGTTACt
222-1C06_for_37	ACATGGCCAACTGAGTATNNKTTAGATTATtggggacaag
222-1C06_for_38	actgctgtatattactgtNNKAGAGGGTCAATCACATGGC
222-1C06_for_39	ATCACATGGCCAACTGAGNNKTATTTAGATTATtggggac
222-1C06_for_40	CCAACTGAGTATTATTTAGATNNKtggggacaaggtactttagtg
222-1C06_for_41	GAGGGTCAATCACATGGCCANNKGAGTATTATTTAGATTATtg
222-1C06_for_42	gctgtatattactgtGTTNNKGGGTCAATCACATGGCCAA
222-1C06_for_43	GGCCAACTGAGTATTATTTANNKTATtggggacaaggtacttt
222-1C06_for_44	GGTCAATCACATGGCCAACTNNKTATTATTTAGATTATtgggg
222-1C06_for_45	tactgtGTTAGAGGGTCANNKACATGGCCAACTGAGTATT
222-1C06_for_46	tattactgtGTTAGAGGGNNKATCACATGGCCAACTGAGT
222-1C06_for_47	TGGCCAACTGAGTATTATNNKGATTATtggggacaaggta
222-1C06_for_48	tgtatattactgtGTTAGANNKTCAATCACATGGCCAACTG
222-1C06_for_49	tgtGTTAGAGGGTCAATCNNKTGGCCAACTGAGTATTATT
222-1C06_for_50	tGTTAGAGGGTCAATCACANNKCCAACTGAGTATTATTTAGA
222-1C06_for_51	tGTTAGAGGGTCAATCACATGGNNKACTGAGTATTATTTAGATTATt
222-1C06_rev_1	aCAATACAATAACTGGCCAANNCTGACAtttggaggaggt
222-1C06_rev_2	aCAATACAATAACTGGCCACNNCTGACAtttggaggaggt
222-1C06_rev_3	agtgtatttctgtcaaCAAANNAATAACTGGCCACCTCTG
222-1C06_rev_4	agtgtatttctgtcaaCAACNNAATAACTGGCCACCTCTG
222-1C06_rev_5	ATACAATAACTGGCCACCTANNACAtttggaggaggtaca
222-1C06_rev_6	ATACAATAACTGGCCACCTCNNACAtttggaggaggtaca
222-1C06_rev_7	CAATAACTGGCCACCTCTGANNtttggaggaggtacaaaa
222-1C06_rev_8	CAATAACTGGCCACCTCTGCNNtttggaggaggtacaaaa
222-1C06_rev_9	cgcagtgtatttctgtcaaANNTACAATAACTGGCCACCT
222-1C06_rev_10	cgcagtgtatttctgtcaaCNNTACAATAACTGGCCACCT
222-1C06_rev_11	ctgtcaaCAATACAATAACANNCCACCTCTGACAtttgga
222-1C06_rev_12	ctgtcaaCAATACAATAACCNNCCACCTCTGACAtttgga
222-1C06_rev_13	gtatttctgtcaaCAATACANNAACTGGCCACCTCTGACA
222-1C06_rev_14	gtatttctgtcaaCAATACCNNAACTGGCCACCTCTGACA
222-1C06_rev_15	tcaaCAATACAATAACTGGANNCCTCTGACAtttggagga
222-1C06_rev_16	tcaaCAATACAATAACTGGCNNCCTCTGACAtttggagga
222-1C06_rev_17	tttctgtcaaCAATACAATANNTGGCCACCTCTGACAttt
222-1C06_rev_18	tttctgtcaaCAATACAATCNNTGGCCACCTCTGACAttt
222-1C06_rev_19	gcgtctaataatctacGGGANNTCAaccagagctactggt
222-1C06_rev_20	gcgtctaataatctacGGGCNNTCAaccagagctactggt
222-1C06_rev_21	tccgcgtctaataatctacANNGCATCAaccagagctact
222-1C06_rev_22	tccgcgtctaataatctacCNNGCATCAaccagagctact
222-1C06_rev_23	tctaataatctacGGGGCAANNaccagagctactggtatt
222-1C06_rev_24	tctaataatctacGGGGCACNNaccagagctactggtatt
222-1C06_rev_25	agcgtccCAGACGATTCGAANNGATttagcctggtatcaa
222-1C06_rev_26	agcgtccCAGACGATTCGACNNGATttagcctggtatcaa
222-1C06_rev_27	attgtcgtgcagagcgtccANNACGATTCGAAGTGATtta
222-1C06_rev_28	attgtcgtgcagagcgtccCNNACGATTCGAAGTGATtta
222-1C06_rev_29	cagagcgtccCAGACGATTANNAGTGATttagcctggtat
222-1C06_rev_30	cagagcgtccCAGACGATTCNNAGTGATttagcctggtat
222-1C06_rev_31	gtccCAGACGATTCGAAGTANNttagcctggtatcaacaa
222-1C06_rev_32	gtccCAGACGATTCGAAGTCNNttagcctggtatcaacaa
222-1C06_rev_33	gtcgtgcagagcgtccCAGANNATTCGAAGTGATttagcc
222-1C06_rev_34	gtcgtgcagagcgtccCAGCNNATTCGAAGTGATttagcc
222-1C06_rev_35	gtgcagagcgtccCAGACGANNCGAAGTGATttagcctgg
222-1C06_rev_36	gtgcagagcgtccCAGACGCNNCGAAGTGATttagcctgg
222-1C06_rev_37	AATATGTACTAAACGTGAAANNactcacaacgcaactcaa
222-1C06_rev_38	AATATGTACTAAACGTGAACNNactcacaacgcaactcaa
222-1C06_rev_39	aattCATAGAATATGTACTANNCGTGAATCCactcacaacg
222-1C06_rev_40	aattCATAGAATATGTACTCNNCGTGAATCCactcacaacg
222-1C06_rev_41	cccaattCATAGAATATGTANNAAACGTGAATCCactcaca
222-1C06_rev_42	cccaattCATAGAATATGTCNNAAACGTGAATCCactcaca
222-1C06_rev_43	gcctgtctaacccaattCATANNATATGTACTAAACGTGAAT
222-1C06_rev_44	gcctgtctaacccaattCATCNNATATGTACTAAACGTGAAT
222-1C06_rev_45	gcgcctgtctaacccaattANNAGAATATGTACTAAACGT
222-1C06_rev_46	gcgcctgtctaacccaattCNNAGAATATGTACTAAACGT
222-1C06_rev_47	TAGAATATGTACTAAACGTANNTCCactcacaacgcaact
222-1C06_rev_48	TAGAATATGTACTAAACGTCNNTCCactcacaacgcaact
222-1C06_rev_49	tctaacccaattCATAGAATAANNACTAAACGTGAATCCactca
222-1C06_rev_50	tctaacccaattCATAGAATACNNACTAAACGTGAATCCactca
222-1C06_rev_51	tgtctaacccaattCATAGAANNTGTACTAAACGTGAATCCa
222-1C06_rev_52	tgtctaacccaattCATAGACNNTGTACTAAACGTGAATCCa
222-1C06_rev_53	ttCATAGAATATGTACTAAAANNGAATCCactcacaacgcaac
222-1C06_rev_54	ttCATAGAATATGTACTAAACNNGAATCCactcacaacgcaac
222-1C06_rev_55	AACGGGATAGACTAGATGAANNTATgtaagaaacccactc
222-1C06_rev_56	AACGGGATAGACTAGATGACNNTATgtaagaaacccactc
222-1C06_rev_57	aatcggcgtaGTAACGGGAANNACTAGATGAGCTTATgta
222-1C06_rev_58	aatcggcgtaGTAACGGGACNNACTAGATGAGCTTATgta
222-1C06_rev_59	aGTAACGGGATAGACTAGAANNGCTTATgtaagaaaccca
222-1C06_rev_60	aGTAACGGGATAGACTAGACNNGCTTATgtaagaaaccca
222-1C06_rev_61	ccgaatcggcgtaGTAACGANNTAGACTAGATGAGCTTAT
222-1C06_rev_62	ccgaatcggcgtaGTAACGCNNTAGACTAGATGAGCTTAT
222-1C06_rev_63	cctttaccgaatcggcgtaANNACGGGATAGACTAGATGA
222-1C06_rev_64	cctttaccgaatcggcgtaCNNACGGGATAGACTAGATGA
222-1C06_rev_65	cggcgtaGTAACGGGATAGANNAGATGAGCTTATgtaaga
222-1C06_rev_66	cggcgtaGTAACGGGATAGCNNAGATGAGCTTATgtaaga
222-1C06_rev_67	cgtaGTAACGGGATAGACTANNTGAGCTTATgtaagaaac
222-1C06_rev_68	cgtaGTAACGGGATAGACTCNNTGAGCTTATgtaagaaac
222-1C06_rev_69	GGGATAGACTAGATGAGCTANNgtaagaaacccactccag
222-1C06_rev_70	GGGATAGACTAGATGAGCTCNNgtaagaaacccactccag
222-1C06_rev_71	ttaccgaatcggcgtaGTAANNGGATAGACTAGATGAGCT
222-1C06_rev_72	ttaccgaatcggcgtaGTACNNGGATAGACTAGATGAGCT
222-1C06_rev_73	aaagtaccttgtccccaATAANNTAAATAATACTCAGTTGGCC
222-1C06_rev_74	aaagtaccttgtccccaATACNNTAAATAATACTCAGTTGGCC
222-1C06_rev_75	AATAATACTCAGTTGGCCAANNGATTGACCCTCTAACaca
222-1C06_rev_76	AATAATACTCAGTTGGCCACNNGATTGACCCTCTAACaca
222-1C06_rev_77	aATAATCTAAATAATACTCAGTANNCCATGTGATTGACCCTCTAACa
222-1C06_rev_78	aATAATCTAAATAATACTCAGTCNNCCATGTGATTGACCCTCTAACa
222-1C06_rev_79	AATACTCAGTTGGCCATGTANNTGACCCTCTAACacagta
222-1C06_rev_80	AATACTCAGTTGGCCATGTCNNTGACCCTCTAACacagta
222-1C06_rev_81	ACTCAGTTGGCCATGTGATANNCCCTCTAACacagtaata
222-1C06_rev_82	ACTCAGTTGGCCATGTGATCNNCCCTCTAACacagtaata
222-1C06_rev_83	caATAATCTAAATAATACTCANNTGGCCATGTGATTGACCCTC
222-1C06_rev_84	caATAATCTAAATAATACTCCNNTGGCCATGTGATTGACCCTC
222-1C06_rev_85	cactaaagtaccttgtccccaANNATCTAAATAATACTCAGTTGG
222-1C06_rev_86	cactaaagtaccttgtccccaCNNATCTAAATAATACTCAGTTGG
222-1C06_rev_87	CAGTTGGCCATGTGATTGAANNTCTAACacagtaatataca
222-1C06_rev_88	CAGTTGGCCATGTGATTGACNNTCTAACacagtaatataca
222-1C06_rev_89	ccccaATAATCTAAATAATAANNAGTTGGCCATGTGATTGACC
222-1C06_rev_90	ccccaATAATCTAAATAATACNNAGTTGGCCATGTGATTGACC
222-1C06_rev_91	cttgtccccaATAATCTAAANNATACTCAGTTGGCCATGT
222-1C06_rev_92	cttgtccccaATAATCTAACNNATACTCAGTTGGCCATGT
222-1C06_rev_93	GCCATGTGATTGACCCTCTANNacagtaatatacagcagt
222-1C06_rev_94	GCCATGTGATTGACCCTCTCNNacagtaatatacagcagt
222-1C06_rev_95	gtccccaATAATCTAAATAANNCTCAGTTGGCCATGTGAT
222-1C06_rev_96	gtccccaATAATCTAAATACNNCTCAGTTGGCCATGTGAT
222-1C06_rev_97	taccttgtccccaATAATCANNATAATACTCAGTTGGCCA
222-1C06_rev_98	taccttgtccccaATAATCCNNATAATACTCAGTTGGCCA
222-1C06_rev_99	TCTAAATAATACTCAGTTGGANNTGTGATTGACCCTCTAACa
222-1C06_rev_100	TCTAAATAATACTCAGTTGGCNNTGTGATTGACCCTCTAACa
222-1C06_rev_101	TTGGCCATGTGATTGACCCANNAACacagtaatatacagc
222-1C06_rev_102	TTGGCCATGTGATTGACCCCNNAACacagtaatatacagc
1G01_For_1	agggccgaaNNKGAACAGGGGG
1G01_For_2	ggccgaaAGTNNKCAGGGGGTAAC
1G01_For_3	gccgaaAGTGAANNKGGGGTAACTGTC
1G01_For_4	ccgaaAGTGAACAGNNKGTAACTGTCAAGAT
1G01_For_5	AGTGAACAGGGGNNKACTGTCAAGATGT
1G01_For_6	TGAACAGGGGGTANNKGTCAAGATGTTGa
1G01_For_7	ACAGGGGGTAACTNNKAAGATGTTGacagt
1G01_For_8	GGGGGTAACTGTCNNKATGTTGacagtaat
1G01_For_9	GGGGTAACTGTCAAGNNKTTGacagtaataagt
1G01_For_10	GGTAACTGTCAAGATGNNKacagtaataagttgca
1G01_For_11	cactttgcaaaagNNKTGCAGCatagatca
1G01_For_12	tttgcaaaagGGANNKAGCatagatcagga
1G01_For_13	gcaaaagGGATGCNNKatagatcaggagg
1G01_For_14	ataccaggctaaNNKACCATCAATGCCC
1G01_For_15	accaggctaaATANNKATCAATGCCCTGac
1G01_For_16	aggctaaATAACCNNKAATGCCCTGactg
1G01_For_17	aaATAACCATCNNKGCCCTGactggc
1G01_For_18	ATAACCATCAATNNKCTGactggcccg
1G01_For_19	ATCAATGCCNNKactggcccgg
1G01_For_20	ctgtgcagcctctNNKTTCAAGTTTGATG
1G01_For_21	tgcagcctctGGANNKAAGTTTGATGATT
1G01_For_22	cagcctctGGATTCNNKTTTGATGATTATGCC
1G01_For_23	cctctGGATTCAAGNNKGATGATTATGCCat
1G01_For_24	ctGGATTCAAGTTTNNKGATTATGCCatgagc
1G01_For_25	GATTCAAGTTTGATNNKTATGCCatgagctgg
1G01_For_26	AAGTTTGATGATNNKGCCatgagctggg
1G01_For_27	AGTTTGATGATTATNNKatgagctgggtccg
1G01_For_28	agtttgtctctggtNNKAATTGGAATGGTGA
1G01_For_29	gtctctggtCTTNNKTGGAATGGTGACA
1G01_For_30	gtctctggtCTTAATNNKAATGGTGACATCACA
1G01_For_31	tggtCTTAATTGGNNKGGTGACATCACAg
1G01_For_32	tggtCTTAATTGGAATNNKGACATCACAgcttata
1G01_For_33	gtCTTAATTGGAATGGTNNKATCACAgcttatacaga
1G01_For_34	ATTGGAATGGTGACNNKACAgcttatacagac
1G01_For_35	GGAATGGTGACATCNNKgcttatacagactc
1G01_For_36	gccctctattattgtNNKAGAACTAGCTCATGG
1G01_For_37	ctattattgtGCGNNKACTAGCTCATGGGG
1G01_For_38	ttgtGCGAGANNKAGCTCATGGGG
1G01_For_39	tGCGAGAACTNNKTCATGGGGCG
1G01_For_40	GCGAGAACTAGCNNKTGGGGCGATTAT
1G01_For_41	CGAGAACTAGCTCANNKGGCGATTATACAAG
1G01_For_42	GAACTAGCTCATGGNNKGATTATACAAGAGGG
1G01_For_43	AGCTCATGGGGCNNKTATACAAGAGGG
1G01_For_44	ATGGGGCGATNNKACAAGAGGGCC
1G01_For_45	GGGGCGATTATNNKAGAGGGCCTGA
1G01_For_46	GCGATTATACANNKGGGCCTGAGCC
1G01_For_47	GCGATTATACAAGANNKCCTGAGCCAAAGAT
1G01_For_48	GATTATACAAGAGGGNNKGAGCCAAAGATTACC
1G01_For_49	ACAAGAGGGCCTNNKCCAAAGATTACCT
1G01_For_50	AGAGGGCCTGAGNNKAAGATTACCTGG
1G01_For_51	GGCCTGAGCCANNKATTACCTGGTAC
1G01_For_52	CCTGAGCCAAAGNNKACCTGGTACTTC
1G01_For_53	CTGAGCCAAAGATTNNKTGGTACTTCGATCT
1G01_For_54	AGCCAAAGATTACCNNKTACTTCGATCTCtgg
1G01_For_55	AAAGATTACCTGGNNKTTCGATCTCtgggg
1G01_For_56	TTACCTGGTACNNKGATCTCtggggc
1G01_For_57	CTGGTACTTCNNKCTCtggggccg
1G01_For_58	GTACTTCGATNNKtggggccggg
1G04_For_1	agggccgaaNNKGAACAGGGGG
1G04_For_2	ggccgaaAGTNNKCAGGGGGTAAC
1G04_For_3	ggccgaaAGTGAANNKGGGGTAACTATTAA
1G04_For_4	gccgaaAGTGAACAGNNKGTAACTATTAAGCTG
1G04_For_5	aaAGTGAACAGGGGNNKACTATTAAGCTGTT
1G04_For_6	TGAACAGGGGGTANNKATTAAGCTGTTGac
1G04_For_7	CAGGGGGTAACTNNKAAGCTGTTGacag
1G04_For_8	ACAGGGGGTAACTATTNNKCTGTTGacagtaataa
1G04_For_9	AGGGGGTAACTATTAAGNNKTTGacagtaataagttg
1G04_For_10	GGTAACTATTAAGCTGNNKacagtaataagttgcga
1G04_For_11	actctgcaaaagNNKCGCAGCatagat
1G04_For_12	tctgcaaaagGGANNKAGCatagatcagg
1G04_For_13	caaaagGGACGCNNKatagatcaggacc
1G04_For_14	tgataccaggctaaNNKACTGCTAATGTCCT
1G04_For_15	accaggctaaAAANNKGCTAATGTCCTGac
1G04_For_16	caggctaaAAAACTNNKAATGTCCTGactggc
1G04_For_17	taaAAAACTGCTNNKGTCCTGactggcc
1G04_For_18	AAACTGCTAATNNKCTGactggcccg
1G04_For_19	TGCTAATGTCNNKactggcccggc
1G04_For_20	tgtgcagcctctNNKTTCACCTTTGAT
1G04_For_21	gcagcctctGGANNKACCTTTGATGAC
1G04_For_22	cagcctctGGATTCNNKTTTGATGACTATGG
1G04_For_23	tctGGATTCACCNNKGATGACTATGGCa
1G04_For_24	tGGATTCACCTTTNNKGACTATGGCatgag
1G04_For_25	GATTCACCTTTGATNNKTATGGCatgagctg
1G04_For_26	CCTTTGATGACNNKGGCatgagctgg
1G04_For_27	CTTTGATGACTATNNKatgagctgggtccg
1G04_For_28	gaatttgtctctggtNNKAACTGGAATGGAGAT
1G04_For_29	tttgtctctggtCTTNNKTGGAATGGAGATATC
1G04_For_30	gtctctggtCTTAACNNKAATGGAGATATCACAg
1G04_For_31	tggtCTTAACTGGNNKGGAGATATCACAgc
1G04_For_32	ggtCTTAACTGGAATNNKGATATCACAgctttca
1G04_For_33	TTAACTGGAATGGANNKATCACAgctttcaca
1G04_For_34	ACTGGAATGGAGATNNKACAgctttcacaga
1G04_For_35	GGAATGGAGATATCNNKgctttcacagactc
1G04_For_36	cttctattactgtNNKAGAGTGCGGACGTG
1G04_For_37	tactgtGCGNNKGTGCGGACGT
1G04_For_38	tgtGCGAGANNKCGGACGTGGG
1G04_For_39	GCGAGAGTGNNKACGTGGGGC
1G04_For_40	AGAGTGCGGNNKTGGGGCGAG
1G04_For_41	AGTGCGGACGNNKGGCGAGTATA
1G04_For_42	TGCGGACGTGGNNKGAGTATACAACA
1G04_For_43	CGGACGTGGGGCNNKTATACAACAAGA
1G04_For_44	CGTGGGGCGAGNNKACAACAAGAGA
1G04_For_45	TGGGGCGAGTATNNKACAAGAGAGGAG
1G04_For_46	GGCGAGTATACANNKAGAGAGGAGCCA
1G04_For_47	CGAGTATACAACANNKGAGGAGCCAATTCA
1G04_For_48	AGTATACAACAAGANNKGAGCCAATTCACAGC
1G04_For_49	ACAACAAGAGAGNNKCCAATTCACAGCT
1G04_For_50	ACAAGAGAGGAGNNKATTCACAGCTGGT
1G04_For_51	AGAGGAGCCANNKCACAGCTGGT
1G04_For_52	GAGGAGCCAATTNNKAGCTGGTACTTCG
1G04_For_53	GGAGCCAATTCACNNKTGGTACTTCGATC
1G04_For_54	GCCAATTCACAGCNNKTACTTCGATCTCt
1G04_For_55	ATTCACAGCTGGNNKTTCGATCTCtgg
1G04_For_56	ACAGCTGGTACNNKGATCTCtgggg
1G04_For_57	CTGGTACTTCNNKCTCtggggccg
1G04_For_58	GTACTTCGATNNKtggggccgtgg
1G01_Rev_1	CCCCCTGTTCMNNttcggccct
1G01_Rev_2	GTTACCCCCTGMNNACTttcggcc
1G01_Rev_3	GACAGTTACCCCMNNTTCACTttcggc
1G01_Rev_4	ATCTTGACAGTTACMNNCTGTTCACTttcgg
1G01_Rev_5	ACATCTTGACAGTMNNCCCCTGTTCACT
1G01_Rev_6	tCAACATCTTGACMNNTACCCCCTGTTCA
1G01_Rev_7	actgtCAACATCTTMNNAGTTACCCCCTGT
1G01_Rev_8	attactgtCAACATMNNGACAGTTACCCCC
1G01_Rev_9	acttattactgtCAAMNNCTTGACAGTTACCCC
1G01_Rev_10	tgcaacttattactgtMNNCATCTTGACAGTTACC
1G01_Rev_11	tgatctatGCTGCAMNNcttttgcaaagtg
1G01_Rev_12	tcctgatctatGCTMNNTCCcttttgcaaa
1G01_Rev_13	cctcctgatctatMNNGCATCCcttttgc
1G01_Rev_14	GGGCATTGATGGTMNNttagcctggtat
1G01_Rev_15	gtCAGGGCATTGATMNNTATttagcctggt
1G01_Rev_16	cagtCAGGGCATTMNNGGTTATttagcct
1G01_Rev_17	gccagtCAGGGCMNNGATGGTTATtt
1G01_Rev_18	cgggccagtCAGMNNATTGATGGTTAT
1G01_Rev_19	ccgggccagtMNNGGCATTGAT
1G01_Rev_20	CATCAAACTTGAAMNNagaggctgcacag
1G01_Rev_21	AATCATCAAACTTMNNTCCagaggctgca
1G01_Rev_22	GGCATAATCATCAAAMNNGAATCCagaggctg
1G01_Rev_23	atGGCATAATCATCMNNCTTGAATCCagagg
1G01_Rev_24	gctcatGGCATAATCMNNAAACTTGAATCCag
1G01_Rev_25	ccagctcatGGCATAMNNATCAAACTTGAATC
1G01_Rev_26	cccagctcatGGCMNNATCATCAAACTT
1G01_Rev_27	cggacccagctcatMNNATAATCATCAAACT
1G01_Rev_28	TCACCATTCCAATTMNNaccagagacaaact
1G01_Rev_29	TGTCACCATTCCAMNNAAGaccagagac
1G01_Rev_30	TGTGATGTCACCATTMNNATTAAGaccagagac
1G01_Rev_31	cTGTGATGTCACCMNNCCAATTAAGacca
1G01_Rev_32	tataagcTGTGATGTCMNNATTCCAATTAAGacca
1G01_Rev_33	tctgtataagcTGTGATMNNACCATTCCAATTAAGac
1G01_Rev_34	gtctgtataagcTGTMNNGTCACCATTCCAAT
1G01_Rev_35	gagtctgtataagcMNNGATGTCACCATTCC
1G01_Rev_36	CCATGAGCTAGTTCTMNNacaataatagagggc
1G01_Rev_37	CCCCATGAGCTAGTMNNCGCacaataatag
1G01_Rev_38	CCCCATGAGCTMNNTCTCGCacaa
1G01_Rev_39	CGCCCCATGAMNNAGTTCTCGCa
1G01_Rev_40	ATAATCGCCCCAMNNGCTAGTTCTCGC
1G01_Rev_41	CTTGTATAATCGCCMNNTGAGCTAGTTCTCG
1G01_Rev_42	CCCTCTTGTATAATCMNNCCATGAGCTAGTTC
1G01_Rev_43	CCCTCTTGTATAMNNGCCCCATGAGCT
1G01_Rev_44	GGCCCTCTTGTMNNATCGCCCCAT
1G01_Rev_45	TCAGGCCCTCTMNNATAATCGCCCC
1G01_Rev_46	GGCTCAGGCCCMNNTGTATAATCGC
1G01_Rev_47	ATCTTTGGCTCAGGMNNTCTTGTATAATCGC
1G01_Rev_48	GGTAATCTTTGGCTCMNNCCCTCTTGTATAATC
1G01_Rev_49	AGGTAATCTTTGGMNNAGGCCCTCTTGT
1G01_Rev_50	CCAGGTAATCTTMNNCTCAGGCCCTCT
1G01_Rev_51	GTACCAGGTAATMNNTGGCTCAGGCC
1G01_Rev_52	GAAGTACCAGGTMNNCTTTGGCTCAGG
1G01_Rev_53	AGATCGAAGTACCAMNNAATCTTTGGCTCAG
1G01_Rev_54	ccaGAGATCGAAGTAMNNGGTAATCTTTGGCT
1G01_Rev_55	ccccaGAGATCGAAMNNCCAGGTAATCTTT
1G01_Rev_56	gccccaGAGATCMNNGTACCAGGTAA
1G01_Rev_57	cggccccaGAGMNNGAAGTACCAG
1G01_Rev_58	cccggccccaMNNATCGAAGTAC
1G04_Rev_1	CCCCCTGTTCMNNttcggccct
1G04_Rev_2	GTTACCCCCTGMNNACTttcggcc
1G04_Rev_3	TTAATAGTTACCCCMNNTTCACTttcggcc
1G04_Rev_4	CAGCTTAATAGTTACMNNCTGTTCACTttcggc
1G04_Rev_5	AACAGCTTAATAGTMNNCCCCTGTTCACTtt
1G04_Rev_6	gtCAACAGCTTAATMNNTACCCCCTGTTCA
1G04_Rev_7	ctgtCAACAGCTTMNNAGTTACCCCCTG
1G04_Rev_8	ttattactgtCAACAGMNNAATAGTTACCCCCTGT
1G04_Rev_9	caacttattactgtCAAMNNCTTAATAGTTACCCCCT
1G04_Rev_10	tcgcaacttattactgtMNNCAGCTTAATAGTTACC
1G04_Rev_11	atctatGCTGCGMNNcttttgcagagt
1G04_Rev_12	cctgatctatGCTMNNTCCcttttgcaga
1G04_Rev_13	ggtcctgatctatMNNGCGTCCcttttg
1G04_Rev_14	AGGACATTAGCAGTMNNttagcctggtatca
1G04_Rev_15	gtCAGGACATTAGCMNNTTTttagcctggt
1G04_Rev_16	gccagtCAGGACATTMNNAGTTTTttagcctg
1G04_Rev_17	ggccagtCAGGACMNNAGCAGTTTTtta
1G04_Rev_18	cgggccagtCAGMNNATTAGCAGTTT
1G04_Rev_19	gccgggccagtMNNGACATTAGCA
1G04_Rev_20	ATCAAAGGTGAAMNNagaggctgcaca
1G04_Rev_21	GTCATCAAAGGTMNNTCCagaggctgc
1G04_Rev_22	CCATAGTCATCAAAMNNGAATCCagaggctg
1G04_Rev_23	tGCCATAGTCATCMNNGGTGAATCCaga
1G04_Rev_24	ctcatGCCATAGTCMNNAAAGGTGAATCCa
1G04_Rev_25	cagctcatGCCATAMNNATCAAAGGTGAATC
1G04_Rev_26	ccagctcatGCCMNNGTCATCAAAGG
1G04_Rev_27	cggacccagctcatMNNATAGTCATCAAAG
1G04_Rev_28	ATCTCCATTCCAGTTMNNaccagagacaaattc
1G04_Rev_29	GATATCTCCATTCCAMNNAAGaccagagacaaa
1G04_Rev_30	cTGTGATATCTCCATTMNNGTTAAGaccagagac
1G04_Rev_31	gcTGTGATATCTCCMNNCCAGTTAAGacca
1G04_Rev_32	tgaaagcTGTGATATCMNNATTCCAGTTAAGacc
1G04_Rev_33	tgtgaaagcTGTGATMNNTCCATTCCAGTTAA
1G04_Rev_34	tctgtgaaagcTGTMNNATCTCCATTCCAGT
1G04_Rev_35	gagtctgtgaaagcMNNGATATCTCCATTCC
1G04_Rev_36	CACGTCCGCACTCTMNNacagtaatagaag
1G04_Rev_37	ACGTCCGCACMNNCGCacagta
1G04_Rev_38	CCCACGTCCGMNNTCTCGCaca
1G04_Rev_39	GCCCCACGTMNNCACTCTCGC
1G04_Rev_40	CTCGCCCCAMNNCCGCACTCT
1G04_Rev_41	TATACTCGCCMNNCGTCCGCACT
1G04_Rev_42	TGTTGTATACTCMNNCCACGTCCGCA
1G04_Rev_43	TCTTGTTGTATAMNNGCCCCACGTCCG
1G04_Rev_44	TCTCTTGTTGTMNNCTCGCCCCACG
1G04_Rev_45	CTCCTCTCTTGTMNNATACTCGCCCCA
1G04_Rev_46	TGGCTCCTCTCTMNNTGTATACTCGCC
1G04_Rev_47	TGAATTGGCTCCTCMNNTGTTGTATACTCG
1G04_Rev_48	GCTGTGAATTGGCTCMNNTCTTGTTGTATACT
1G04_Rev_49	AGCTGTGAATTGGMNNCTCTCTTGTTGT
1G04_Rev_50	ACCAGCTGTGAATMNNCTCCTCTCTTGT
1G04_Rev_51	ACCAGCTGTGMNNTGGCTCCTCT
1G04_Rev_52	CGAAGTACCAGCTMNNAATTGGCTCCTC
1G04_Rev_53	GATCGAAGTACCAMNNGTGAATTGGCTCC
1G04_Rev_54	aGAGATCGAAGTAMNNGCTGTGAATTGGC
1G04_Rev_55	ccaGAGATCGAAMNNCCAGCTGTGAAT
1G04_Rev_56	ccccaGAGATCMNNGTACCAGCTGT
1G04_Rev_57	cggccccaGAGMNNGAAGTACCAG
1G04_Rev_58	ccacggccccaMNNATCGAAGTAC
