# Supplementary material for: An integrated technology for quantitative wide mutational scanning of human antibody Fab libraries
Source: Nat Commun. 2024 May 10;15:3974. doi: 10.1038/s41467-024-48072-z (PMC11087541; doi:10.1038/s41467-024-48072-z)
Supplement: Supplementary file 4 — Supplementary Data 2 [file 41467_2024_48072_MOESM4_ESM.xlsx]

## Sheet: Sheet1
	Residue & Mutation(s)													R (kcal /K*mol)	0.00198588
	VH		VL											T (K)	293
Name	66	120	7	105	124	125		Name	Bio Rep	Tech Rep	∆∆Gi	Kd,i (nM)	Kd,i Std. Error	Kd,4A8 (nM)	Kd,4A8 Std. Error
pU4001	I	K	T	M	L	E		pU4001 UCA_4A8	1	1	0.393051	104.5	85.42 - 128.1	53.18	39.56 - 71.42
									1	2	0.295443	97.55	86.86 - 109.6	58.71	43.30 - 79.62
									2	1	0.270528	92.49	73.24 - 117.2	58.1	44.59 - 75.72
									2	2	0.312171	87.57	71.82 - 107.0	51.21	39.45 - 66.43
pU4002	I	K	T	M	L	D		pU4002	1	1	0.687386	193.8	161.3 - 234.4	59.47	44.72 - 79.09
									1	2	0.647183	152.7	127.0 - 184.6	50.21	37.28 - 67.50
									2	1	0.614695	167.1	136.5 - 206.1	58.1	44.59 - 75.72
									2	2	0.575545	137.7	103.1 - 185.8	51.21	39.45 - 66.43
pU4003	I	K	T	M	V	E		pU4003	1	1	0.631594	257	200.4 - 335.4	86.8	62.67 - 120.6
									1	2	0.253554	204.4	126.9 - 347.2	132.2	85.01 - 210.6
									2	1	0.5084	139.2	107.3 - 182.2	58.1	44.59 - 75.72
									2	2	0.504629	121.9	91.35 - 164.3	51.21	39.45 - 66.43
pU4004	I	K	T	T	L	E		pU4004	1	1	-0.216795	41.02	32.85 - 51.10	59.54	47.80 - 74.15
									1	2	-0.0602989	52.66	42.92 - 64.57	58.41	47.88 - 71.24
									2	1	-0.0776682	50.84	39.10 - 66.03	58.1	44.59 - 75.72
									2	2	-0.131517	40.85	29.64 - 56.06	51.21	39.45 - 66.43
pU4005	I	K	S	M	L	E		pU4005	1	1	0.286287	97.27	79.81 - 118.9	59.47	44.72 - 79.09
									1	2	0.298457	83.86	68.81 - 102.4	50.21	37.28 - 67.50
									2	1	0.444394	124.7	107.5 - 145.0	58.1	44.59 - 75.72
									2	2	0.381022	98.57	74.00 - 132.1	51.21	39.45 - 66.43
pU4006	I	Q	T	M	L	E		pU4006	1	1	0.39325	116.9	98.58 - 139.1	59.47	44.72 - 79.09
									1	2	0.342281	90.42	72.01 - 113.9	50.21	37.28 - 67.50
									2	1	0.417659	119.1	96.45 - 147.7	58.1	44.59 - 75.72
									2	2	0.467172	114.3	90.88 - 144.5	51.21	39.45 - 66.43
pU4007	M	K	T	M	L	E		pU4007	1	1	0.509418	142.9	96.94 - 214.7	59.54	47.80 - 74.15
									1	2	0.591043	161.3	129.0 - 203.3	58.41	47.88 - 71.24
									2	1	0.480136	132.6	93.74 - 190.5	58.1	44.59 - 75.72
									2	2	0.599145	143.4	110.1 - 188.6	51.21	39.45 - 66.43
pU4008	M	Q	T	M	L	E		pU4008	1	1	0.278761	96.02	80.04 - 115.4	59.47	44.72 - 79.09
									1	2	0.299705	84.04	68.29 - 103.6	50.21	37.28 - 67.50
									2	1	0.413246	118.2	95.40 - 147.1	58.1	44.59 - 75.72
									2	2	0.395768	101.1	78.30 - 131.1	51.21	39.45 - 66.43
pU4009	I	Q	S	M	L	E		pU4009	1	1	0.506017	141.9	116.5 - 173.9	59.47	44.72 - 79.09
									1	2	0.674355	160	140.2 - 183.2	50.21	37.28 - 67.50
									2	1	0.535753	145.9	114.2 - 188.2	58.1	44.59 - 75.72
									2	2	0.532586	127.9	97.83 - 168.6	51.21	39.45 - 66.43
pU4010	I	Q	T	T	L	E		pU4010	1	1	-0.210183	41.44	31.36 - 54.61	59.47	44.72 - 79.09
									1	2	-0.185238	36.52	26.95 - 49.21	50.21	37.28 - 67.50
									2	1	-0.116473	47.56	36.52 - 61.88	58.1	44.59 - 75.72
									2	2	-0.142299	40.1	27.70 - 57.70	51.21	39.45 - 66.43
pU4011	I	Q	T	M	V	E		pU4011	1	1	0.426148	123.7	105.0 - 146.2	59.47	44.72 - 79.09
									1	2	0.271329	80.04	58.80 - 109.4	50.21	37.28 - 67.50
									2	1	0.246248	88.71	74.19 - 106.3	58.1	44.59 - 75.72
									2	2	0.2713	81.63	65.42 - 102.1	51.21	39.45 - 66.43
pU4013	M	K	S	M	L	E		pU4013	1	1	0.569705	158.5	134.8 - 187.3	59.54	47.80 - 74.15
									1	2	0.922661	285.2	210.5 - 398.0	58.41	47.88 - 71.24
									2	1	0.405652	249.6	191.9 - 330.8	124.3	87.11 - 179.9
									2	2	0.0193358	128.5	64.48 - 270.1	124.3	87.11 - 179.9
pU4014	M	K	T	T	L	E		pU4014	1	1	-0.190308	42.88	33.19 - 55.29	59.47	44.72 - 79.09
									1	2	-0.207983	35.12	25.86 - 47.40	50.21	37.28 - 67.50
									2	1	-0.355268	67.5	46.52 - 98.06	124.3	87.11 - 179.9
									2	2	-0.338948	69.42	45.27 - 106.6	124.3	87.11 - 179.9
pU4015	M	K	T	M	V	E		pU4015	1	1	0.833936	294.5	250.4 - 349.2	70.25	59.89 - 82.42
									1	2	0.83807	296.6	270.7 - 325.8	70.25	59.89 - 82.42
									2	1	0.331143	219.6	151.5 - 329.4	124.3	87.11 - 179.9
									2	2	0.600366	348.8	261.2 - 481.3	124.3	87.11 - 179.9
pU4016	M	K	T	M	L	D		pU4016	1	1	1.02728	507.3	192.0 - 3495	86.8	62.67 - 120.6
									1	2	0.445131	284.1	172.7 - 510.4	132.2	85.01 - 210.6
									2	1	0.504466	295.8	203.0 - 452.8	124.3	87.11 - 179.9
									2	2	0.411682	252.2	186.0 - 351.4	124.3	87.11 - 179.9
pU4017	I	K	S	T	L	E		pU4017	1	1	-0.0737267	76.47	45.94 - 127.1	86.8	62.67 - 120.6
									1	2	-0.244527	86.84	58.71 - 128.7	132.2	85.01 - 210.6
									2	1	-0.326427	70.93	46.48 - 108.9	124.3	87.11 - 179.9
									2	2	-0.238646	82.48	64.85 - 105.2	124.3	87.11 - 179.9
pU4018	I	K	S	M	V	E		pU4018	1	1	0.55198	181.4	133.3 - 251.5	70.25	59.89 - 82.42
									1	2	0.569982	187.1	171.6 - 204.3	70.25	59.89 - 82.42
									2	1	0.275101	114.8	101.1 -130.6	71.55	66.12 - 77.42
									2	2	0.30193	118.1	108.5 - 128.7	70.29	55.82 - 88.63
pU4019	I	K	S	M	L	D		pU4019	1	1	0.137952	75.47	58.62 - 97.33	59.54	47.80 - 74.15
									1	2	0.293452	96.72	74.38 - 126.3	58.41	47.88 - 71.24
									2	1	0.384305	138.5	101.0 - 192.2	71.55	66.12 - 77.42
									2	2	0.297975	117.3	97.93 - 140.9	70.29	55.82 - 88.63
pU4020	I	K	T	T	V	E		pU4020	1	1	-0.177578	43.88	33.65 - 57.05	59.54	47.80 - 74.15
									1	2	-0.141638	45.79	35.07 - 59.63	58.41	47.88 - 71.24
									2	1	-0.165794	53.81	46.33 - 62.46	71.55	66.12 - 77.42
									2	2	-0.114743	57.71	52.02 - 64.01	70.29	55.82 - 88.63
pU4021	I	K	T	T	L	D		pU4021	1	1	-0.345052	63.39	45.45 - 88.38	114.7	94.01 - 140.4
									1	2	-0.368388	77.41	60.20 - 99.72	145.8	103.0 - 210.1
									2	1	-0.237194	76.3	63.05 - 92.44	114.7	94.01 - 140.4
									2	2	-0.267095	92.13	66.10 - 129.1	145.8	103.0 - 210.1
pU4022	I	K	T	M	V	D		pU4022	1	1	0.536376	176.6	148.2 - 211.4	70.25	59.89 - 82.42
									1	2	0.616006	202.5	163.6 - 252.9	70.25	59.89 - 82.42
									2	1	0.310973	122.1	105.4 - 141.9	71.55	66.12 - 77.42
									2	2	0.393381	138.2	120.9 - 158.1	70.29	55.82 - 88.63
pU4023	M	Q	S	M	L	E		pU4023	1	1	0.819938	287.5	259.8 - 319.0	70.25	59.89 - 82.42
									1	2	0.860393	308.2	325.6 - 412.8	70.25	59.89 - 82.42
									2	1	0.508656	171.5	143.6 - 205.9	71.55	66.12 - 77.42
									2	2	0.54064	178	140.5 - 227.6	70.29	55.82 - 88.63
pU4024	M	Q	T	T	L	E		pU4024	1	1	-0.0592026	53.78	44.18 - 65.42	59.54	47.80 - 74.15
									1	2	0.0184329	60.29	50.72 - 71.67	58.41	47.88 - 71.24
									2	1	-0.168938	53.52	44.42 - 64.44	71.55	66.12 - 77.42
									2	2	-0.175589	51.98	44.45 - 60.76	70.29	55.82 - 88.63
pU4025	M	Q	T	M	V	E		pU4025	1	1	0.760372	219.7	187.4 - 259.0	59.47	44.72 - 79.09
									1	2	0.654378	154.6	126.6 - 189.9	50.21	37.28 - 67.50
									2	1	0.546103	182.9	133.2 - 255.6	71.55	66.12 - 77.42
									2	2	0.7289	246	209.3 - 290.9	70.29	55.82 - 88.63
pU4026	M	Q	T	M	L	D		pU4026	1	1	0.623996	205.3	160.7 - 265.5	70.25	59.89 - 82.42
									1	2	0.751961	255.8	233.8 - 280.5	70.25	59.89 - 82.42
									2	1	0.565807	189.2	163.8 - 219.4	71.55	66.12 - 77.42
									2	2	0.5786	190	153.9 - 236.7	70.29	55.82 - 88.63
pU4027	M	K	S	T	L	E		pU4027	1	1	0.0182637	57.28	45.69 - 71.74	55.51	42.45 - 72.47
									1	2	-0.0691343	62.38	59.68 - 65.20	70.25	59.89 - 82.42
									2	1	-0.165254	53.86	43.65 - 66.42	71.55	66.12 - 77.42
									2	2	-0.148256	54.48	44.75 - 66.32	70.29	55.82 - 88.63
pU4028	M	K	S	M	V	E		pU4028	1	1	0.646084	168.5	147.1 - 193.6	55.51	42.45 - 72.47
									1	2	0.719622	191.2	171.3 - 214.0	55.51	42.45 - 72.47
									2	1	0.322299	124.5	111.0 - 139.9	71.55	66.12 - 77.42
									2	2	0.342829	126.7	106.9 - 150.6	70.29	55.82 - 88.63
pU4029	M	K	S	M	L	D		pU4029	1	1	0.634223	165.1	147.3 - 185.4	55.51	42.45 - 72.47
									1	2	0.668772	175.2	150.6 - 204.6	55.51	42.45 - 72.47
									2	1	0.384629	148.3	109.0 - 204.8	76.57	55.47 - 106.1
									2	2	0.352155	161.9	118.7 - 224.7	88.39	66.14 - 118.7
pU4030	M	K	T	T	V	E		pU4030	1	1	0.0279837	62.4	49.25 - 79.12	59.47	44.72 - 79.09
									1	2	0.00736981	50.85	38.35 - 67.38	50.21	37.28 - 67.50
									2	1	0.122236	94.47	64.42 - 145.1	76.57	55.47 - 106.1
									2	2	0.0951886	104.1	77.82 - 140.3	88.39	66.14 - 118.7
pU4031	M	K	T	T	L	D		pU4031	1	1	0.144664	111.3	73.78 - 169.8	86.8	62.67 - 120.6
									1	2	-0.0210632	127.5	82.55 - 201.1	132.2	85.01 - 210.6
									2	1	0.00897336	77.76	49.84 - 122.8	76.57	55.47 - 106.1
									2	2	0.079898	101.4	75.60 - 137.0	88.39	66.14 - 118.7
pU4032	M	K	T	M	V	D		pU4032	1	1	0.935317	277	200.4 - 395.2	55.51	42.45 - 72.47
									1	2	1.34987	564.8	493.5 - 652.6	55.51	42.45 - 72.47
									2	1	0.780443	292.8	243.6 - 355.7	76.57	55.47 - 106.1
									2	2	0.740546	315.6	262.6 - 383.8	88.39	66.14 - 118.7
pU4033	I	Q	S	T	L	E		pU4033	1	1	-0.157905	66.17	43.69 - 99.75	86.8	62.67 - 120.6
									1	2	-0.317381	76.62	52.23 - 112.4	132.2	85.01 - 210.6
									2	1	-0.207175	40.38	31.29 - 51.99	57.65	43.46 - 76.53
									2	2	-0.0466328	45.54	23.63 - 70.50	49.34	34.19 - 71.19
pU4035	I	Q	S	M	L	D		pU4035	1	1	0.327877	104.6	80.17 - 137.3	59.54	47.80 - 74.15
									1	2	0.415539	119.3	97.67 - 146.3	58.41	47.88 - 71.24
									2	1	0.433162	161.2	123.1 - 213.7	76.57	55.47 - 106.1
									2	2	0.462775	195.8	154.8 - 250.6	88.39	66.14 - 118.7
pU4036	I	Q	T	T	V	E		pU4036	1	1	-0.00708157	85.75	56.81 - 130.0	86.8	62.67 - 120.6
									1	2	-0.183818	96.39	66.97 - 139.5	132.2	85.01 - 210.6
									2	1	-0.0985252	48.67	36.83 - 64.27	57.65	43.46 - 76.53
									2	2	-0.0172345	47.9	37.57 - 60.99	49.34	34.19 - 71.19
pU4037	I	Q	T	T	L	D		pU4037	1	1	-0.153985	88.03	67.16 - 115.8	114.7	94.01 - 140.4
									1	2	-0.443375	68.05	47.91 - 96.74	145.8	103.0 - 210.1
									2	1	-0.236914	50.96	33.68 - 76.97	76.57	55.47 - 106.1
									2	2	-0.243345	58.18	39.15 - 86.69	88.39	66.14 - 118.7
pU4038	I	Q	T	M	V	D		pU4038	1	1	0.424051	123.4	88.55 - 173.8	59.54	47.80 - 74.15
									1	2	0.596429	162.8	140.9 - 188.6	58.41	47.88 - 71.24
									2	1	0.356083	141.2	107.7 - 187.0	76.57	55.47 - 106.1
									2	2	0.375749	168.6	131.1 - 219.1	88.39	66.14 - 118.7
pU4039	I	K	S	T	V	E		pU4039	1	1	-0.496896	48.83	35.79 - 66.43	114.7	94.01 - 140.4
									1	2	-0.560632	55.63	41.85 - 73.87	145.8	103.0 - 210.1
									2	1	-0.33333	64.68	46.69 - 89.61	114.7	94.01 - 140.4
									2	2	-0.431107	69.5	54.72 - 88.35	145.8	103.0 - 210.1
pU4041	I	K	S	M	V	D		pU4041	1	1	0.38082	220.7	140.4 - 367.0	114.7	94.01 - 140.4
									1	2	0.0126325	149	101.6 - 223.3	145.8	103.0 - 210.1
									2	1	0.287034	125.4	88.33 - 180.7	76.57	55.47 - 106.1
									2	2	0.367057	166.1	123.2 - 227.4	88.39	66.14 - 118.7
pU4042	I	K	T	T	V	D		pU4042	1	1	-0.309189	67.42	45.50 - 100.0	114.7	94.01 - 140.4
									1	2	-0.37603	76.4	52.00 - 112.8	145.8	103.0 - 210.1
									2	1	-0.0937997	65.17	44.26 - 96.26	76.57	55.47 - 106.1
									2	2	-0.10631	73.63	46.53 - 117.8	88.39	66.14 - 118.7
pU4043	M	Q	S	T	L	E		pU4043	1	1	-0.385531	59.13	35.45 - 98.20	114.7	94.01 - 140.4
									1	2	-0.267158	92.12	69.34 - 122.9	145.8	103.0 - 210.1
									2	1	-0.159217	58.24	36.98 - 92.05	76.57	55.47 - 106.1
									2	2	-0.159567	67.19	43.60 - 104.1	88.39	66.14 - 118.7
pU4044	M	Q	S	M	V	E		pU4044	1	1	0.951035	445	212.8 - 1320	86.8	62.67 - 120.6
									1	2	0.529977	328.7	206.8 - 567.0	132.2	85.01 - 210.6
									2	1	1.18114	192.7	172.6 - 215.5	25.31	13.74 - 44.46
									2	2	1.07267	159.8	115.2 - 225.9	25.29	14.52 - 42.42
pU4045	M	Q	S	M	L	D		pU4045	1	1	0.694117	183	168.9 - 198.4	55.51	42.45 - 72.47
									1	2	0.678324	178.1	160.3 - 198.1	55.51	42.45 - 72.47
									2	1	0.434909	242.2	155.2 - 399.1	114.7	94.01 - 140.4
									2	2	0.400115	290	210.4 - 413.7	145.8	103.0 - 210.1
pU4046	M	Q	T	T	V	E		pU4046	1	1	0.0990044	102.9	77.56 - 137.1	86.8	62.67 - 120.6
									1	2	-0.127971	106.1	76.04 - 148.9	132.2	85.01 - 210.6
									2	1	0.13062	31.68	23.75 - 41.96	25.31	13.74 - 44.46
									2	2	0.293491	41.88	34.89 - 50.20	25.29	14.52 - 42.42
pU4047	M	Q	T	T	L	D		pU4047	1	1	-0.112888	49.04	41.09 - 58.48	59.54	47.80 - 74.15
									1	2	-0.0652925	52.21	39.60 - 68.76	58.41	47.88 - 71.24
									2	1	-0.0173122	55.96	44.56 - 70.25	57.65	43.46 - 76.53
									2	2	0.215686	71.48	47.59 - 108.2	49.34	34.19 - 71.19
pU4048	M	Q	T	M	V	D		pU4048	1	1	0.866612	384.9	250.9 - 641.6	86.8	62.67 - 120.6
									1	2	0.595217	367.7	186.4 - 918.2	132.2	85.01 - 210.6
									2	1	1.26794	223.7	162.7 - 314.8	25.31	13.74 - 44.46
									2	2	1.08706	163.8	126.2 - 214.9	25.29	14.52 - 42.42
pU4049	M	K	S	T	V	E		pU4049	1	1	-0.0863326	51.33	39.99 - 65.85	59.54	47.80 - 74.15
									1	2	0.124776	72.38	51.17 - 102.8	58.41	47.88 - 71.24
									2	1	0.120047	70.86	56.49 - 89.04	57.65	43.46 - 76.53
									2	2	0.282952	80.24	64.71 - 99.70	49.34	34.19 - 71.19
pU4050	M	K	S	T	L	D		pU4050	1	1	-0.168048	39.84	33.71 - 47.02	53.18	44.48 - 63.54
									1	2	0.0882648	37.94	24.49 - 57.84	32.6	18.20 - 56.32
									2	1	-0.159965	87.13	70.33 - 108.2	114.7	94.01 - 140.4
									2	2	-0.370572	77.12	59.67 - 99.94	145.8	103.0 - 210.1
pU4051	M	K	S	M	V	D		pU4051	1	1	0.512439	128.3	81.53 - 205.8	53.18	44.48 - 63.54
									1	2	0.984087	176.9	163.5 - 191.7	32.6	18.20 - 56.32
									2	1	0.647319	214.7	180.9 - 256.5	70.58	58.55 - 85.10
									2	2	0.504954	206.4	153.8 - 282.2	86.66	76.45 - 98.30
pU4052	M	K	T	T	V	D		pU4052	1	1	1.24338	450.6	283.3 - 790.1	53.18	44.48 - 63.54
									1	2	1.96864	960.7	467.3 - 4068	32.6	18.20 - 56.32
									2	1	0.00230376	70.86	57.27 - 87.68	70.58	58.55 - 85.10
									2	2	-0.174099	64.25	48.00 - 85.92	86.66	76.45 - 98.30
pU4053	I	Q	S	T	V	E		pU4053	1	1	-0.0870414	74.74	42.05 - 132.7	86.8	62.67 - 120.6
									1	2	-0.271544	82.9	56.53 - 121.8	132.2	85.01 - 210.6
									2	1	0.0311087	26.7	16.79 - 41.50	25.31	13.74 - 44.46
									2	2	-0.000921032	25.25	19.88 - 31.89	25.29	14.52 - 42.42
pU4054	I	Q	S	T	L	D		pU4054	1	1	-0.24917	38.8	33.32 - 45.13	59.54	47.80 - 74.15
									1	2	-0.102689	48.96	39.55 - 60.54	58.41	47.88 - 71.24
									2	1	-0.04021	23.62	15.21 - 35.84	25.31	13.74 - 44.46
									2	2	-0.0331365	23.89	16.98 - 33.13	25.29	14.52 - 42.42
pU4055	I	Q	S	M	V	D		pU4055	1	1	0.642006	160.3	132.4 - 195.1	53.18	44.48 - 63.54
									1	2	0.897727	152.5	117.4 - 199.8	32.6	18.20 - 56.32
									2	1	0.55309	182.6	157.9 - 211.9	70.58	58.55 - 85.10
									2	2	0.355331	159.6	139.6 - 182.8	86.66	76.45 - 98.30
pU4056	I	Q	T	T	V	D		pU4056	1	1	-0.0561252	48.29	41.89 - 55.63	53.18	44.48 - 63.54
									1	2	0.0899494	38.05	28.68 - 50.19	32.6	18.20 - 56.32
									2	1	-0.22083	48.29	36.07 - 64.40	70.58	58.55 - 85.10
									2	2	-0.218594	59.52	50.52 - 70.11	86.66	76.45 - 98.30
pU4057	I	K	S	T	V	D		pU4057	1	1	-0.0903695	45.53	40.24 - 51.48	53.18	44.48 - 63.54
									1	2	0.178047	44.27	34.62 - 56.40	32.6	18.20 - 56.32
									2	1	0.433203	148.6	38.24 - 1046	70.58	58.55 - 85.10
									2	2	0.812577	350.2	144.9 - 1275	86.66	76.45 - 98.30
pU4058	M	Q	S	T	V	E		pU4058	1	1	0.0449387	57.45	48.53 - 68.00	53.18	44.48 - 63.54
									1	2	-0.00808779	32.15	14.27 - 67.11	32.6	18.20 - 56.32
									2	1	0.0520901	77.19	58.29 - 102.3	70.58	58.55 - 85.10
									2	2	-0.106462	72.17	60.21 - 86.56	86.66	76.45 - 98.30
pU4059	M	Q	S	T	L	D		pU4059	1	1	-0.0977	44.96	37.07 - 54.45	53.18	44.48 - 63.54
									1	2	-0.203723	22.97	12.15 - 40.93	32.6	18.20 - 56.32
									2	1	-0.174302	52.31	45.15 - 60.56	70.58	58.55 - 85.10
									2	2	-0.237875	57.58	48.71 - 68.04	86.66	76.45 - 98.30
pU4060	M	Q	S	M	V	D		pU4060	1	1	0.877326	240.2	210.2 - 275.7	53.18	44.48 - 63.54
									1	2	0.618036	94.3	62.40 - 143.5	32.6	18.20 - 56.32
									2	1	0.727213	246.3	217.3 - 280.3	70.58	58.55 - 85.10
									2	2	0.733502	305.7	256.2 - 368.3	86.66	76.45 - 98.30
pU4061	M	Q	T	T	V	D		pU4061	1	1	0.0415868	57.12	49.37 - 66.08	53.18	44.48 - 63.54
									1	2	-0.062894	29.26	14.85 - 54.59	32.6	18.20 - 56.32
									2	1	-0.127617	56.68	50.16 - 64.01	70.58	58.55 - 85.10
									2	2	-0.237673	57.6	55.19 - 60.12	86.66	76.45 - 98.30
pU4062	M	K	S	T	V	D		pU4062	1	1	0.09219	62.31	54.32 - 71.48	53.18	44.48 - 63.54
									1	2	0.0733524	36.98	23.85 - 56.39	32.6	18.20 - 56.32
									2	1	-0.0568523	64.01	46.73 - 87.52	70.58	58.55 - 85.10
									2	2	-0.0157205	84.35	79.73 - 89.25	86.66	76.45 - 98.30
pU4063	I	Q	S	T	V	D		pU4063	1	1	-0.267201	35.07	32.37 - 37.99	55.51	42.45 - 72.47
									1	2	-0.269195	34.95	31.33 - 38.96	55.51	42.45 - 72.47
									2	1	-0.26643	44.65	40.20 - 49.56	70.58	58.55 - 85.10
									2	2	-0.334261	48.79	42.13 - 56.46	86.66	76.45 - 98.30
pU4064	M	Q	S	T	V	D		pU4064 4A8	1	1	N/A	55.51	42.45 - 72.47	55.51	42.45 - 72.47
									1	2	N/A	70.25	59.89 - 82.42	70.25	59.89 - 82.42
									2	1	N/A	70.58	58.55 - 85.10	70.58	58.55 - 85.10
									2	2	N/A	86.66	76.45 - 98.30	86.66	76.45 - 98.30
													Additional 4A8 Data	53.18	44.48 - 63.54
														32.6	18.20 - 56.32
														86.8	62.67 - 120.6
														132.2	85.01 - 210.6
														25.31	13.74 - 44.46
														25.29	14.52 - 42.42
														59.54	47.80 - 74.15
														58.41	47.88 - 71.24
														57.65	43.46 - 76.53
														49.34	34.19 - 71.19
														114.7	94.01 - 140.4
														145.8	103.0 - 210.1
														76.57	55.47 - 106.1
														88.39	66.14 - 118.7
