# Supplementary material for: An integrated technology for quantitative wide mutational scanning of human antibody Fab libraries
Source: Nat Commun. 2024 May 10;15:3974. doi: 10.1038/s41467-024-48072-z (PMC11087541; doi:10.1038/s41467-024-48072-z)
Supplement: Supplementary file 5 — Supplementary Data 3 [file 41467_2024_48072_MOESM5_ESM.xlsx]

## Sheet: README
This dataset reports results of different regression techniques on antibody combinatorial libraries reported in Petersen et al.
Tab	Description	Reported
4A8_logKd_LASSO	LASSO regression for logKd values of antibody 4A8	Fig 3a, 3b
4A8_Fmax_LASSO	LASSO regression for Fmax values of antibody 4A8	Fig 3c
CC121_logKd_LASSO	LASSO regression for logKd values of antibody CC12.1	Fig 3d
CC121_Fmax_LASSO	LASSO regression for Fmax values of antibody CC12.1	Fig 3e
CR6261_logKd_LASSO	LASSO regression for logKd values of antibody CR6261	Fig 4e

## Sheet: CR6261_logKd_LASSO
Variant	Coefficient weight
VH-P29T	0.186853
VH-R31S	0.935407
VH-P46L	-0.0404382
VH-T59A	0.16238
VH-K60N	0.128735
VH-P63Q	0.205826
VH-D75E	0
VH-F76S	0.167703
VH-A77T	0
VH-G78S	0
VH-V80A	0.982055
VH-M94V	-0.0629252
VH-K99R	0.255292
VH-V105L	-0.0394129
VH-P29T VH-R31S	0.642571
VH-P29T VH-P46L	0.395566
VH-P29T VH-T59A	0.10349
VH-P29T VH-K60N	0.00598112
VH-P29T VH-P63Q	0.163638
VH-P29T VH-D75E	0
VH-P29T VH-F76S	-0.0801344
VH-P29T VH-A77T	-0.138985
VH-P29T VH-G78S	-0.0173595
VH-P29T VH-V80A	0.256783
VH-P29T VH-M94V	0.0555349
VH-P29T VH-K99R	0
VH-P29T VH-V105L	0
VH-R31S VH-P46L	-0.138404
VH-R31S VH-T59A	0.0537936
VH-R31S VH-K60N	-0.0923182
VH-R31S VH-P63Q	0
VH-R31S VH-D75E	-0.104063
VH-R31S VH-F76S	-0.0619586
VH-R31S VH-A77T	0
VH-R31S VH-G78S	0
VH-R31S VH-V80A	-0.211784
VH-R31S VH-M94V	0
VH-R31S VH-K99R	-0.0976948
VH-R31S VH-V105L	0.104438
VH-P46L VH-T59A	-0.13409
VH-P46L VH-K60N	-0.0372382
VH-P46L VH-P63Q	-0.138826
VH-P46L VH-D75E	-0.0824154
VH-P46L VH-F76S	0
VH-P46L VH-A77T	-0.0644389
VH-P46L VH-G78S	0.0380669
VH-P46L VH-V80A	-0.544857
VH-P46L VH-M94V	0.127903
VH-P46L VH-K99R	0.00775213
VH-P46L VH-V105L	0.296675
VH-T59A VH-K60N	0.280813
VH-T59A VH-P63Q	0
VH-T59A VH-D75E	-0.0747494
VH-T59A VH-F76S	0.0213052
VH-T59A VH-A77T	0
VH-T59A VH-G78S	0
VH-T59A VH-V80A	0.334367
VH-T59A VH-M94V	-0.0701086
VH-T59A VH-K99R	-0.00352647
VH-T59A VH-V105L	-0.00589936
VH-K60N VH-P63Q	0.24035
VH-K60N VH-D75E	0
VH-K60N VH-F76S	0.00316885
VH-K60N VH-A77T	0
VH-K60N VH-G78S	-0.0989966
VH-K60N VH-V80A	0.0765959
VH-K60N VH-M94V	0
VH-K60N VH-K99R	-0.060081
VH-K60N VH-V105L	-0.0432043
VH-P63Q VH-D75E	-0.240766
VH-P63Q VH-F76S	0.112518
VH-P63Q VH-A77T	-0.146744
VH-P63Q VH-G78S	-0.0284004
VH-P63Q VH-V80A	0
VH-P63Q VH-M94V	-0.0657246
VH-P63Q VH-K99R	0
VH-P63Q VH-V105L	0.0509814
VH-D75E VH-F76S	0.127379
VH-D75E VH-A77T	0.116506
VH-D75E VH-G78S	0
VH-D75E VH-V80A	0.0405585
VH-D75E VH-M94V	0
VH-D75E VH-K99R	0.175402
VH-D75E VH-V105L	-0.033571
VH-F76S VH-A77T	-0.0283982
VH-F76S VH-G78S	0
VH-F76S VH-V80A	0.56394
VH-F76S VH-M94V	-0.0500491
VH-F76S VH-K99R	0
VH-F76S VH-V105L	-0.144285
VH-A77T VH-G78S	0.0289821
VH-A77T VH-V80A	-0.0668368
VH-A77T VH-M94V	-0.0746794
VH-A77T VH-K99R	0
VH-A77T VH-V105L	0.00581168
VH-G78S VH-V80A	0.207487
VH-G78S VH-M94V	0
VH-G78S VH-K99R	0
VH-G78S VH-V105L	0
VH-V80A VH-M94V	-0.376927
VH-V80A VH-K99R	0.0839614
VH-V80A VH-V105L	-0.479542
VH-M94V VH-K99R	-0.110063
VH-M94V VH-V105L	0
VH-K99R VH-V105L	-0.0473211

## Sheet: 4A8_logkd_LASSO
	6 Order	5 Order	4 Order	3 Order	2 Order	1 Order
MSE	0.0413	0.0413	0.0413	0.0393	0.0378	0.0683
RMSE	0.203224	0.203224	0.203224	0.198242	0.194422	0.261343
MAE	0.1711	0.1711	0.1711	0.1668	0.1607	0.2181
Variant	Coefficient - 6 order	Coefficient - 5 order	Coefficient - 4 order	Coefficient - 3 order	Coefficient - 2 order	Coefficient - 1 order
VH-M59I	-0.146502	-0.146502	-0.146502	-0.144001	-0.129399	-0.226874
VH-Q120K	0.0322661	0.0322661	0.0322661	0.0387849	0.0296025	0.0229452
VL-S7T	0	0	0	0	0	0
VL-T94M	0.489726	0.489726	0.489726	0.499529	0.511777	0.439084
VL-V109L	-0.0543579	-0.0543579	-0.0543579	-0.0582339	-0.0790979	-0.0789894
VL-D110E	0	0	0	0	0	0
VH-M59I VH-Q120K	0	0	0	0	-0.0219205
VH-M59I VL-S7T	0	0	0	0	-0.00150079
VH-M59I VL-T94M	-0.0374499	-0.0374499	-0.0374499	-0.0403955	-0.139135
VH-M59I VL-V109L	0	0	0	0	0
VH-M59I VL-D110E	0	0	0	0	-0.00289572
VH-Q120K VL-S7T	0	0	0	0	0
VH-Q120K VL-T94M	0	0	0	0	0
VH-Q120K VL-V109L	0	0	0	0	0
VH-Q120K VL-D110E	0	0	0	0	0
VL-S7T VL-T94M	0	0	0	0	0
VL-S7T VL-V109L	0	0	0	0	0
VL-S7T VL-D110E	0	0	0	0	0
VL-T94M VL-V109L	0	0	0	0	0
VL-T94M VL-D110E	0	0	0	0	0
VL-V109L VL-D110E	0	0	0	0	0
VH-M59I VH-Q120K VL-S7T	0	0	0	0
VH-M59I VH-Q120K VL-T94M	-0.0575081	-0.0575081	-0.0575081	-0.0655684
VH-M59I VH-Q120K VL-V109L	0	0	0	0
VH-M59I VH-Q120K VL-D110E	0	0	0	0
VH-M59I VL-S7T VL-T94M	-0.0239323	-0.0239323	-0.0239323	-0.0272319
VH-M59I VL-S7T VL-V109L	0	0	0	0
VH-M59I VL-S7T VL-D110E	0	0	0	0
VH-M59I VL-T94M VL-V109L	-0.0423354	-0.0423354	-0.0423354	-0.0436628
VH-M59I VL-T94M VL-D110E	-0.0123988	-0.0123988	-0.0123988	-0.0184817
VH-M59I VL-V109L VL-D110E	0	0	0	0
VH-Q120K VL-S7T VL-T94M	0	0	0	0
VH-Q120K VL-S7T VL-V109L	0	0	0	0
VH-Q120K VL-S7T VL-D110E	0	0	0	0
VH-Q120K VL-T94M VL-V109L	0	0	0	0
VH-Q120K VL-T94M VL-D110E	0.0144044	0.0144044	0.0144044	0.0214692
VH-Q120K VL-V109L VL-D110E	0	0	0	-0.00552189
VL-S7T VL-T94M VL-V109L	0	0	0	0
VL-S7T VL-T94M VL-D110E	0	0	0	0
VL-S7T VL-V109L VL-D110E	0	0	0	0
VL-T94M VL-V109L VL-D110E	0	0	0	0
VH-M59I VH-Q120K VL-S7T VL-T94M	0	0	0
VH-M59I VH-Q120K VL-S7T VL-V109L	0	0	0
VH-M59I VH-Q120K VL-S7T VL-D110E	0	0	0
VH-M59I VH-Q120K VL-T94M VL-V109L	0	0	0
VH-M59I VH-Q120K VL-T94M VL-D110E	0	0	0
VH-M59I VH-Q120K VL-V109L VL-D110E	0	0	0
VH-M59I VL-S7T VL-T94M VL-V109L	0	0	0
VH-M59I VL-S7T VL-T94M VL-D110E	0	0	0
VH-M59I VL-S7T VL-V109L VL-D110E	0	0	0
VH-M59I VL-T94M VL-V109L VL-D110E	0	0	0
VH-Q120K VL-S7T VL-T94M VL-V109L	-0.00294452	-0.00294452	-0.00294452
VH-Q120K VL-S7T VL-T94M VL-D110E	0	0	0
VH-Q120K VL-S7T VL-V109L VL-D110E	0	0	0
VH-Q120K VL-T94M VL-V109L VL-D110E	0	0	0
VL-S7T VL-T94M VL-V109L VL-D110E	0	0	0
VH-M59I VH-Q120K VL-S7T VL-T94M VL-V109L	0	0
VH-M59I VH-Q120K VL-S7T VL-T94M VL-D110E	0	0
VH-M59I VH-Q120K VL-S7T VL-V109L VL-D110E	0	0
VH-M59I VH-Q120K VL-T94M VL-V109L VL-D110E	0	0
VH-M59I VL-S7T VL-T94M VL-V109L VL-D110E	0	0
VH-Q120K VL-S7T VL-T94M VL-V109L VL-D110E	-7.53176e-17	-7.53176e-17
VH-M59I VH-Q120K VL-S7T VL-T94M VL-V109L VL-D110E	0

## Sheet: 4A8_Fmax_LASSO
	6 Order	5 Order	4 Order	3 Order	2 Order	1 Order
MSE	957803	957803	957803	1141076	1061096	2773276
RMSE	978.674	978.674	978.674	1068.21	1030.1	1665.32
MAE	771.858	771.858	771.858	874.236	767.06	1452.91
Variant	Coefficient - 6 order	Coefficient - 5 order	Coefficient - 4 order	Coefficient - 3 order	Coefficient - 2 order	Coefficient - 1 order
VH-M59I	1783.71	1783.71	1783.71	1712.66	1406.95	3174.56
VH-Q120K	-827.153	-827.153	-827.153	-813.679	-1279.26	-1403.99
VL-S7T	0	0	0	0	0	34.9416
VL-T94M	0	0	0	0	0	-287.474
VL-V109L	594.957	594.957	594.957	532.329	799.272	1074.83
VL-D110E	459.89	459.89	459.89	264.269	600.994	960.366
VH-M59I VH-Q120K	0	0	0	0	732.899
VH-M59I VL-S7T	0	0	0	0	64.9166
VH-M59I VL-T94M	795.592	795.592	795.592	816.905	1366.43
VH-M59I VL-V109L	0	0	0	0	0
VH-M59I VL-D110E	3.40605	3.40605	3.40605	35.379	573.986
VH-Q120K VL-S7T	0	0	0	0	0
VH-Q120K VL-T94M	-884.225	-884.225	-884.225	-889.908	-825.664
VH-Q120K VL-V109L	0	0	0	0	0
VH-Q120K VL-D110E	0	0	0	0	0
VL-S7T VL-T94M	0	0	0	0	0
VL-S7T VL-V109L	0	0	0	0	0
VL-S7T VL-D110E	0	0	0	0	244.065
VL-T94M VL-V109L	0	0	0	0	-148.367
VL-T94M VL-D110E	0	0	0	0	-592.909
VL-V109L VL-D110E	77.8784	77.8784	77.8784	158.542	335.896
VH-M59I VH-Q120K VL-S7T	0	0	0	0
VH-M59I VH-Q120K VL-T94M	556.194	556.194	556.194	517.523
VH-M59I VH-Q120K VL-V109L	0	0	0	0
VH-M59I VH-Q120K VL-D110E	0	0	0	0
VH-M59I VL-S7T VL-T94M	0	0	0	0
VH-M59I VL-S7T VL-V109L	0	0	0	0
VH-M59I VL-S7T VL-D110E	721.163	721.163	721.163	794.512
VH-M59I VL-T94M VL-V109L	0	0	0	0
VH-M59I VL-T94M VL-D110E	0	0	0	0
VH-M59I VL-V109L VL-D110E	0	0	0	0
VH-Q120K VL-S7T VL-T94M	0	0	0	0
VH-Q120K VL-S7T VL-V109L	0	0	0	0
VH-Q120K VL-S7T VL-D110E	0	0	0	0
VH-Q120K VL-T94M VL-V109L	0	0	0	0
VH-Q120K VL-T94M VL-D110E	-389.918	-389.918	-389.918	-207.824
VH-Q120K VL-V109L VL-D110E	0	0	0	0
VL-S7T VL-T94M VL-V109L	0	0	0	0
VL-S7T VL-T94M VL-D110E	0	0	0	0
VL-S7T VL-V109L VL-D110E	0	0	0	0
VL-T94M VL-V109L VL-D110E	0	0	0	0
VH-M59I VH-Q120K VL-S7T VL-T94M	0	0	0
VH-M59I VH-Q120K VL-S7T VL-V109L	0	0	0
VH-M59I VH-Q120K VL-S7T VL-D110E	0	0	0
VH-M59I VH-Q120K VL-T94M VL-V109L	0	0	0
VH-M59I VH-Q120K VL-T94M VL-D110E	0	0	0
VH-M59I VH-Q120K VL-V109L VL-D110E	0	0	0
VH-M59I VL-S7T VL-T94M VL-V109L	0	0	0
VH-M59I VL-S7T VL-T94M VL-D110E	0	0	0
VH-M59I VL-S7T VL-V109L VL-D110E	0	0	0
VH-M59I VL-T94M VL-V109L VL-D110E	212.841	212.841	212.841
VH-Q120K VL-S7T VL-T94M VL-V109L	0	0	0
VH-Q120K VL-S7T VL-T94M VL-D110E	0	0	0
VH-Q120K VL-S7T VL-V109L VL-D110E	0	0	0
VH-Q120K VL-T94M VL-V109L VL-D110E	0	0	0
VL-S7T VL-T94M VL-V109L VL-D110E	0	0	0
VH-M59I VH-Q120K VL-S7T VL-T94M VL-V109L	0	0
VH-M59I VH-Q120K VL-S7T VL-T94M VL-D110E	0	0
VH-M59I VH-Q120K VL-S7T VL-V109L VL-D110E	0	0
VH-M59I VH-Q120K VL-T94M VL-V109L VL-D110E	0	0
VH-M59I VL-S7T VL-T94M VL-V109L VL-D110E	0	0
VH-Q120K VL-S7T VL-T94M VL-V109L VL-D110E	0	0
VH-M59I VH-Q120K VL-S7T VL-T94M VL-V109L VL-D110E	0

## Sheet: CC121_logKd_LASSO
	6 Order	5 Order	4 Order	3 Order	2 Order	1 Order
MSE	0.4318	0.4318	0.4465	0.4287	0.5188	1.3102
RMSE	0.6571	0.6571	0.6682	0.6547	0.7202	1.1446
MAE	0.5761	0.5761	0.5761	0.5761	0.5761	0.9136
Variant	Coefficient - 6 order	Coefficient - 5 order	Coefficient - 4 order	Coefficient - 3 order	Coefficient - 2 order	Coefficient - 1 order
VH-L27F	0.309326	0.309365	0.330378	0.30488	0.4779	0.96607
VH-F58Y	0.11038	0.110409	0.124082	0.106105	0.307588	0.927334
VH-L104M	-0.0672434	-0.0672527	-0.057446	-0.0690921	0.0731619	-0.186627
VL-V3Q	0	0	0	0	0	0
VL-M4L	-0.0620787	-0.0621309	-0.060666	-0.0639887	-0.0591646	0
VL-E107D	0.021045	0.0210161	0.0281727	0.0199837	0	0
VH-L27F VH-F58Y	2.05308	2.05301	2.04432	2.05587	1.62332
VH-L27F VH-L104M	-0.177186	-0.17722	-0.20223	-0.172467	-0.506817
VH-L27F VL-V3Q	0.00394248	0.00393052	0.0102497	0.00140567	0
VH-L27F VL-M4L	-0.0209674	-0.0210013	-0.0400168	-0.0301005	0
VH-L27F VL-E107D	0	0	0	0	0
VH-F58Y VH-L104M	-0.030339	-0.0303914	-0.050019	-0.019821	-0.410306
VH-F58Y VL-V3Q	0	0	0	0	0
VH-F58Y VL-M4L	0.00140481	0.00139744	0.00631042	0	0.0444157
VH-F58Y VL-E107D	0	0	0	0	0
VH-L104M VL-V3Q	0	0	0	0	0
VH-L104M VL-M4L	0.0683398	0.0683797	0.0779507	0.0646986	0.0694991
VH-L104M VL-E107D	0	0	0	0	0
VL-V3Q VL-M4L	-0.00583176	-0.00582195	-0.0187225	0	-0.0254775
VL-V3Q VL-E107D	0	0	0	0	0
VL-M4L VL-E107D	-0.00774245	-0.00771727	-0.0209325	-0.00525858	0
VH-L27F VH-F58Y VH-L104M	-0.68038	-0.680306	-0.668713	-0.692746
VH-L27F VH-F58Y VL-V3Q	0	0	0	0
VH-L27F VH-F58Y VL-M4L	0.0221126	0.0221545	0.0290839	0.0288179
VH-L27F VH-F58Y VL-E107D	0	0	0	0
VH-L27F VH-L104M VL-V3Q	0	0	0	0
VH-L27F VH-L104M VL-M4L	0.000122356	0.000137654	0.00794167	0.0114697
VH-L27F VH-L104M VL-E107D	0	0	0	0
VH-L27F VL-V3Q VL-M4L	0	0	0	0
VH-L27F VL-V3Q VL-E107D	0	0	0	0
VH-L27F VL-M4L VL-E107D	-0.02072	-0.020683	-0.0247582	-0.000647672
VH-F58Y VH-L104M VL-V3Q	-0.00968625	-0.0096602	-0.00718363	-0.0184133
VH-F58Y VH-L104M VL-M4L	0	0	0	0
VH-F58Y VH-L104M VL-E107D	0	0	0	0
VH-F58Y VL-V3Q VL-M4L	0	0	0	0
VH-F58Y VL-V3Q VL-E107D	0	0	0	0
VH-F58Y VL-M4L VL-E107D	0	0	0	0
VH-L104M VL-V3Q VL-M4L	0	0	0	0
VH-L104M VL-V3Q VL-E107D	0	0	0	0
VH-L104M VL-M4L VL-E107D	0	0	0	0
VL-V3Q VL-M4L VL-E107D	0	0	0	0
VH-L27F VH-F58Y VH-L104M VL-V3Q	-0.0164007	-0.0164208	-0.0241744
VH-L27F VH-F58Y VH-L104M VL-M4L	0	0	0
VH-L27F VH-F58Y VH-L104M VL-E107D	0	0	0
VH-L27F VH-F58Y VL-V3Q VL-M4L	0	0	0.00469403
VH-L27F VH-F58Y VL-V3Q VL-E107D	0	0	0
VH-L27F VH-F58Y VL-M4L VL-E107D	0	0	0
VH-L27F VH-L104M VL-V3Q VL-M4L	0	0	0.00485344
VH-L27F VH-L104M VL-V3Q VL-E107D	0	0	0
VH-L27F VH-L104M VL-M4L VL-E107D	0.0187188	0.0186842	0.0270796
VH-L27F VL-V3Q VL-M4L VL-E107D	0	0	0.0127955
VH-F58Y VH-L104M VL-V3Q VL-M4L	0	0	0
VH-F58Y VH-L104M VL-V3Q VL-E107D	0	0	0
VH-F58Y VH-L104M VL-M4L VL-E107D	0	0	0
VH-F58Y VL-V3Q VL-M4L VL-E107D	0	0	0.00672497
VH-L104M VL-V3Q VL-M4L VL-E107D	0	0	0
VH-L27F VH-F58Y VH-L104M VL-V3Q VL-M4L	0	0
VH-L27F VH-F58Y VH-L104M VL-V3Q VL-E107D	0	0
VH-L27F VH-F58Y VH-L104M VL-M4L VL-E107D	0	0
VH-L27F VH-F58Y VL-V3Q VL-M4L VL-E107D	0.0160625	0.0160509
VH-L27F VH-L104M VL-V3Q VL-M4L VL-E107D	0.00300336	0.00301001
VH-F58Y VH-L104M VL-V3Q VL-M4L VL-E107D	0	0
VH-L27F VH-F58Y VH-L104M VL-V3Q VL-M4L VL-E107D	0

## Sheet: CC121_Fmax_LASSO
	6 Order	5 Order	4 Order	3 Order	2 Order	1 Order
MSE	7952846	7952846	7952846	15010484	22869081	16284965
RMSE	2820	2820	2820	3874	4782	4035
MAE	2221	2221	2221	2946	3923	3083
Variant	Coefficient - 6 order	Coefficient - 5 order	Coefficient - 4 order	Coefficient - 3 order	Coefficient - 2 order	Coefficient - 1 order
VH-L27F	0	0	0	0	0	0
VH-F58Y	0	0	0	0	0	0
VH-L104M	0	0	0	0	0	-1450.79
VL-V3Q	0	0	0	-87.5031	-191.897	0
VL-M4L	0	0	0	405.512	0	105.201
VL-E107D	0	0	0	0	-52.3552	0
VH-L27F VH-F58Y	0	0	0	2677.17	1047.09
VH-L27F VH-L104M	0	0	0	0	-2060.01
VH-L27F VL-V3Q	0	0	0	-602.595	-398.129
VH-L27F VL-M4L	0	0	0	0	872.032
VH-L27F VL-E107D	0	0	0	0	-296.241
VH-F58Y VH-L104M	-94.7015	-94.7015	-94.7015	0	-2742.56
VH-F58Y VL-V3Q	0	0	0	0	0
VH-F58Y VL-M4L	0	0	0	19.0927	944.854
VH-F58Y VL-E107D	0	0	0	0	0
VH-L104M VL-V3Q	0	0	0	0	0
VH-L104M VL-M4L	0	0	0	0	0
VH-L104M VL-E107D	0	0	0	81.3931	0
VL-V3Q VL-M4L	0	0	0	0	-461.953
VL-V3Q VL-E107D	0	0	0	0	0
VL-M4L VL-E107D	0	0	0	0	0
VH-L27F VH-F58Y VH-L104M	-2956.43	-2956.43	-2956.43	-5460.48
VH-L27F VH-F58Y VL-V3Q	0	0	0	0
VH-L27F VH-F58Y VL-M4L	2487.68	2487.68	2487.68	2779.82
VH-L27F VH-F58Y VL-E107D	0	0	0	-471.302
VH-L27F VH-L104M VL-V3Q	-64.8079	-64.8079	-64.8079	0
VH-L27F VH-L104M VL-M4L	0	0	0	-502.982
VH-L27F VH-L104M VL-E107D	0	0	0	0
VH-L27F VL-V3Q VL-M4L	0	0	0	0
VH-L27F VL-V3Q VL-E107D	0	0	0	0
VH-L27F VL-M4L VL-E107D	0	0	0	-440.569
VH-F58Y VH-L104M VL-V3Q	0	0	0	0
VH-F58Y VH-L104M VL-M4L	0	0	0	-850.309
VH-F58Y VH-L104M VL-E107D	0	0	0	0
VH-F58Y VL-V3Q VL-M4L	0	0	0	-774.81
VH-F58Y VL-V3Q VL-E107D	0	0	0	0
VH-F58Y VL-M4L VL-E107D	0	0	0	0
VH-L104M VL-V3Q VL-M4L	0	0	0	0
VH-L104M VL-V3Q VL-E107D	0	0	0	0
VH-L104M VL-M4L VL-E107D	0	0	0	0
VL-V3Q VL-M4L VL-E107D	0	0	0	0
VH-L27F VH-F58Y VH-L104M VL-V3Q	0	0	0
VH-L27F VH-F58Y VH-L104M VL-M4L	-1292.2	-1292.2	-1292.2
VH-L27F VH-F58Y VH-L104M VL-E107D	0	0	0
VH-L27F VH-F58Y VL-V3Q VL-M4L	0	0	0
VH-L27F VH-F58Y VL-V3Q VL-E107D	0	0	0
VH-L27F VH-F58Y VL-M4L VL-E107D	0	0	0
VH-L27F VH-L104M VL-V3Q VL-M4L	0	0	0
VH-L27F VH-L104M VL-V3Q VL-E107D	0	0	0
VH-L27F VH-L104M VL-M4L VL-E107D	0	0	0
VH-L27F VL-V3Q VL-M4L VL-E107D	0	0	0
VH-F58Y VH-L104M VL-V3Q VL-M4L	0	0	0
VH-F58Y VH-L104M VL-V3Q VL-E107D	0	0	0
VH-F58Y VH-L104M VL-M4L VL-E107D	0	0	0
VH-F58Y VL-V3Q VL-M4L VL-E107D	0	0	0
VH-L104M VL-V3Q VL-M4L VL-E107D	0	0	0
VH-L27F VH-F58Y VH-L104M VL-V3Q VL-M4L	0	0
VH-L27F VH-F58Y VH-L104M VL-V3Q VL-E107D	0	0
VH-L27F VH-F58Y VH-L104M VL-M4L VL-E107D	0	0
VH-L27F VH-F58Y VL-V3Q VL-M4L VL-E107D	0	0
VH-L27F VH-L104M VL-V3Q VL-M4L VL-E107D	0	0
VH-F58Y VH-L104M VL-V3Q VL-M4L VL-E107D	0	0
VH-L27F VH-F58Y VH-L104M VL-V3Q VL-M4L VL-E107D	0
