# Supplementary material for: An integrated technology for quantitative wide mutational scanning of human antibody Fab libraries
Source: Nat Commun. 2024 May 10;15:3974. doi: 10.1038/s41467-024-48072-z (PMC11087541; doi:10.1038/s41467-024-48072-z)
Supplement: Supplementary file 6 — Supplementary Data 4 [file 41467_2024_48072_MOESM6_ESM.xlsx]

## Sheet: README
Tab	Description	Figures
all_barcodes_4A8_CC121	all barcode estimates using top25 bins for 4A8 and CC12.1 with S1 antigen	2
4A8_CC121_combined	all variant estimates for 4A8 and CC12.1 from collapsed barcode counts for top25 and top50 bins with S1 antigen	2, 3
all_barcodes_222-1C06	all barcode estimates for 222-1C06 with HA antigen	4, 5
all_barcodes_319-345	all barcode estimates for 319-345 with HA antigen	4, 5
topbinHA_rep2	all replicate 2 estimates using top25 bins for HA antigen	4

## Sheet: all_barcodes_4A8_CC121
Barcode	Variant	Kd	Fmax	Success	LL	Rijk	Concentrations	sorted fractions	ER	Avg_counts	X^2_red_min	95% CI low	95% CI high	n	ddg	Ab
TCTTGCTTGAATGCATCTGT	4A8>VH:A9A-GCC;V20V-GTG;M59I-ATC;T98T-ACA;Q120K-AAA|4A8>VL:S7T-ACT;T94M-ATG;P100P-CCT;V109L-CTG	102.43	18346.5	TRUE	9.49	[141, 127, 173, 193, 156, 133, 162, 155, 208]	[500.0, 5.0, 1000.0, 100.0, 2000.0, 50.0, 2.5, 10.0, 250.0]	[0.19, 0.2, 0.17, 0.18, 0.18, 0.19, 0.19, 0.25, 0.17]	[-0.51, -1.09, -0.96, -0.47, -0.96, -0.86, -1.07, -0.92, -0.48]	160.89	1.3557	161.45	161.45	9	0.015	4A8
ATGCATTTATATATTCAAAC	4A8>VH:A9A-GCC;V20V-GTG;T98T-ACA;Q120K-AAA|4A8>VL:A85A-GCT;E86E-GAA;T94M-ATG;P100P-CCT;K108K-AAG;V109L-CTG;D110E-GAG	195	12167.7	TRUE	5.74	[18, 25, 50, 32, 61, 37, 30, 38, 42]	[500.0, 5.0, 1000.0, 100.0, 2000.0, 50.0, 2.5, 10.0, 250.0]	[0.19, 0.2, 0.17, 0.18, 0.18, 0.19, 0.19, 0.25, 0.17]	[-2.94, -2.89, -2.2, -2.52, -1.77, -2.17, -2.96, -2.41, -2.24]	37	0.82	190.65	206.14	9	0.411	4A8
CTTCCTATCTATAAGTATTC	4A8>VH:A9A-GCC;V20V-GTG;T98T-ACA;Q120K-AAA|4A8>VL:S7T-ACT;A85A-GCT;E86E-GAA;T94M-ATG;P100P-CCT;V109L-CTG;D110E-GAG	153.84	9628.52	TRUE	24.56	[253, 121, 158, 111, 157, 180, 148, 208, 179]	[50.0, 250.0, 5.0, 10.0, 1000.0, 2000.0, 2.5, 100.0, 500.0]	[0.39, 0.33, 0.4, 0.47, 0.34, 0.35, 0.39, 0.35, 0.38]	[-0.05, -1.18, -0.86, -1.34, -0.98, -0.79, -1.16, -0.55, -0.85]	168.33	3.5086	149.37	165.75	9	0.265	4A8
ACTTATATAATTGCTCCTTT	4A8>VH:A9A-GCC;V20V-GTG;T98T-ACA|4A8>VL:A85A-GCT;E86E-GAA;T94M-ATG;P100P-CCT;V109L-CTG	186.28	14745.3	TRUE	7.05	[32, 28, 67, 25, 61, 41, 31, 43, 61]	[500.0, 5.0, 1000.0, 100.0, 2000.0, 50.0, 2.5, 10.0, 250.0]	[0.19, 0.2, 0.17, 0.18, 0.18, 0.19, 0.19, 0.25, 0.17]	[-1.83, -2.45, -1.51, -2.6, -1.5, -1.74, -2.64, -1.95, -1.43]	43.22	1.0071	72.65	198.52	9	0.383	4A8
CATGGAATGATGGATTCAAT	4A8>VH:D52N-AAT;M59I-ATC|4A8>VL:T94M-ATG	73.55	21747.1	TRUE	9.23	[131, 217, 248, 259, 198, 192, 241, 226, 261]	[500.0, 5.0, 1000.0, 100.0, 2000.0, 50.0, 2.5, 10.0, 250.0]	[0.19, 0.2, 0.17, 0.18, 0.18, 0.19, 0.19, 0.25, 0.17]	[-0.4, -0.1, -0.21, 0.18, -0.4, -0.11, -0.28, -0.16, 0.07]	219.22	1.3186	40.12	78.23	9	-0.189	4A8
AAGCAAGTGCATATAGCTTC	4A8>VH:G49G-GGG;Q120K-AAA|4A8>VL:S7T-ACT;T94M-ATG;V109L-CTG	202.96	7901.65	TRUE	21.29	[173, 173, 195, 184, 205, 154, 165, 207, 224]	[50.0, 250.0, 5.0, 10.0, 1000.0, 2000.0, 2.5, 100.0, 500.0]	[0.39, 0.33, 0.4, 0.47, 0.34, 0.35, 0.39, 0.35, 0.38]	[-1.37, -1.43, -1.32, -1.38, -1.37, -1.78, -1.77, -1.33, -1.3]	186.67	3.0414	199.35	221.12	9	0.436	4A8
TATTGTATCCGTAAATAAAC	4A8>VH:M59I-ATC;Q120K-AAA;S128P-CCA|4A8>VL:WT	73.06	14121.3	TRUE	8.28	[20, 65, 55, 51, 58, 32, 78, 65, 66]	[500.0, 5.0, 1000.0, 100.0, 2000.0, 50.0, 2.5, 10.0, 250.0]	[0.19, 0.2, 0.17, 0.18, 0.18, 0.19, 0.19, 0.25, 0.17]	[-1.91, -0.63, -1.19, -0.97, -0.97, -1.5, -0.7, -0.75, -0.71]	54.44	1.1829	39.59	140.59	9	-0.193	4A8
TCACGCGTCCGTGTTGAAGT	4A8>VH:M59I-ATC;Q120K-AAA|4A8>VL:D110E-GAG	64.47	19351.5	TRUE	12.35	[142, 152, 136, 245, 111, 166, 236, 177, 204]	[500.0, 5.0, 1000.0, 100.0, 2000.0, 50.0, 2.5, 10.0, 250.0]	[0.19, 0.2, 0.17, 0.18, 0.18, 0.19, 0.19, 0.25, 0.17]	[-0.07, -0.39, -0.87, 0.31, -1.02, -0.11, -0.09, -0.29, -0.07]	174.33	1.7643	42.85	98.15	9	-0.27	4A8
TAGCAATTGATCGAATCCTC	4A8>VH:M59I-ATC;Q120K-AAA|4A8>VL:D110E-GAG	53.67	18424.4	TRUE	22.06	[234, 366, 269, 329, 218, 299, 398, 444, 310]	[500.0, 5.0, 1000.0, 100.0, 2000.0, 50.0, 2.5, 10.0, 250.0]	[0.19, 0.2, 0.17, 0.18, 0.18, 0.19, 0.19, 0.25, 0.17]	[-0.16, 0.06, -0.7, -0.07, -0.86, -0.07, -0.15, 0.22, -0.28]	318.56	3.1514	32.22	91.26	9	-0.383	4A8
TAAGGATCATTGAAAGACGG	4A8>VH:M59I-ATC;Q120K-AAA|4A8>VL:D110E-GAG	105.32	12454.4	TRUE	3.82	[6, 7, 11, 14, 5, 11, 10, 5, 11]	[500.0, 5.0, 1000.0, 100.0, 2000.0, 50.0, 2.5, 10.0, 250.0]	[0.19, 0.2, 0.17, 0.18, 0.18, 0.19, 0.19, 0.25, 0.17]	[-1.7, -1.91, -1.56, -0.89, -2.56, -1.09, -1.72, -2.51, -1.35]	8.89	0.5457	201.58	201.58	9	0.032	4A8
TTGCACGGCTTTGATTGAAG	4A8>VH:M59I-ATC;Q120K-AAA|4A8>VL:D110E-GAG	49.22	19807.6	TRUE	9.37	[111, 191, 139, 156, 111, 155, 217, 199, 152]	[500.0, 5.0, 1000.0, 100.0, 2000.0, 50.0, 2.5, 10.0, 250.0]	[0.19, 0.2, 0.17, 0.18, 0.18, 0.19, 0.19, 0.25, 0.17]	[-0.02, 0.34, -0.43, 0.06, -0.62, 0.19, 0.19, 0.28, -0.09]	159	1.3386	33.07	74.31	9	-0.437	4A8
TTTGATGGCTGTAAGGGCAT	4A8>VH:M59I-ATC;Q120K-AAA|4A8>VL:S7T-ACT	52.69	14448	TRUE	12.7	[60, 158, 98, 170, 78, 168, 179, 195, 142]	[500.0, 5.0, 1000.0, 100.0, 2000.0, 50.0, 2.5, 10.0, 250.0]	[0.19, 0.2, 0.17, 0.18, 0.18, 0.19, 0.19, 0.25, 0.17]	[-1.41, -0.44, -1.44, -0.31, -1.62, -0.19, -0.59, -0.25, -0.69]	138.67	1.8143	33.27	84.71	9	-0.395	4A8
CCATAAGTAAACGTGCCAGC	4A8>VH:M59I-ATC;Q120K-AAA|4A8>VL:S7T-ACT	65.68	15188	TRUE	9.27	[80, 135, 73, 111, 69, 102, 119, 91, 97]	[500.0, 5.0, 1000.0, 100.0, 2000.0, 50.0, 2.5, 10.0, 250.0]	[0.19, 0.2, 0.17, 0.18, 0.18, 0.19, 0.19, 0.25, 0.17]	[-0.59, -0.26, -1.46, -0.52, -1.4, -0.5, -0.77, -0.94, -0.84]	97.44	1.3243	65.41	105.48	9	-0.259	4A8
ATGCAAGCCAATAAGTCTAT	4A8>VH:M59I-ATC;Q120K-AAA|4A8>VL:S7T-ACT	53.43	14160	TRUE	20.88	[82, 186, 118, 133, 120, 192, 187, 258, 133]	[500.0, 5.0, 1000.0, 100.0, 2000.0, 50.0, 2.5, 10.0, 250.0]	[0.19, 0.2, 0.17, 0.18, 0.18, 0.19, 0.19, 0.25, 0.17]	[-1.16, -0.41, -1.37, -0.87, -1.21, -0.2, -0.73, -0.05, -0.99]	156.56	2.9829	28.68	104.37	9	-0.386	4A8
TTTGCTGGGATTGAAGATTC	4A8>VH:M59I-ATC;Q120K-AAA|4A8>VL:S7T-ACT	70.98	14821.2	TRUE	13.02	[47, 103, 78, 88, 71, 51, 96, 106, 79]	[500.0, 5.0, 1000.0, 100.0, 2000.0, 50.0, 2.5, 10.0, 250.0]	[0.19, 0.2, 0.17, 0.18, 0.18, 0.19, 0.19, 0.25, 0.17]	[-1.12, -0.41, -1.13, -0.62, -1.12, -1.27, -0.85, -0.49, -0.9]	79.89	1.86	37	143.89	9	-0.211	4A8
TATTACTTACTGCATTATTT	4A8>VH:M59I-ATC;Q120K-AAA|4A8>VL:S7T-ACT	57.93	16592.2	TRUE	16.06	[68, 139, 105, 98, 93, 114, 140, 193, 122]	[500.0, 5.0, 1000.0, 100.0, 2000.0, 50.0, 2.5, 10.0, 250.0]	[0.19, 0.2, 0.17, 0.18, 0.18, 0.19, 0.19, 0.25, 0.17]	[-0.75, -0.14, -0.86, -0.63, -0.89, -0.27, -0.46, 0.21, -0.43]	119.11	2.2943	32.52	108.86	9	-0.336	4A8
AAACCTGTAATTCATGAATT	4A8>VH:M59I-ATC;Q120K-AAA|4A8>VL:S7T-ACT	60.86	15456.8	TRUE	8.66	[35, 113, 89, 97, 83, 129, 117, 107, 106]	[500.0, 5.0, 1000.0, 100.0, 2000.0, 50.0, 2.5, 10.0, 250.0]	[0.19, 0.2, 0.17, 0.18, 0.18, 0.19, 0.19, 0.25, 0.17]	[-1.65, -0.38, -1.04, -0.58, -1.0, -0.03, -0.66, -0.58, -0.57]	97.33	1.2371	40.15	94.71	9	-0.306	4A8
TATTATAGCTGCCAATGAAT	4A8>VH:M59I-ATC;Q120K-AAA|4A8>VL:S7T-ACT	62.47	16731.8	TRUE	13.4	[100, 200, 197, 170, 156, 219, 232, 255, 212]	[500.0, 5.0, 1000.0, 100.0, 2000.0, 50.0, 2.5, 10.0, 250.0]	[0.19, 0.2, 0.17, 0.18, 0.18, 0.19, 0.19, 0.25, 0.17]	[-0.99, -0.41, -0.75, -0.63, -0.94, -0.12, -0.53, -0.18, -0.43]	193.44	1.9143	39.6	101.37	9	-0.29	4A8
ACGGGAATCTGTATATATGG	4A8>VH:M59I-ATC;Q120K-AAA|4A8>VL:S7T-ACT	53.6	14411.2	TRUE	13.51	[57, 102, 75, 116, 58, 78, 141, 157, 87]	[500.0, 5.0, 1000.0, 100.0, 2000.0, 50.0, 2.5, 10.0, 250.0]	[0.19, 0.2, 0.17, 0.18, 0.18, 0.19, 0.19, 0.25, 0.17]	[-0.92, -0.51, -1.26, -0.31, -1.49, -0.74, -0.37, -0.01, -0.84]	96.78	1.93	30.35	97.27	9	-0.384	4A8
TCATATTCGTGCATTGGAAG	4A8>VH:M59I-ATC;Q120K-AAA|4A8>VL:S7T-ACT	54.64	15286.6	TRUE	11.11	[95, 179, 150, 160, 131, 148, 239, 216, 133]	[500.0, 5.0, 1000.0, 100.0, 2000.0, 50.0, 2.5, 10.0, 250.0]	[0.19, 0.2, 0.17, 0.18, 0.18, 0.19, 0.19, 0.25, 0.17]	[-0.85, -0.36, -0.93, -0.5, -0.98, -0.48, -0.28, -0.21, -0.89]	161.22	1.5871	34.51	88.36	9	-0.372	4A8
CCGCCATGCAGCGAGCCAGC	4A8>VH:M59I-ATC;Q120K-AAA|4A8>VL:S7T-ACT	60.61	19851.3	TRUE	6.56	[82, 129, 118, 165, 117, 142, 183, 169, 150]	[500.0, 5.0, 1000.0, 100.0, 2000.0, 50.0, 2.5, 10.0, 250.0]	[0.19, 0.2, 0.17, 0.18, 0.18, 0.19, 0.19, 0.25, 0.17]	[-0.44, -0.21, -0.65, 0.16, -0.52, 0.09, -0.04, 0.06, -0.09]	139.44	0.9371	43.88	84.8	9	-0.308	4A8
TCGTAATGCTGTATTGATAT	4A8>VH:M59I-ATC;Q120K-AAA|4A8>VL:S7T-ACT	61.54	15952.5	TRUE	17.19	[73, 135, 110, 132, 132, 114, 172, 218, 123]	[500.0, 5.0, 1000.0, 100.0, 2000.0, 50.0, 2.5, 10.0, 250.0]	[0.19, 0.2, 0.17, 0.18, 0.18, 0.19, 0.19, 0.25, 0.17]	[-0.95, -0.49, -1.1, -0.5, -0.69, -0.57, -0.47, 0.08, -0.73]	134.33	2.4557	33.72	118.83	9	-0.299	4A8
TCGCAAGTAAGTGTGTCTTG	4A8>VH:M59I-ATC;Q120K-AAA|4A8>VL:S7T-ACT	41.64	20024.6	TRUE	9.5	[43, 69, 71, 83, 49, 97, 130, 97, 53]	[500.0, 5.0, 1000.0, 100.0, 2000.0, 50.0, 2.5, 10.0, 250.0]	[0.19, 0.2, 0.17, 0.18, 0.18, 0.19, 0.19, 0.25, 0.17]	[-0.11, 0.14, -0.13, 0.43, -0.52, 0.79, 0.72, 0.52, -0.34]	76.89	1.3571	24.25	73.66	9	-0.54	4A8
CTTTCATCCAATGCGTCTAC	4A8>VH:M59I-ATC;Q120K-AAA|4A8>VL:S7T-ACT;D110E-GAG	58.01	18799	TRUE	16.96	[352, 459, 412, 439, 328, 446, 615, 535, 437]	[500.0, 5.0, 1000.0, 100.0, 2000.0, 50.0, 2.5, 10.0, 250.0]	[0.19, 0.2, 0.17, 0.18, 0.18, 0.19, 0.19, 0.25, 0.17]	[-0.1, -0.14, -0.61, -0.19, -0.8, -0.02, -0.05, -0.04, -0.31]	447	2.4229	37.92	89.95	9	-0.335	4A8
CCTCCTGGGATTGATCGCGT	4A8>VH:M59I-ATC;Q120K-AAA|4A8>VL:S7T-ACT;D110E-GAG	55.23	20744.4	TRUE	13.75	[156, 218, 164, 196, 136, 183, 252, 256, 230]	[500.0, 5.0, 1000.0, 100.0, 2000.0, 50.0, 2.5, 10.0, 250.0]	[0.19, 0.2, 0.17, 0.18, 0.18, 0.19, 0.19, 0.25, 0.17]	[0.15, 0.2, -0.52, 0.07, -0.65, 0.11, 0.08, 0.31, 0.18]	199	1.9643	35.46	87.43	9	-0.366	4A8
TAATAATGCCGTATTTATTT	4A8>VH:M59I-ATC;Q120K-AAA|4A8>VL:S7T-ACT;T94M-ATG	91.94	15950.1	TRUE	5.76	[38, 102, 110, 80, 98, 102, 103, 63, 132]	[500.0, 5.0, 1000.0, 100.0, 2000.0, 50.0, 2.5, 10.0, 250.0]	[0.19, 0.2, 0.17, 0.18, 0.18, 0.19, 0.19, 0.25, 0.17]	[-1.76, -0.77, -0.97, -1.1, -0.99, -0.61, -1.08, -1.58, -0.49]	92	0.8229	139.75	139.75	9	-0.052	4A8
TCATGTGGGTGTATGTGAGG	4A8>VH:M59I-ATC;Q120K-AAA|4A8>VL:S7T-ACT;T94M-ATG	102.57	15698.1	TRUE	13.52	[73, 53, 68, 95, 85, 75, 83, 110, 98]	[500.0, 5.0, 1000.0, 100.0, 2000.0, 50.0, 2.5, 10.0, 250.0]	[0.19, 0.2, 0.17, 0.18, 0.18, 0.19, 0.19, 0.25, 0.17]	[-0.82, -1.71, -1.66, -0.85, -1.2, -1.05, -1.39, -0.78, -0.92]	82.22	1.9314	208.26	208.26	9	0.016	4A8
CTAGGTGTCCGTCCGCGCAC	4A8>VH:M59I-ATC;Q120K-AAA|4A8>VL:S7T-ACT;T94M-ATG	144.93	22987.7	TRUE	23.58	[149, 93, 189, 130, 153, 88, 82, 154, 186]	[500.0, 5.0, 1000.0, 100.0, 2000.0, 50.0, 2.5, 10.0, 250.0]	[0.19, 0.2, 0.17, 0.18, 0.18, 0.19, 0.19, 0.25, 0.17]	[0.02, -1.09, -0.38, -0.59, -0.54, -1.01, -1.6, -0.48, -0.19]	136	3.3686	71.83	321.41	9	0.229	4A8
TTATGAGCCTATGAGCCTTC	4A8>VH:M59I-ATC;Q120K-AAA|4A8>VL:S7T-ACT;T94M-ATG;D110E-GAG	110.04	20888.3	TRUE	12.52	[87, 80, 113, 95, 97, 54, 90, 76, 85]	[500.0, 5.0, 1000.0, 100.0, 2000.0, 50.0, 2.5, 10.0, 250.0]	[0.19, 0.2, 0.17, 0.18, 0.18, 0.19, 0.19, 0.25, 0.17]	[-0.03, -0.57, -0.39, -0.31, -0.46, -0.98, -0.73, -0.77, -0.59]	86.33	1.7886	59.98	213.81	9	0.059	4A8
TTGTAAATGAGGGTAGGTTG	4A8>VH:M59I-ATC;Q120K-AAA|4A8>VL:S7T-ACT;T94M-ATG;V109L-CTG	85.52	20975.5	TRUE	15.34	[150, 159, 234, 179, 224, 213, 220, 243, 224]	[500.0, 5.0, 1000.0, 100.0, 2000.0, 50.0, 2.5, 10.0, 250.0]	[0.19, 0.2, 0.17, 0.18, 0.18, 0.19, 0.19, 0.25, 0.17]	[-0.3, -0.64, -0.4, -0.45, -0.32, -0.06, -0.5, -0.15, -0.25]	205.11	2.1914	52.66	145.65	9	-0.096	4A8
TCTGCTGGGCATGTTGGTTC	4A8>VH:M59I-ATC;Q120K-AAA|4A8>VL:S7T-ACT;T94M-ATG;V109L-CTG	105.46	21373.2	TRUE	19.78	[74, 81, 118, 112, 100, 110, 59, 94, 93]	[500.0, 5.0, 1000.0, 100.0, 2000.0, 50.0, 2.5, 10.0, 250.0]	[0.19, 0.2, 0.17, 0.18, 0.18, 0.19, 0.19, 0.25, 0.17]	[-0.31, -0.6, -0.37, -0.12, -0.47, -0.0, -1.39, -0.51, -0.5]	93.44	2.8257	41.54	225.98	9	0.033	4A8
ATTTGCACGTGTACGGGTTG	4A8>VH:M59I-ATC;Q120K-AAA|4A8>VL:S7T-ACT;T94M-ATG;V109L-CTG	97.39	19473.4	TRUE	10.89	[262, 273, 330, 309, 361, 277, 323, 320, 396]	[500.0, 5.0, 1000.0, 100.0, 2000.0, 50.0, 2.5, 10.0, 250.0]	[0.19, 0.2, 0.17, 0.18, 0.18, 0.19, 0.19, 0.25, 0.17]	[-0.42, -0.79, -0.83, -0.59, -0.56, -0.61, -0.88, -0.68, -0.35]	316.78	1.5557	151.38	151.38	9	-0.016	4A8
TTATGCATCCATAATGGTAC	4A8>VH:M59I-ATC;Q120K-AAA|4A8>VL:S7T-ACT;T94M-ATG;V109L-CTG	238.92	22001.2	TRUE	102.63	[220, 317, 302, 323, 285, 256, 293, 374, 274]	[500.0, 5.0, 1000.0, 100.0, 2000.0, 50.0, 2.5, 10.0, 250.0]	[0.19, 0.2, 0.17, 0.18, 0.18, 0.19, 0.19, 0.25, 0.17]	[-0.38, -0.28, -0.66, -0.24, -0.6, -0.43, -0.73, -0.16, -0.59]	293.78	14.6614	85.14	258.69	9	0.536	4A8
AAGTCTATATGTACGGGTTT	4A8>VH:M59I-ATC;Q120K-AAA|4A8>VL:S7T-ACT;T94M-ATG;V109L-CTG	88.82	17569.5	TRUE	15.94	[103, 149, 159, 152, 127, 110, 128, 172, 173]	[500.0, 5.0, 1000.0, 100.0, 2000.0, 50.0, 2.5, 10.0, 250.0]	[0.19, 0.2, 0.17, 0.18, 0.18, 0.19, 0.19, 0.25, 0.17]	[-0.71, -0.6, -0.82, -0.55, -1.0, -0.88, -1.15, -0.51, -0.49]	141.44	2.2771	49.96	166.55	9	-0.073	4A8
ACACACGGGAGTGAATGCAG	4A8>VH:M59I-ATC;Q120K-AAA|4A8>VL:S7T-ACT;T94M-ATG;V109L-CTG	120.23	24514.5	TRUE	20.36	[79, 51, 104, 67, 84, 52, 64, 117, 72]	[500.0, 5.0, 1000.0, 100.0, 2000.0, 50.0, 2.5, 10.0, 250.0]	[0.19, 0.2, 0.17, 0.18, 0.18, 0.19, 0.19, 0.25, 0.17]	[0.36, -0.7, 0.02, -0.29, -0.15, -0.51, -0.7, 0.38, -0.3]	76.67	2.9086	52.04	317.22	9	0.113	4A8
ACACAAACGCATGTTCCAGT	4A8>VH:M59I-ATC;Q120K-AAA|4A8>VL:S7T-ACT;T94M-ATG;V109L-CTG;D110E-GAG	77.63	27482.1	TRUE	9.83	[158, 179, 235, 199, 174, 174, 204, 197, 235]	[500.0, 5.0, 1000.0, 100.0, 2000.0, 50.0, 2.5, 10.0, 250.0]	[0.19, 0.2, 0.17, 0.18, 0.18, 0.19, 0.19, 0.25, 0.17]	[0.43, 0.18, 0.27, 0.36, -0.02, 0.3, 0.04, 0.21, 0.48]	195	1.4043	52.85	115.93	9	-0.156	4A8
CCATCATGATTCACGTGTTC	4A8>VH:M59I-ATC;Q120K-AAA|4A8>VL:S7T-ACT;T94M-ATG;V109L-CTG;D110E-GAG	83.33	27857.7	TRUE	8.68	[125, 147, 169, 147, 196, 133, 182, 176, 214]	[500.0, 5.0, 1000.0, 100.0, 2000.0, 50.0, 2.5, 10.0, 250.0]	[0.19, 0.2, 0.17, 0.18, 0.18, 0.19, 0.19, 0.25, 0.17]	[0.31, 0.12, 0.01, 0.14, 0.37, 0.14, 0.1, 0.26, 0.56]	165.44	1.24	55.37	128.07	9	-0.112	4A8
ATGGGTTTCAGGAATGAAGT	4A8>VH:M59I-ATC;Q120K-AAA|4A8>VL:S7T-ACT;T94M-ATG;V109L-CTG;D110E-GAG	73.57	20551	TRUE	17.19	[104, 154, 136, 156, 184, 149, 161, 217, 164]	[500.0, 5.0, 1000.0, 100.0, 2000.0, 50.0, 2.5, 10.0, 250.0]	[0.19, 0.2, 0.17, 0.18, 0.18, 0.19, 0.19, 0.25, 0.17]	[-0.34, -0.21, -0.7, -0.17, -0.12, -0.09, -0.47, 0.17, -0.21]	158.33	2.4557	42.94	133.45	9	-0.189	4A8
TTACGATTAAATGCTTGAGT	4A8>VH:M59I-ATC;Q120K-AAA|4A8>VL:S7T-ACT;V109L-CTG	66.55	16399.7	TRUE	11.59	[65, 120, 80, 78, 110, 88, 122, 128, 100]	[500.0, 5.0, 1000.0, 100.0, 2000.0, 50.0, 2.5, 10.0, 250.0]	[0.19, 0.2, 0.17, 0.18, 0.18, 0.19, 0.19, 0.25, 0.17]	[-0.71, -0.26, -1.15, -0.86, -0.55, -0.54, -0.56, -0.28, -0.62]	99	1.6557	38.4	121.71	9	-0.251	4A8
CTTTGCAGATACCTTGATTG	4A8>VH:M59I-ATC;Q120K-AAA|4A8>VL:S7T-ACT;V109L-CTG	81.24	19677.5	TRUE	16.82	[84, 87, 106, 119, 75, 75, 100, 135, 113]	[500.0, 5.0, 1000.0, 100.0, 2000.0, 50.0, 2.5, 10.0, 250.0]	[0.19, 0.2, 0.17, 0.18, 0.18, 0.19, 0.19, 0.25, 0.17]	[-0.12, -0.5, -0.53, -0.03, -0.88, -0.55, -0.63, 0.02, -0.22]	99.33	2.4029	44.61	155.38	9	-0.128	4A8
CTGTACTTGTATGTGGCATG	4A8>VH:M59I-ATC;Q120K-AAA|4A8>VL:S7T-ACT;V109L-CTG	66.61	19442.2	TRUE	18.81	[109, 141, 90, 154, 95, 101, 121, 144, 120]	[500.0, 5.0, 1000.0, 100.0, 2000.0, 50.0, 2.5, 10.0, 250.0]	[0.19, 0.2, 0.17, 0.18, 0.18, 0.19, 0.19, 0.25, 0.17]	[0.12, 0.06, -0.9, 0.21, -0.68, -0.26, -0.49, -0.03, -0.27]	119.44	2.6871	36.91	125.68	9	-0.25	4A8
CATTGTTGAAGTGTTTGATT	4A8>VH:M59I-ATC;Q120K-AAA|4A8>VL:S7T-ACT;V109L-CTG;D110E-GAG	63.97	25161.5	TRUE	11.24	[139, 162, 175, 153, 183, 201, 257, 236, 242]	[500.0, 5.0, 1000.0, 100.0, 2000.0, 50.0, 2.5, 10.0, 250.0]	[0.19, 0.2, 0.17, 0.18, 0.18, 0.19, 0.19, 0.25, 0.17]	[0.27, 0.06, -0.14, -0.0, 0.07, 0.53, 0.4, 0.49, 0.54]	194.22	1.6057	41.86	99.88	9	-0.275	4A8
TTGCCATCGTTTATACCTGC	4A8>VH:M59I-ATC;Q120K-AAA|4A8>VL:S7T-ACT;V109L-CTG;D110E-GAG	61.45	17810.9	TRUE	19.02	[216, 417, 338, 383, 351, 319, 418, 426, 305]	[500.0, 5.0, 1000.0, 100.0, 2000.0, 50.0, 2.5, 10.0, 250.0]	[0.19, 0.2, 0.17, 0.18, 0.18, 0.19, 0.19, 0.25, 0.17]	[-0.6, -0.08, -0.69, -0.18, -0.49, -0.3, -0.4, -0.16, -0.63]	352.56	2.7171	37.41	103.87	9	-0.3	4A8
CTTTGCTGCCGCCTTGCATG	4A8>VH:M59I-ATC;Q120K-AAA|4A8>VL:S7T-ACT;V109L-CTG;D110E-GAG	57.01	22937.8	TRUE	19.75	[344, 544, 492, 519, 416, 481, 584, 577, 467]	[500.0, 5.0, 1000.0, 100.0, 2000.0, 50.0, 2.5, 10.0, 250.0]	[0.19, 0.2, 0.17, 0.18, 0.18, 0.19, 0.19, 0.25, 0.17]	[0.13, 0.36, -0.1, 0.31, -0.2, 0.34, 0.13, 0.33, 0.04]	491.56	2.8214	37.42	88.28	9	-0.346	4A8
AATTCAGTCCATATGCATTC	4A8>VH:M59I-ATC;Q120K-AAA|4A8>VL:S7T-ACT;V109L-CTG;D110E-GAG	65.7	20763.4	TRUE	10.13	[64, 135, 120, 85, 88, 84, 115, 90, 92]	[500.0, 5.0, 1000.0, 100.0, 2000.0, 50.0, 2.5, 10.0, 250.0]	[0.19, 0.2, 0.17, 0.18, 0.18, 0.19, 0.19, 0.25, 0.17]	[-0.2, 0.45, -0.03, -0.2, -0.34, -0.08, -0.11, -0.25, -0.2]	97	1.4471	39	115.47	9	-0.259	4A8
TTGTATGTCTGGGATTGAGC	4A8>VH:M59I-ATC;Q120K-AAA|4A8>VL:T5T-ACA;T94M-ATG	543.62	5622.34	TRUE	28.93	[32, 11, 14, 9, 13, 12, 11, 15, 9]	[50.0, 250.0, 5.0, 10.0, 1000.0, 2000.0, 2.5, 100.0, 500.0]	[0.39, 0.33, 0.4, 0.47, 0.34, 0.35, 0.39, 0.35, 0.38]	[-1.39, -2.99, -2.71, -3.32, -2.93, -3.05, -3.26, -2.7, -3.52]	14	4.1329	540.21	582.01	9	1.043	4A8
TAGTGTACAAATATTCGTAT	4A8>VH:M59I-ATC;Q120K-AAA|4A8>VL:T94M-ATG	97.95	17799.4	TRUE	14.84	[92, 113, 152, 134, 143, 132, 106, 142, 129]	[500.0, 5.0, 1000.0, 100.0, 2000.0, 50.0, 2.5, 10.0, 250.0]	[0.19, 0.2, 0.17, 0.18, 0.18, 0.19, 0.19, 0.25, 0.17]	[-0.79, -0.92, -0.8, -0.66, -0.75, -0.54, -1.34, -0.71, -0.83]	127	2.12	55.64	187.58	9	-0.013	4A8
CTTTCCGCAAATAAATAATG	4A8>VH:M59I-ATC;Q120K-AAA|4A8>VL:T94M-ATG	86.46	17126.4	TRUE	8.59	[80, 113, 124, 148, 133, 113, 139, 147, 158]	[500.0, 5.0, 1000.0, 100.0, 2000.0, 50.0, 2.5, 10.0, 250.0]	[0.19, 0.2, 0.17, 0.18, 0.18, 0.19, 0.19, 0.25, 0.17]	[-0.98, -0.91, -1.08, -0.5, -0.84, -0.75, -0.94, -0.65, -0.52]	128.33	1.2271	37.51	91.72	9	-0.09	4A8
TCGGATGTCAGGCATGAAGG	4A8>VH:M59I-ATC;Q120K-AAA|4A8>VL:T94M-ATG	120.19	20602.3	TRUE	16.3	[114, 98, 156, 129, 167, 115, 97, 152, 160]	[500.0, 5.0, 1000.0, 100.0, 2000.0, 50.0, 2.5, 10.0, 250.0]	[0.19, 0.2, 0.17, 0.18, 0.18, 0.19, 0.19, 0.25, 0.17]	[-0.41, -1.06, -0.7, -0.64, -0.46, -0.67, -1.4, -0.54, -0.45]	132	2.3286	66.72	236	9	0.113	4A8
TAGCGAGTGCGTAAGCGAGC	4A8>VH:M59I-ATC;Q120K-AAA|4A8>VL:T94M-ATG	93.59	17259.9	TRUE	19.89	[74, 87, 113, 89, 82, 88, 72, 125, 90]	[500.0, 5.0, 1000.0, 100.0, 2000.0, 50.0, 2.5, 10.0, 250.0]	[0.19, 0.2, 0.17, 0.18, 0.18, 0.19, 0.19, 0.25, 0.17]	[-0.61, -0.8, -0.73, -0.75, -1.05, -0.62, -1.4, -0.39, -0.85]	91.11	2.8414	46.05	215.23	9	-0.041	4A8
TTGTGCGGAAGTACATGCTG	4A8>VH:M59I-ATC;Q120K-AAA|4A8>VL:T94M-ATG	103.73	29121.8	TRUE	10.04	[78, 73, 151, 110, 111, 93, 90, 118, 128]	[500.0, 5.0, 1000.0, 100.0, 2000.0, 50.0, 2.5, 10.0, 250.0]	[0.19, 0.2, 0.17, 0.18, 0.18, 0.19, 0.19, 0.25, 0.17]	[0.21, -0.32, 0.42, 0.3, 0.12, 0.19, -0.34, 0.26, 0.4]	105.78	1.4343	64.47	174.01	9	0.023	4A8
TAGCGTGGCCATCATGATAG	4A8>VH:M59I-ATC;Q120K-AAA|4A8>VL:T94M-ATG	92.81	17577.6	TRUE	8.6	[63, 84, 89, 72, 88, 101, 79, 78, 98]	[500.0, 5.0, 1000.0, 100.0, 2000.0, 50.0, 2.5, 10.0, 250.0]	[0.19, 0.2, 0.17, 0.18, 0.18, 0.19, 0.19, 0.25, 0.17]	[-0.72, -0.73, -0.96, -0.93, -0.83, -0.3, -1.15, -0.95, -0.61]	83.56	1.2286	154.32	154.32	9	-0.046	4A8
TATTCATTCTTTCTTTCCGG	4A8>VH:M59I-ATC;Q120K-AAA|4A8>VL:T94M-ATG	92.88	18866	TRUE	9.44	[96, 92, 105, 83, 92, 84, 115, 105, 148]	[500.0, 5.0, 1000.0, 100.0, 2000.0, 50.0, 2.5, 10.0, 250.0]	[0.19, 0.2, 0.17, 0.18, 0.18, 0.19, 0.19, 0.25, 0.17]	[-0.23, -0.72, -0.84, -0.85, -0.89, -0.69, -0.73, -0.65, -0.13]	102.22	1.3486	58.07	152.4	9	-0.045	4A8
TTTCAATGCTTCGTGCAAGC	4A8>VH:M59I-ATC;Q120K-AAA|4A8>VL:T94M-ATG	120.33	24866.2	TRUE	9.87	[72, 67, 103, 72, 81, 47, 66, 70, 104]	[500.0, 5.0, 1000.0, 100.0, 2000.0, 50.0, 2.5, 10.0, 250.0]	[0.19, 0.2, 0.17, 0.18, 0.18, 0.19, 0.19, 0.25, 0.17]	[0.16, -0.37, -0.06, -0.25, -0.27, -0.72, -0.73, -0.43, 0.16]	75.78	1.41	70	212.69	9	0.114	4A8
CATCGAGCGTACGCAGCCAG	4A8>VH:M59I-ATC;Q120K-AAA|4A8>VL:T94M-ATG	102.22	18470.3	TRUE	9.38	[57, 69, 82, 113, 100, 65, 87, 97, 136]	[500.0, 5.0, 1000.0, 100.0, 2000.0, 50.0, 2.5, 10.0, 250.0]	[0.19, 0.2, 0.17, 0.18, 0.18, 0.19, 0.19, 0.25, 0.17]	[-0.92, -1.07, -1.14, -0.34, -0.71, -1.0, -1.07, -0.7, -0.2]	89.56	1.34	169.12	169.12	9	0.014	4A8
TAAGCAGTGTGCGTAGGATT	4A8>VH:M59I-ATC;Q120K-AAA|4A8>VL:T94M-ATG	108.07	19764.5	TRUE	13.23	[132, 136, 175, 160, 174, 130, 136, 176, 249]	[500.0, 5.0, 1000.0, 100.0, 2000.0, 50.0, 2.5, 10.0, 250.0]	[0.19, 0.2, 0.17, 0.18, 0.18, 0.19, 0.19, 0.25, 0.17]	[-0.51, -0.89, -0.84, -0.64, -0.7, -0.8, -1.22, -0.64, -0.12]	163.11	1.89	65.88	184.87	9	0.048	4A8
AAACATGTGTATACACACTT	4A8>VH:M59I-ATC;Q120K-AAA|4A8>VL:T94M-ATG;D110E-GAG	411.71	23742.4	TRUE	44.96	[77, 80, 159, 112, 112, 68, 93, 82, 105]	[500.0, 5.0, 1000.0, 100.0, 2000.0, 50.0, 2.5, 10.0, 250.0]	[0.19, 0.2, 0.17, 0.18, 0.18, 0.19, 0.19, 0.25, 0.17]	[-0.71, -1.08, -0.4, -0.58, -0.77, -1.16, -1.2, -1.17, -0.79]	98.67	6.4229	21.92	1742.86	9	0.872	4A8
ATTCAAATATTGCTGCGTGG	4A8>VH:M59I-ATC;Q120K-AAA|4A8>VL:T94M-ATG;D110E-GAG	123.11	17400.5	TRUE	9.26	[98, 87, 96, 102, 109, 57, 93, 77, 107]	[500.0, 5.0, 1000.0, 100.0, 2000.0, 50.0, 2.5, 10.0, 250.0]	[0.19, 0.2, 0.17, 0.18, 0.18, 0.19, 0.19, 0.25, 0.17]	[-0.49, -1.09, -1.26, -0.85, -0.94, -1.54, -1.33, -1.39, -0.9]	91.78	1.3229	120.34	130.97	9	0.128	4A8
ACATACTGCTTTGTGTATTG	4A8>VH:M59I-ATC;Q120K-AAA|4A8>VL:T94M-ATG;V109L-CTG	98.02	24053.5	TRUE	18.63	[138, 169, 174, 183, 176, 120, 125, 161, 185]	[500.0, 5.0, 1000.0, 100.0, 2000.0, 50.0, 2.5, 10.0, 250.0]	[0.19, 0.2, 0.17, 0.18, 0.18, 0.19, 0.19, 0.25, 0.17]	[0.11, -0.02, -0.29, 0.11, -0.13, -0.36, -0.79, -0.21, 0.01]	159	2.6614	55.81	181.45	9	-0.012	4A8
ATTTGCAGGTATACATCCAT	4A8>VH:M59I-ATC;Q120K-AAA|4A8>VL:T94M-ATG;V109L-CTG	90.9	17255.9	TRUE	10.58	[177, 249, 267, 257, 246, 232, 257, 279, 387]	[500.0, 5.0, 1000.0, 100.0, 2000.0, 50.0, 2.5, 10.0, 250.0]	[0.19, 0.2, 0.17, 0.18, 0.18, 0.19, 0.19, 0.25, 0.17]	[-0.91, -0.84, -1.05, -0.78, -1.03, -0.78, -1.13, -0.79, -0.3]	261.22	1.5114	143.71	143.71	9	-0.059	4A8
ATGGGCATATTCGTTGGCGG	4A8>VH:M59I-ATC;Q120K-AAA|4A8>VL:V109L-CTG	55.59	17808.6	TRUE	15.99	[107, 247, 104, 234, 115, 185, 188, 175, 185]	[500.0, 5.0, 1000.0, 100.0, 2000.0, 50.0, 2.5, 10.0, 250.0]	[0.19, 0.2, 0.17, 0.18, 0.18, 0.19, 0.19, 0.25, 0.17]	[-0.49, 0.29, -1.27, 0.23, -0.98, 0.03, -0.43, -0.32, -0.23]	171.11	2.2843	34.84	90.24	9	-0.362	4A8
AAGTCTGGGTAGGCACACAC	4A8>VH:M59I-ATC;Q120K-AAA|4A8>VL:V109L-CTG	60.1	20129.4	TRUE	11.72	[101, 161, 164, 176, 126, 149, 216, 233, 193]	[500.0, 5.0, 1000.0, 100.0, 2000.0, 50.0, 2.5, 10.0, 250.0]	[0.19, 0.2, 0.17, 0.18, 0.18, 0.19, 0.19, 0.25, 0.17]	[-0.35, -0.11, -0.39, 0.04, -0.63, -0.06, -0.01, 0.31, 0.05]	168.78	1.6743	39.16	94.1	9	-0.314	4A8
ATTCATACCCTGCAATAAGT	4A8>VH:M59I-ATC;Q120K-AAA|4A8>VL:V109L-CTG	598.72	19491.3	TRUE	134.64	[79, 191, 140, 157, 117, 165, 220, 173, 182]	[500.0, 5.0, 1000.0, 100.0, 2000.0, 50.0, 2.5, 10.0, 250.0]	[0.19, 0.2, 0.17, 0.18, 0.18, 0.19, 0.19, 0.25, 0.17]	[-1.21, -0.37, -1.13, -0.63, -1.24, -0.42, -0.49, -0.63, -0.54]	158.22	19.2343	596.77	639.86	9	1.102	4A8
TAGCCCTGGCGGGAGCACGG	4A8>VH:M59I-ATC;Q120K-AAA|4A8>VL:V109L-CTG	66.79	18436.1	TRUE	14.84	[140, 257, 198, 259, 189, 203, 246, 286, 284]	[500.0, 5.0, 1000.0, 100.0, 2000.0, 50.0, 2.5, 10.0, 250.0]	[0.19, 0.2, 0.17, 0.18, 0.18, 0.19, 0.19, 0.25, 0.17]	[-0.62, -0.17, -0.85, -0.14, -0.78, -0.35, -0.56, -0.13, -0.12]	229.11	2.12	42.53	107.24	9	-0.249	4A8
AATTATTCCAGTCCGTCTGC	4A8>VH:M59I-ATC;Q120K-AAA|4A8>VL:V109L-CTG	61.47	16257.5	TRUE	4.31	[84, 127, 103, 122, 99, 143, 183, 127, 121]	[500.0, 5.0, 1000.0, 100.0, 2000.0, 50.0, 2.5, 10.0, 250.0]	[0.19, 0.2, 0.17, 0.18, 0.18, 0.19, 0.19, 0.25, 0.17]	[-0.65, -0.48, -1.1, -0.52, -1.01, -0.15, -0.29, -0.6, -0.65]	123.22	0.6157	57.73	66.89	9	-0.3	4A8
CTTTGCGGAAGTGTTCGCTG	4A8>VH:M59I-ATC;Q120K-AAA|4A8>VL:V109L-CTG;D110E-GAG	80.28	18576	TRUE	24.47	[120, 134, 172, 164, 102, 108, 127, 156, 112]	[500.0, 5.0, 1000.0, 100.0, 2000.0, 50.0, 2.5, 10.0, 250.0]	[0.19, 0.2, 0.17, 0.18, 0.18, 0.19, 0.19, 0.25, 0.17]	[-0.14, -0.41, -0.36, -0.1, -0.97, -0.56, -0.81, -0.3, -0.77]	132.78	3.4957	40.1	174.71	9	-0.135	4A8
AAAGCAGTAATTCATGGTGC	4A8>VH:M59I-ATC;Q120K-AAA|4A8>VL:V109L-CTG;D110E-GAG	48.78	20470.2	TRUE	9.69	[117, 203, 155, 188, 154, 179, 258, 192, 138]	[500.0, 5.0, 1000.0, 100.0, 2000.0, 50.0, 2.5, 10.0, 250.0]	[0.19, 0.2, 0.17, 0.18, 0.18, 0.19, 0.19, 0.25, 0.17]	[-0.02, 0.35, -0.35, 0.26, -0.22, 0.33, 0.36, 0.15, -0.31]	176	1.3843	32.74	50.72	9	-0.442	4A8
TTTCATATATTTGATTAAAT	4A8>VH:M59I-ATC;Q120K-AAA|4A8>VL:V109L-CTG;D110E-GAG	48.27	19478.3	TRUE	11.48	[36, 124, 132, 102, 102, 101, 182, 148, 148]	[500.0, 5.0, 1000.0, 100.0, 2000.0, 50.0, 2.5, 10.0, 250.0]	[0.19, 0.2, 0.17, 0.18, 0.18, 0.19, 0.19, 0.25, 0.17]	[-1.17, 0.19, -0.03, -0.08, -0.26, 0.05, 0.41, 0.32, 0.34]	119.44	1.64	28.69	83.38	9	-0.449	4A8
TAGTCTGTATAGAAACGATG	4A8>VH:M59I-ATC;Q120K-AAA|4A8>VL:WT	55.93	19419.7	TRUE	8.92	[86, 177, 164, 162, 99, 166, 198, 190, 196]	[500.0, 5.0, 1000.0, 100.0, 2000.0, 50.0, 2.5, 10.0, 250.0]	[0.19, 0.2, 0.17, 0.18, 0.18, 0.19, 0.19, 0.25, 0.17]	[-0.53, 0.08, -0.34, -0.03, -0.93, 0.15, -0.09, 0.06, 0.13]	159.78	1.2743	38.84	81.53	9	-0.358	4A8
CAAGAAACCAGGCTTGGTTG	4A8>VH:M59I-ATC;Q120K-AAA|4A8>VL:WT	67.37	15892	TRUE	12.85	[51, 67, 71, 65, 30, 40, 78, 72, 68]	[500.0, 5.0, 1000.0, 100.0, 2000.0, 50.0, 2.5, 10.0, 250.0]	[0.19, 0.2, 0.17, 0.18, 0.18, 0.19, 0.19, 0.25, 0.17]	[-0.37, -0.41, -0.63, -0.43, -1.73, -0.99, -0.52, -0.42, -0.49]	60.22	1.8357	34.92	133.12	9	-0.243	4A8
ATTGCAACACATCATTGAGG	4A8>VH:M59I-ATC;Q120K-AAA|4A8>VL:WT	63.77	17827	TRUE	27.29	[205, 249, 213, 259, 173, 226, 279, 374, 257]	[500.0, 5.0, 1000.0, 100.0, 2000.0, 50.0, 2.5, 10.0, 250.0]	[0.19, 0.2, 0.17, 0.18, 0.18, 0.19, 0.19, 0.25, 0.17]	[-0.19, -0.34, -0.87, -0.26, -1.03, -0.32, -0.5, 0.13, -0.39]	248.33	3.8986	34.39	123.34	9	-0.277	4A8
CTATACTGGATTATTGACAT	4A8>VH:M59I-ATC;Q120K-AAA|4A8>VL:WT	51.17	17216.2	TRUE	8.76	[57, 128, 121, 116, 60, 91, 154, 128, 109]	[500.0, 5.0, 1000.0, 100.0, 2000.0, 50.0, 2.5, 10.0, 250.0]	[0.19, 0.2, 0.17, 0.18, 0.18, 0.19, 0.19, 0.25, 0.17]	[-0.68, 0.06, -0.34, -0.07, -1.21, -0.28, -0.01, -0.06, -0.28]	107.11	1.2514	33.18	80.04	9	-0.413	4A8
TCTGGTGCAAGTGATGCTAC	4A8>VH:M59I-ATC;Q120K-AAA|4A8>VL:WT	64.44	13826.6	TRUE	8.15	[66, 107, 61, 66, 60, 69, 115, 97, 92]	[500.0, 5.0, 1000.0, 100.0, 2000.0, 50.0, 2.5, 10.0, 250.0]	[0.19, 0.2, 0.17, 0.18, 0.18, 0.19, 0.19, 0.25, 0.17]	[-0.77, -0.5, -1.62, -1.18, -1.5, -0.97, -0.73, -0.76, -0.82]	81.44	1.1643	38.97	109.06	9	-0.271	4A8
ATGGACTGGCTTGTTGATTG	4A8>VH:M59I-ATC;Q120K-AAA|4A8>VL:WT	68.76	12841.3	TRUE	8.74	[41, 83, 66, 119, 48, 69, 104, 92, 78]	[500.0, 5.0, 1000.0, 100.0, 2000.0, 50.0, 2.5, 10.0, 250.0]	[0.19, 0.2, 0.17, 0.18, 0.18, 0.19, 0.19, 0.25, 0.17]	[-1.62, -1.03, -1.67, -0.49, -1.99, -1.14, -1.04, -1.0, -1.22]	77.78	1.2486	41.54	116.54	9	-0.231	4A8
TCATATTGATGTACAGATGT	4A8>VH:M59I-ATC;Q120K-AAA|4A8>VL:WT	57.43	16139.9	TRUE	5.09	[46, 103, 87, 130, 93, 93, 162, 105, 90]	[500.0, 5.0, 1000.0, 100.0, 2000.0, 50.0, 2.5, 10.0, 250.0]	[0.19, 0.2, 0.17, 0.18, 0.18, 0.19, 0.19, 0.25, 0.17]	[-1.15, -0.41, -0.97, -0.06, -0.73, -0.4, -0.09, -0.5, -0.71]	101	0.7271	41.29	80.79	9	-0.342	4A8
TTTCAAGTGCTCCTTTGCTC	4A8>VH:M59I-ATC;Q120K-AAA|4A8>VL:WT	56.12	18851.6	TRUE	6.67	[66, 93, 73, 65, 48, 79, 115, 79, 106]	[500.0, 5.0, 1000.0, 100.0, 2000.0, 50.0, 2.5, 10.0, 250.0]	[0.19, 0.2, 0.17, 0.18, 0.18, 0.19, 0.19, 0.25, 0.17]	[0.03, 0.1, -0.56, -0.4, -1.02, 0.02, 0.08, -0.25, 0.19]	80.44	0.9529	37.05	86.04	9	-0.356	4A8
CTTGGTATGCACCTGTGCAC	4A8>VH:M59I-ATC;Q120K-AAA|4A8>VL:WT	75.73	17774.1	TRUE	15.73	[101, 98, 108, 94, 92, 121, 123, 144, 113]	[500.0, 5.0, 1000.0, 100.0, 2000.0, 50.0, 2.5, 10.0, 250.0]	[0.19, 0.2, 0.17, 0.18, 0.18, 0.19, 0.19, 0.25, 0.17]	[-0.19, -0.67, -0.84, -0.71, -0.92, -0.2, -0.67, -0.23, -0.56]	110.44	2.2471	42.79	142.29	9	-0.171	4A8
AATCATTCATTGCTGTCCTC	4A8>VH:M59I-ATC;Q120K-AAA|4A8>VL:WT	57.18	15439.1	TRUE	4.88	[49, 140, 101, 136, 70, 110, 168, 122, 158]	[500.0, 5.0, 1000.0, 100.0, 2000.0, 50.0, 2.5, 10.0, 250.0]	[0.19, 0.2, 0.17, 0.18, 0.18, 0.19, 0.19, 0.25, 0.17]	[-1.38, -0.29, -1.07, -0.32, -1.46, -0.48, -0.36, -0.61, -0.22]	117.11	0.6971	42.17	77.89	9	-0.344	4A8
TTATGTTTGTGCGTTTCTAG	4A8>VH:M59I-ATC|4A8>VL:S7T-ACT	56.45	20373.5	TRUE	10.96	[71, 169, 157, 191, 147, 134, 223, 217, 195]	[500.0, 5.0, 1000.0, 100.0, 2000.0, 50.0, 2.5, 10.0, 250.0]	[0.19, 0.2, 0.17, 0.18, 0.18, 0.19, 0.19, 0.25, 0.17]	[-0.76, 0.07, -0.35, 0.26, -0.3, -0.11, 0.14, 0.31, 0.17]	167.11	1.5657	56.22	88.04	9	-0.352	4A8
TCAGATAGATTGGATCCTGT	4A8>VH:M59I-ATC|4A8>VL:S7T-ACT	50.11	17544.7	TRUE	2.58	[110, 218, 143, 190, 140, 194, 307, 217, 213]	[500.0, 5.0, 1000.0, 100.0, 2000.0, 50.0, 2.5, 10.0, 250.0]	[0.19, 0.2, 0.17, 0.18, 0.18, 0.19, 0.19, 0.25, 0.17]	[-0.57, -0.01, -0.93, -0.19, -0.82, -0.02, 0.15, -0.14, -0.15]	192.44	0.3686	41.26	60.99	9	-0.426	4A8
ATTTATGGGTGTACTCCAAC	4A8>VH:M59I-ATC|4A8>VL:S7T-ACT	46.3	17593.9	TRUE	11.35	[152, 389, 218, 274, 232, 282, 399, 377, 286]	[500.0, 5.0, 1000.0, 100.0, 2000.0, 50.0, 2.5, 10.0, 250.0]	[0.19, 0.2, 0.17, 0.18, 0.18, 0.19, 0.19, 0.25, 0.17]	[-0.61, 0.31, -0.83, -0.17, -0.6, 0.01, 0.02, 0.15, -0.23]	289.89	1.6214	31.77	68.09	9	-0.474	4A8
CTAGCTGTATTTGCACGTGT	4A8>VH:M59I-ATC|4A8>VL:S7T-ACT	61.84	21417.2	TRUE	15.24	[117, 199, 131, 148, 118, 164, 154, 179, 176]	[500.0, 5.0, 1000.0, 100.0, 2000.0, 50.0, 2.5, 10.0, 250.0]	[0.19, 0.2, 0.17, 0.18, 0.18, 0.19, 0.19, 0.25, 0.17]	[0.08, 0.41, -0.5, 0.01, -0.51, 0.3, -0.29, 0.14, 0.14]	154	2.1771	37.97	103.9	9	-0.296	4A8
CAACACAGATGCCCGGGTGG	4A8>VH:M59I-ATC|4A8>VL:S7T-ACT	59.05	23459.2	TRUE	8.42	[61, 100, 61, 126, 71, 109, 92, 87, 103]	[500.0, 5.0, 1000.0, 100.0, 2000.0, 50.0, 2.5, 10.0, 250.0]	[0.19, 0.2, 0.17, 0.18, 0.18, 0.19, 0.19, 0.25, 0.17]	[0.14, 0.42, -0.6, 0.77, -0.24, 0.71, -0.03, 0.1, 0.36]	90	1.2029	38.79	91.85	9	-0.324	4A8
TTGTCATTGCTGCTATATGG	4A8>VH:M59I-ATC|4A8>VL:S7T-ACT	55.56	19639.1	TRUE	6.01	[153, 261, 182, 252, 193, 236, 320, 265, 255]	[500.0, 5.0, 1000.0, 100.0, 2000.0, 50.0, 2.5, 10.0, 250.0]	[0.19, 0.2, 0.17, 0.18, 0.18, 0.19, 0.19, 0.25, 0.17]	[-0.26, 0.08, -0.75, 0.05, -0.52, 0.1, 0.05, -0.01, -0.05]	235.22	0.8586	42.2	73.62	9	-0.362	4A8
CCGTCCTCATTTCCTTCTGT	4A8>VH:M59I-ATC|4A8>VL:S7T-ACT	54.14	18497.4	TRUE	13.93	[73, 121, 125, 96, 43, 99, 123, 100, 108]	[500.0, 5.0, 1000.0, 100.0, 2000.0, 50.0, 2.5, 10.0, 250.0]	[0.19, 0.2, 0.17, 0.18, 0.18, 0.19, 0.19, 0.25, 0.17]	[-0.1, 0.2, -0.06, -0.11, -1.46, 0.08, -0.1, -0.19, -0.06]	98.67	1.99	31.5	95.08	9	-0.378	4A8
TTATGTTTAAATGCATCATG	4A8>VH:M59I-ATC|4A8>VL:S7T-ACT	66.03	15687.4	TRUE	13.97	[110, 203, 173, 230, 164, 200, 221, 248, 184]	[500.0, 5.0, 1000.0, 100.0, 2000.0, 50.0, 2.5, 10.0, 250.0]	[0.19, 0.2, 0.17, 0.18, 0.18, 0.19, 0.19, 0.25, 0.17]	[-1.04, -0.59, -1.13, -0.39, -1.06, -0.45, -0.79, -0.41, -0.83]	192.56	1.9957	40.77	110.22	9	-0.256	4A8
ATTTGCTGGAAGCCTCGTTT	4A8>VH:M59I-ATC|4A8>VL:S7T-ACT	61.65	15665.9	TRUE	8.41	[42, 49, 46, 67, 27, 50, 78, 72, 64]	[500.0, 5.0, 1000.0, 100.0, 2000.0, 50.0, 2.5, 10.0, 250.0]	[0.19, 0.2, 0.17, 0.18, 0.18, 0.19, 0.19, 0.25, 0.17]	[-0.52, -0.72, -1.12, -0.25, -1.75, -0.53, -0.38, -0.28, -0.44]	55	1.2014	38.03	102	9	-0.298	4A8
AAGTATACCAGGGAACCCAT	4A8>VH:M59I-ATC|4A8>VL:S7T-ACT	53.13	15614.1	TRUE	12.03	[99, 194, 173, 187, 147, 229, 297, 285, 191]	[500.0, 5.0, 1000.0, 100.0, 2000.0, 50.0, 2.5, 10.0, 250.0]	[0.19, 0.2, 0.17, 0.18, 0.18, 0.19, 0.19, 0.25, 0.17]	[-1.04, -0.5, -0.98, -0.53, -1.07, -0.1, -0.22, -0.06, -0.62]	200.22	1.7186	34.65	82.83	9	-0.39	4A8
ATTCAAGCCCACCAAGACTC	4A8>VH:M59I-ATC|4A8>VL:S7T-ACT	47.55	18384.4	TRUE	9.18	[94, 167, 136, 122, 102, 145, 239, 208, 164]	[500.0, 5.0, 1000.0, 100.0, 2000.0, 50.0, 2.5, 10.0, 250.0]	[0.19, 0.2, 0.17, 0.18, 0.18, 0.19, 0.19, 0.25, 0.17]	[-0.3, 0.1, -0.5, -0.33, -0.78, 0.06, 0.29, 0.3, -0.02]	153	1.3114	31.5	72.85	9	-0.458	4A8
TCGCATTCGAGTATTGGTGT	4A8>VH:M59I-ATC|4A8>VL:S7T-ACT	69.2	22711.5	TRUE	8.6	[63, 113, 95, 119, 109, 84, 113, 126, 117]	[500.0, 5.0, 1000.0, 100.0, 2000.0, 50.0, 2.5, 10.0, 250.0]	[0.19, 0.2, 0.17, 0.18, 0.18, 0.19, 0.19, 0.25, 0.17]	[-0.22, 0.19, -0.37, 0.29, -0.03, -0.08, -0.14, 0.23, 0.14]	104.33	1.2286	44.46	110.85	9	-0.227	4A8
ATGGGTGCCTGGACTCAAAC	4A8>VH:M59I-ATC|4A8>VL:S7T-ACT	511.99	18222	TRUE	159.78	[118, 252, 161, 232, 143, 224, 243, 262, 230]	[500.0, 5.0, 1000.0, 100.0, 2000.0, 50.0, 2.5, 10.0, 250.0]	[0.19, 0.2, 0.17, 0.18, 0.18, 0.19, 0.19, 0.25, 0.17]	[-0.99, -0.32, -1.28, -0.42, -1.31, -0.33, -0.7, -0.38, -0.55]	207.22	22.8257	510.15	547.26	9	1.006	4A8
CAGTATGCGTTTGTGTATGT	4A8>VH:M59I-ATC|4A8>VL:S7T-ACT	56.98	16922.1	TRUE	17.44	[221, 384, 207, 356, 219, 279, 375, 386, 331]	[500.0, 5.0, 1000.0, 100.0, 2000.0, 50.0, 2.5, 10.0, 250.0]	[0.19, 0.2, 0.17, 0.18, 0.18, 0.19, 0.19, 0.25, 0.17]	[-0.43, -0.06, -1.26, -0.15, -1.04, -0.36, -0.42, -0.17, -0.37]	306.44	2.4914	35.53	92.68	9	-0.346	4A8
CATCCAGGGCGGATGTGCGG	4A8>VH:M59I-ATC|4A8>VL:S7T-ACT	66.78	15517.3	TRUE	18.06	[149, 188, 130, 158, 110, 131, 189, 196, 154]	[500.0, 5.0, 1000.0, 100.0, 2000.0, 50.0, 2.5, 10.0, 250.0]	[0.19, 0.2, 0.17, 0.18, 0.18, 0.19, 0.19, 0.25, 0.17]	[-0.32, -0.41, -1.26, -0.64, -1.35, -0.77, -0.74, -0.47, -0.8]	156.11	2.58	36.18	127.91	9	-0.249	4A8
CAACATAGAATCCCGTACGC	4A8>VH:M59I-ATC|4A8>VL:S7T-ACT;D110E-GAG	48.31	23705.5	TRUE	16.93	[218, 323, 285, 215, 214, 308, 397, 329, 284]	[500.0, 5.0, 1000.0, 100.0, 2000.0, 50.0, 2.5, 10.0, 250.0]	[0.19, 0.2, 0.17, 0.18, 0.18, 0.19, 0.19, 0.25, 0.17]	[0.45, 0.59, 0.1, 0.03, -0.17, 0.69, 0.56, 0.5, 0.31]	285.89	2.4186	29.85	79.65	9	-0.448	4A8
CATGCAGGGAGGCCTCGCTC	4A8>VH:M59I-ATC|4A8>VL:S7T-ACT;D110E-GAG	68.7	22718.7	TRUE	15.15	[175, 265, 274, 292, 228, 177, 309, 253, 256]	[500.0, 5.0, 1000.0, 100.0, 2000.0, 50.0, 2.5, 10.0, 250.0]	[0.19, 0.2, 0.17, 0.18, 0.18, 0.19, 0.19, 0.25, 0.17]	[0.01, 0.18, -0.08, 0.34, -0.21, -0.24, 0.07, -0.01, 0.03]	247.67	2.1643	43.12	111.77	9	-0.231	4A8
ATGCACGGGTACACTTCTTC	4A8>VH:M59I-ATC|4A8>VL:S7T-ACT;D110E-GAG	60.56	19357.4	TRUE	6.27	[103, 125, 118, 168, 89, 156, 230, 107, 147]	[500.0, 5.0, 1000.0, 100.0, 2000.0, 50.0, 2.5, 10.0, 250.0]	[0.19, 0.2, 0.17, 0.18, 0.18, 0.19, 0.19, 0.25, 0.17]	[-0.13, -0.28, -0.67, 0.17, -0.93, 0.2, 0.27, -0.62, -0.14]	138.11	0.8957	44.34	83.24	9	-0.309	4A8
CTGGGCTGGTGCATGCATTC	4A8>VH:M59I-ATC|4A8>VL:S7T-ACT;D110E-GAG	58.76	24947.1	TRUE	7.4	[136, 159, 152, 153, 150, 173, 237, 195, 197]	[500.0, 5.0, 1000.0, 100.0, 2000.0, 50.0, 2.5, 10.0, 250.0]	[0.19, 0.2, 0.17, 0.18, 0.18, 0.19, 0.19, 0.25, 0.17]	[0.44, 0.23, -0.14, 0.2, -0.02, 0.52, 0.48, 0.41, 0.44]	172.44	1.0571	41.09	85.04	9	-0.328	4A8
CATTGCTTATGTGAGCGAAT	4A8>VH:M59I-ATC|4A8>VL:S7T-ACT;D110E-GAG	57.37	18783	TRUE	7.41	[48, 117, 92, 90, 94, 133, 126, 122, 115]	[500.0, 5.0, 1000.0, 100.0, 2000.0, 50.0, 2.5, 10.0, 250.0]	[0.19, 0.2, 0.17, 0.18, 0.18, 0.19, 0.19, 0.25, 0.17]	[-0.83, 0.02, -0.63, -0.33, -0.46, 0.37, -0.2, -0.03, -0.1]	104.11	1.0586	39.16	86.1	9	-0.342	4A8
AATCGTTGCAGGGTAGCCAT	4A8>VH:M59I-ATC|4A8>VL:S7T-ACT;D110E-GAG	53.03	22766.5	TRUE	7.61	[156, 255, 245, 298, 235, 285, 420, 348, 315]	[500.0, 5.0, 1000.0, 100.0, 2000.0, 50.0, 2.5, 10.0, 250.0]	[0.19, 0.2, 0.17, 0.18, 0.18, 0.19, 0.19, 0.25, 0.17]	[-0.17, 0.11, -0.26, 0.35, -0.18, 0.43, 0.5, 0.44, 0.32]	284.11	1.0871	39.44	71.78	9	-0.391	4A8
AATTGTTTCAATGCATACTC	4A8>VH:M59I-ATC|4A8>VL:S7T-ACT;T94M-ATG	102.61	20207.4	TRUE	12.01	[174, 196, 258, 221, 222, 158, 196, 182, 225]	[500.0, 5.0, 1000.0, 100.0, 2000.0, 50.0, 2.5, 10.0, 250.0]	[0.19, 0.2, 0.17, 0.18, 0.18, 0.19, 0.19, 0.25, 0.17]	[-0.32, -0.58, -0.49, -0.39, -0.57, -0.73, -0.91, -0.8, -0.48]	203.56	1.7157	100.39	111.9	9	0.016	4A8
TCGGCTGTAAATCATTAAGG	4A8>VH:M59I-ATC|4A8>VL:S7T-ACT;T94M-ATG	113.23	22146.8	TRUE	12.04	[90, 92, 159, 127, 137, 134, 87, 91, 126]	[500.0, 5.0, 1000.0, 100.0, 2000.0, 50.0, 2.5, 10.0, 250.0]	[0.19, 0.2, 0.17, 0.18, 0.18, 0.19, 0.19, 0.25, 0.17]	[-0.36, -0.76, -0.28, -0.27, -0.35, -0.05, -1.17, -0.89, -0.4]	115.89	1.72	52.31	124.85	9	0.077	4A8
TTATATGCATGGAAGGCCTC	4A8>VH:M59I-ATC|4A8>VL:S7T-ACT;T94M-ATG	8969.04	37243.7	TRUE	9.84	[9, 8, 13, 8, 1, 18, 15, 5, 7]	[50.0, 250.0, 5.0, 10.0, 1000.0, 2000.0, 2.5, 100.0, 500.0]	[0.39, 0.33, 0.4, 0.47, 0.34, 0.35, 0.39, 0.35, 0.38]	[-2.22, -2.45, -1.82, -2.49, -5.63, -1.47, -1.82, -3.28, -2.88]	9.33	1.4057	8886.86	9823.66	9	2.77	4A8
AAGCGAGTGTGGATGGAAGG	4A8>VH:M59I-ATC|4A8>VL:S7T-ACT;T94M-ATG	93.89	23895.2	TRUE	8.99	[70, 66, 135, 103, 87, 80, 105, 107, 131]	[500.0, 5.0, 1000.0, 100.0, 2000.0, 50.0, 2.5, 10.0, 250.0]	[0.19, 0.2, 0.17, 0.18, 0.18, 0.19, 0.19, 0.25, 0.17]	[-0.13, -0.64, 0.08, 0.02, -0.41, -0.2, -0.3, -0.06, 0.25]	98.22	1.2843	60.57	149.51	9	-0.039	4A8
TTTTGTGGAATTGATTCTAG	4A8>VH:M59I-ATC|4A8>VL:S7T-ACT;T94M-ATG	115.17	20523.5	TRUE	8.54	[98, 93, 156, 121, 170, 121, 118, 125, 157]	[500.0, 5.0, 1000.0, 100.0, 2000.0, 50.0, 2.5, 10.0, 250.0]	[0.19, 0.2, 0.17, 0.18, 0.18, 0.19, 0.19, 0.25, 0.17]	[-0.57, -1.07, -0.64, -0.67, -0.37, -0.53, -1.06, -0.76, -0.42]	128.78	1.22	75.06	184.76	9	0.087	4A8
TTGGAATTCTTTATTCATTG	4A8>VH:M59I-ATC|4A8>VL:S7T-ACT;T94M-ATG;V109L-CTG	69.81	24720.6	TRUE	4.25	[48, 86, 102, 94, 84, 88, 96, 94, 105]	[500.0, 5.0, 1000.0, 100.0, 2000.0, 50.0, 2.5, 10.0, 250.0]	[0.19, 0.2, 0.17, 0.18, 0.18, 0.19, 0.19, 0.25, 0.17]	[-0.25, 0.16, 0.1, 0.31, -0.04, 0.36, -0.01, 0.18, 0.35]	88.56	0.6071	50.46	98.19	9	-0.221	4A8
ACGGCATCAAAGGTTCAAGC	4A8>VH:M59I-ATC|4A8>VL:S7T-ACT;T94M-ATG;V109L-CTG	112.81	19648.4	TRUE	13.81	[139, 94, 172, 141, 135, 100, 136, 133, 148]	[500.0, 5.0, 1000.0, 100.0, 2000.0, 50.0, 2.5, 10.0, 250.0]	[0.19, 0.2, 0.17, 0.18, 0.18, 0.19, 0.19, 0.25, 0.17]	[-0.17, -1.16, -0.6, -0.55, -0.81, -0.91, -0.96, -0.78, -0.6]	133.11	1.9729	109.83	122.83	9	0.074	4A8
CTATATGCGTATATGTGCGT	4A8>VH:M59I-ATC|4A8>VL:S7T-ACT;V109L-CTG	54.06	20132.7	TRUE	10.77	[173, 295, 256, 225, 218, 225, 394, 311, 288]	[500.0, 5.0, 1000.0, 100.0, 2000.0, 50.0, 2.5, 10.0, 250.0]	[0.19, 0.2, 0.17, 0.18, 0.18, 0.19, 0.19, 0.25, 0.17]	[-0.15, 0.19, -0.32, -0.18, -0.41, -0.04, 0.28, 0.15, 0.06]	265	1.5386	36.56	80.94	9	-0.379	4A8
AAGGGCTTGTTTCTTCAAAG	4A8>VH:M59I-ATC|4A8>VL:S7T-ACT;V109L-CTG	58.97	19879.9	TRUE	11.33	[72, 164, 153, 143, 113, 146, 166, 192, 168]	[500.0, 5.0, 1000.0, 100.0, 2000.0, 50.0, 2.5, 10.0, 250.0]	[0.19, 0.2, 0.17, 0.18, 0.18, 0.19, 0.19, 0.25, 0.17]	[-0.64, 0.12, -0.3, -0.06, -0.59, 0.11, -0.2, 0.23, 0.05]	146.33	1.6186	38.27	93.19	9	-0.325	4A8
ACACGATGGTGTCTGCACTG	4A8>VH:M59I-ATC|4A8>VL:S7T-ACT;V109L-CTG	53.99	22165.5	TRUE	7.44	[129, 187, 153, 152, 116, 137, 248, 152, 181]	[500.0, 5.0, 1000.0, 100.0, 2000.0, 50.0, 2.5, 10.0, 250.0]	[0.19, 0.2, 0.17, 0.18, 0.18, 0.19, 0.19, 0.25, 0.17]	[0.32, 0.42, -0.17, 0.15, -0.43, 0.14, 0.5, 0.01, 0.28]	161.67	1.0629	37.1	79.1	9	-0.38	4A8
AATCAAACCAACAAATGAGT	4A8>VH:M59I-ATC|4A8>VL:S7T-ACT;V109L-CTG	48.4	18751.4	TRUE	5.45	[77, 197, 161, 203, 126, 159, 258, 187, 163]	[500.0, 5.0, 1000.0, 100.0, 2000.0, 50.0, 2.5, 10.0, 250.0]	[0.19, 0.2, 0.17, 0.18, 0.18, 0.19, 0.19, 0.25, 0.17]	[-0.73, 0.2, -0.4, 0.26, -0.61, 0.05, 0.26, 0.01, -0.17]	170.11	0.7786	36.13	65.21	9	-0.447	4A8
ATATCATGCCTCGATTAAAG	4A8>VH:M59I-ATC|4A8>VL:S7T-ACT;V109L-CTG;D110E-GAG	54.69	23728.3	TRUE	10.61	[96, 162, 139, 143, 128, 119, 175, 159, 119]	[500.0, 5.0, 1000.0, 100.0, 2000.0, 50.0, 2.5, 10.0, 250.0]	[0.19, 0.2, 0.17, 0.18, 0.18, 0.19, 0.19, 0.25, 0.17]	[0.24, 0.57, 0.04, 0.41, 0.06, 0.29, 0.35, 0.43, 0.03]	137.78	1.5157	33.53	91.89	9	-0.372	4A8
TCGTAATCGTTCAATGGCGG	4A8>VH:M59I-ATC|4A8>VL:S7T-ACT;V109L-CTG;D110E-GAG	47.55	27364.3	TRUE	4.97	[110, 219, 203, 181, 137, 198, 254, 210, 227]	[500.0, 5.0, 1000.0, 100.0, 2000.0, 50.0, 2.5, 10.0, 250.0]	[0.19, 0.2, 0.17, 0.18, 0.18, 0.19, 0.19, 0.25, 0.17]	[0.26, 0.83, 0.41, 0.58, -0.01, 0.85, 0.71, 0.65, 0.78]	193.22	0.71	35.07	64.72	9	-0.458	4A8
ATACAATCAAGTACATACTG	4A8>VH:M59I-ATC|4A8>VL:S7T-ACT;V109L-CTG;D110E-GAG	62.18	18970.7	TRUE	19.04	[70, 191, 168, 162, 182, 209, 169, 163, 130]	[500.0, 5.0, 1000.0, 100.0, 2000.0, 50.0, 2.5, 10.0, 250.0]	[0.19, 0.2, 0.17, 0.18, 0.18, 0.19, 0.19, 0.25, 0.17]	[-0.93, 0.09, -0.41, -0.13, -0.15, 0.38, -0.42, -0.26, -0.57]	160.44	2.72	36.04	114.25	9	-0.293	4A8
CCAGCTTTCTTTGCATACAT	4A8>VH:M59I-ATC|4A8>VL:S7T-ACT;V109L-CTG;D110E-GAG	52.27	23200.8	TRUE	9.03	[183, 231, 173, 210, 187, 224, 324, 249, 236]	[500.0, 5.0, 1000.0, 100.0, 2000.0, 50.0, 2.5, 10.0, 250.0]	[0.19, 0.2, 0.17, 0.18, 0.18, 0.19, 0.19, 0.25, 0.17]	[0.44, 0.35, -0.38, 0.23, -0.13, 0.46, 0.5, 0.34, 0.28]	224.11	1.29	36.5	75.56	9	-0.4	4A8
AATCAAGTGTGCCAGCGATC	4A8>VH:M59I-ATC|4A8>VL:T94M-ATG	106.64	19704.3	TRUE	28.65	[123, 111, 175, 121, 148, 118, 96, 125, 81]	[500.0, 5.0, 1000.0, 100.0, 2000.0, 50.0, 2.5, 10.0, 250.0]	[0.19, 0.2, 0.17, 0.18, 0.18, 0.19, 0.19, 0.25, 0.17]	[-0.1, -0.68, -0.33, -0.53, -0.43, -0.43, -1.22, -0.62, -1.23]	122	4.0929	45.95	315.73	9	0.04	4A8
ACAGGCATGAATAATTATGG	4A8>VH:M59I-ATC|4A8>VL:T94M-ATG	95.37	15390.6	TRUE	14.27	[40, 59, 90, 84, 67, 71, 60, 90, 69]	[500.0, 5.0, 1000.0, 100.0, 2000.0, 50.0, 2.5, 10.0, 250.0]	[0.19, 0.2, 0.17, 0.18, 0.18, 0.19, 0.19, 0.25, 0.17]	[-1.39, -1.26, -0.96, -0.73, -1.24, -0.83, -1.57, -0.77, -1.13]	70	2.0386	49.72	206.76	9	-0.029	4A8
ATGTCTATACATGAAGGCAT	4A8>VH:M59I-ATC|4A8>VL:T94M-ATG	91.62	20917.3	TRUE	18.79	[133, 165, 247, 182, 204, 137, 198, 238, 213]	[500.0, 5.0, 1000.0, 100.0, 2000.0, 50.0, 2.5, 10.0, 250.0]	[0.19, 0.2, 0.17, 0.18, 0.18, 0.19, 0.19, 0.25, 0.17]	[-0.4, -0.52, -0.25, -0.36, -0.38, -0.63, -0.58, -0.11, -0.25]	190.78	2.6843	50.96	174.72	9	-0.054	4A8
AAAGAATGATGTATGCGTGT	4A8>VH:M59I-ATC|4A8>VL:T94M-ATG	113.98	17364	TRUE	7.28	[95, 97, 148, 106, 120, 96, 111, 105, 140]	[500.0, 5.0, 1000.0, 100.0, 2000.0, 50.0, 2.5, 10.0, 250.0]	[0.19, 0.2, 0.17, 0.18, 0.18, 0.19, 0.19, 0.25, 0.17]	[-0.78, -1.18, -0.88, -1.03, -1.04, -1.04, -1.32, -1.18, -0.75]	113.11	1.04	73.2	184.86	9	0.081	4A8
TATGATTCGTTTAAACGCGT	4A8>VH:M59I-ATC|4A8>VL:T94M-ATG	108.09	23809	TRUE	14.06	[359, 257, 415, 410, 479, 305, 410, 332, 422]	[500.0, 5.0, 1000.0, 100.0, 2000.0, 50.0, 2.5, 10.0, 250.0]	[0.19, 0.2, 0.17, 0.18, 0.18, 0.19, 0.19, 0.25, 0.17]	[0.11, -0.8, -0.41, -0.1, -0.07, -0.39, -0.45, -0.54, -0.18]	376.56	2.0086	70.98	170.02	9	0.048	4A8
TCACACGTGCATGCACAATG	4A8>VH:M59I-ATC|4A8>VL:T94M-ATG	119.33	18604.9	TRUE	15.31	[78, 78, 126, 106, 101, 72, 68, 109, 113]	[500.0, 5.0, 1000.0, 100.0, 2000.0, 50.0, 2.5, 10.0, 250.0]	[0.19, 0.2, 0.17, 0.18, 0.18, 0.19, 0.19, 0.25, 0.17]	[-0.68, -1.1, -0.72, -0.64, -0.9, -1.06, -1.63, -0.74, -0.67]	94.56	2.1871	117.26	126.06	9	0.109	4A8
ACACCTGTGTGGATTTAATC	4A8>VH:M59I-ATC|4A8>VL:T94M-ATG	59.79	17224.3	TRUE	8.24	[22, 78, 74, 88, 82, 74, 108, 91, 99]	[500.0, 5.0, 1000.0, 100.0, 2000.0, 50.0, 2.5, 10.0, 250.0]	[0.19, 0.2, 0.17, 0.18, 0.18, 0.19, 0.19, 0.25, 0.17]	[-1.74, -0.34, -0.73, -0.15, -0.44, -0.26, -0.2, -0.24, -0.1]	79.56	1.1771	38.32	95.92	9	-0.317	4A8
TCGTCCATGATGGAAGCTTG	4A8>VH:M59I-ATC|4A8>VL:T94M-ATG;D110E-GAG	118.48	19560	TRUE	15.14	[78, 73, 101, 112, 91, 56, 64, 88, 99]	[500.0, 5.0, 1000.0, 100.0, 2000.0, 50.0, 2.5, 10.0, 250.0]	[0.19, 0.2, 0.17, 0.18, 0.18, 0.19, 0.19, 0.25, 0.17]	[-0.39, -0.91, -0.75, -0.27, -0.76, -1.13, -1.43, -0.76, -0.57]	84.67	2.1629	52.16	125.51	9	0.104	4A8
CTAGCAATATATGCATGTGT	4A8>VH:M59I-ATC|4A8>VL:T94M-ATG;D110E-GAG	93.08	22379.8	TRUE	16.73	[127, 108, 140, 139, 137, 119, 115, 138, 126]	[500.0, 5.0, 1000.0, 100.0, 2000.0, 50.0, 2.5, 10.0, 250.0]	[0.19, 0.2, 0.17, 0.18, 0.18, 0.19, 0.19, 0.25, 0.17]	[0.21, -0.45, -0.38, -0.06, -0.27, -0.15, -0.69, -0.21, -0.33]	127.67	2.39	53.25	173.6	9	-0.044	4A8
CATTCATCAATGGAGTAAAT	4A8>VH:M59I-ATC|4A8>VL:T94M-ATG;Q105*-TAG;V109L-CTG	15363.9	31328.1	TRUE	13.05	[6, 8, 6, 6, 4, 3, 11, 2, 15]	[50.0, 250.0, 5.0, 10.0, 1000.0, 2000.0, 2.5, 100.0, 500.0]	[0.39, 0.33, 0.4, 0.47, 0.34, 0.35, 0.39, 0.35, 0.38]	[-2.54, -2.19, -2.67, -2.64, -3.37, -3.79, -2.0, -4.34, -1.52]	6.78	1.8643	0	16918.7	9	3.101	4A8
ATATCTGGATGCACGGACTT	4A8>VH:M59I-ATC|4A8>VL:T94M-ATG;V109L-CTG	88.66	18200.2	TRUE	10.88	[107, 122, 145, 183, 114, 129, 138, 144, 188]	[500.0, 5.0, 1000.0, 100.0, 2000.0, 50.0, 2.5, 10.0, 250.0]	[0.19, 0.2, 0.17, 0.18, 0.18, 0.19, 0.19, 0.25, 0.17]	[-0.6, -0.84, -0.9, -0.23, -1.1, -0.6, -0.99, -0.72, -0.31]	141.11	1.5543	42.72	94.95	9	-0.074	4A8
TTGTCTTTAAGGGTACATAT	4A8>VH:M59I-ATC|4A8>VL:V109L-CTG	68.66	19021.5	TRUE	10.53	[75, 128, 96, 111, 133, 117, 128, 134, 112]	[500.0, 5.0, 1000.0, 100.0, 2000.0, 50.0, 2.5, 10.0, 250.0]	[0.19, 0.2, 0.17, 0.18, 0.18, 0.19, 0.19, 0.25, 0.17]	[-0.47, -0.12, -0.85, -0.31, -0.23, -0.09, -0.45, -0.17, -0.41]	114.89	1.5043	43.33	113.37	9	-0.232	4A8
CTATGCTCCAGGATTCACTT	4A8>VH:M59I-ATC|4A8>VL:V109L-CTG	44.28	23866.2	TRUE	8.86	[93, 175, 164, 187, 145, 182, 264, 232, 149]	[500.0, 5.0, 1000.0, 100.0, 2000.0, 50.0, 2.5, 10.0, 250.0]	[0.19, 0.2, 0.17, 0.18, 0.18, 0.19, 0.19, 0.25, 0.17]	[-0.0, 0.48, 0.08, 0.6, 0.04, 0.7, 0.75, 0.77, 0.15]	176.78	1.2657	29.47	67.37	9	-0.502	4A8
ACGCGTGTGATGGAGGAATT	4A8>VH:M59I-ATC|4A8>VL:V109L-CTG	50.75	18937.8	TRUE	17.69	[129, 205, 129, 144, 116, 143, 216, 246, 176]	[500.0, 5.0, 1000.0, 100.0, 2000.0, 50.0, 2.5, 10.0, 250.0]	[0.19, 0.2, 0.17, 0.18, 0.18, 0.19, 0.19, 0.25, 0.17]	[0.05, 0.29, -0.69, -0.2, -0.7, -0.07, 0.04, 0.44, -0.03]	167.11	2.5271	28.99	91.57	9	-0.418	4A8
ATGCACACATTTAAAGCTGT	4A8>VH:M59I-ATC|4A8>VL:WT	52.28	16168.5	TRUE	6.61	[97, 188, 107, 160, 147, 159, 258, 215, 174]	[500.0, 5.0, 1000.0, 100.0, 2000.0, 50.0, 2.5, 10.0, 250.0]	[0.19, 0.2, 0.17, 0.18, 0.18, 0.19, 0.19, 0.25, 0.17]	[-0.74, -0.21, -1.34, -0.43, -0.74, -0.29, -0.09, -0.14, -0.43]	167.22	0.9443	37.36	73.83	9	-0.399	4A8
TAGTGCTTGTTTGTTGGTTG	4A8>VH:M59I-ATC|4A8>VL:WT	238.55	6575.06	TRUE	6.72	[25, 32, 25, 35, 19, 26, 52, 26, 53]	[50.0, 250.0, 5.0, 10.0, 1000.0, 2000.0, 2.5, 100.0, 500.0]	[0.39, 0.33, 0.4, 0.47, 0.34, 0.35, 0.39, 0.35, 0.38]	[-2.02, -1.73, -2.14, -1.63, -2.66, -2.21, -1.29, -2.18, -1.23]	32.56	0.96	237.25	252.27	9	0.536	4A8
CTTTATTCAATTCTGCACTT	4A8>VH:M59I-ATC|4A8>VL:WT	60.2	15873.4	TRUE	15.53	[127, 199, 146, 213, 139, 206, 234, 268, 186]	[500.0, 5.0, 1000.0, 100.0, 2000.0, 50.0, 2.5, 10.0, 250.0]	[0.19, 0.2, 0.17, 0.18, 0.18, 0.19, 0.19, 0.25, 0.17]	[-0.72, -0.5, -1.25, -0.38, -1.18, -0.29, -0.59, -0.18, -0.69]	190.89	2.2186	36.86	100.82	9	-0.313	4A8
AATGAAGCAAGTGAGTGTGT	4A8>VH:M59I-ATC|4A8>VL:WT	66.45	15902.3	TRUE	7.28	[61, 89, 74, 112, 80, 100, 125, 117, 95]	[500.0, 5.0, 1000.0, 100.0, 2000.0, 50.0, 2.5, 10.0, 250.0]	[0.19, 0.2, 0.17, 0.18, 0.18, 0.19, 0.19, 0.25, 0.17]	[-0.84, -0.73, -1.3, -0.38, -1.05, -0.4, -0.57, -0.45, -0.73]	94.78	1.04	57.1	71.69	9	-0.252	4A8
ACGGATAGCATGGAGGATAG	4A8>VH:M59I-ATC|4A8>VL:WT	51.38	15312.3	TRUE	14.55	[86, 180, 129, 114, 79, 145, 192, 215, 161]	[500.0, 5.0, 1000.0, 100.0, 2000.0, 50.0, 2.5, 10.0, 250.0]	[0.19, 0.2, 0.17, 0.18, 0.18, 0.19, 0.19, 0.25, 0.17]	[-0.77, -0.14, -0.93, -0.78, -1.49, -0.29, -0.37, 0.0, -0.4]	144.56	2.0786	30.49	88.76	9	-0.41	4A8
CAACAAACGAGTCTACAATT	4A8>VH:M59I-ATC|4A8>VL:WT	64.47	17537.1	TRUE	14.58	[120, 243, 245, 301, 191, 217, 282, 296, 254]	[500.0, 5.0, 1000.0, 100.0, 2000.0, 50.0, 2.5, 10.0, 250.0]	[0.19, 0.2, 0.17, 0.18, 0.18, 0.19, 0.19, 0.25, 0.17]	[-0.95, -0.36, -0.66, -0.04, -0.88, -0.37, -0.48, -0.2, -0.4]	238.78	2.0829	41.19	103.17	9	-0.27	4A8
TCTGCTTCATATCTTTATAT	4A8>VH:M59I-ATC|4A8>VL:WT	48.64	14311.3	TRUE	4.27	[39, 131, 89, 94, 63, 112, 152, 117, 101]	[500.0, 5.0, 1000.0, 100.0, 2000.0, 50.0, 2.5, 10.0, 250.0]	[0.19, 0.2, 0.17, 0.18, 0.18, 0.19, 0.19, 0.25, 0.17]	[-1.49, -0.17, -1.04, -0.63, -1.39, -0.24, -0.29, -0.45, -0.64]	99.78	0.61	35.99	66.18	9	-0.444	4A8
TAAGAATGGCTCCATGGAGC	4A8>VH:M59I-ATC|4A8>VL:WT	63	15704.4	TRUE	11.39	[93, 201, 150, 161, 107, 123, 186, 175, 163]	[500.0, 5.0, 1000.0, 100.0, 2000.0, 50.0, 2.5, 10.0, 250.0]	[0.19, 0.2, 0.17, 0.18, 0.18, 0.19, 0.19, 0.25, 0.17]	[-0.87, -0.18, -0.91, -0.48, -1.26, -0.73, -0.62, -0.5, -0.58]	151	1.6271	39.15	103.51	9	-0.285	4A8
TCGTACATACGTCATTACAC	4A8>VH:M59I-ATC|4A8>VL:WT	61.32	21056.5	TRUE	6.18	[97, 147, 121, 129, 107, 160, 162, 137, 151]	[500.0, 5.0, 1000.0, 100.0, 2000.0, 50.0, 2.5, 10.0, 250.0]	[0.19, 0.2, 0.17, 0.18, 0.18, 0.19, 0.19, 0.25, 0.17]	[-0.05, 0.12, -0.47, -0.05, -0.51, 0.4, -0.07, -0.1, 0.06]	134.56	0.8829	44.55	85.49	9	-0.301	4A8
TTTCCTATACGTGTTTGTGC	4A8>VH:M59I-ATC|4A8>VL:WT	38.55	13218.6	TRUE	7.41	[23, 89, 47, 50, 45, 74, 109, 113, 55]	[500.0, 5.0, 1000.0, 100.0, 2000.0, 50.0, 2.5, 10.0, 250.0]	[0.19, 0.2, 0.17, 0.18, 0.18, 0.19, 0.19, 0.25, 0.17]	[-1.59, -0.06, -1.29, -0.87, -1.21, -0.17, -0.1, 0.17, -0.86]	67.22	1.0586	24.2	62.88	9	-0.587	4A8
TCACGAACGATTGTTGCAAT	4A8>VH:M59I-ATC|4A8>VL:WT	51.64	17397.8	TRUE	12.43	[56, 141, 106, 110, 81, 110, 129, 141, 86]	[500.0, 5.0, 1000.0, 100.0, 2000.0, 50.0, 2.5, 10.0, 250.0]	[0.19, 0.2, 0.17, 0.18, 0.18, 0.19, 0.19, 0.25, 0.17]	[-0.69, 0.22, -0.5, -0.12, -0.75, 0.02, -0.24, 0.1, -0.59]	106.67	1.7757	31.13	89.15	9	-0.407	4A8
AAAGCTGGGCGTACAGCATT	4A8>VH:M59I-ATC|4A8>VL:WT	64.36	17211.1	TRUE	20.68	[124, 213, 160, 206, 111, 180, 172, 229, 189]	[500.0, 5.0, 1000.0, 100.0, 2000.0, 50.0, 2.5, 10.0, 250.0]	[0.19, 0.2, 0.17, 0.18, 0.18, 0.19, 0.19, 0.25, 0.17]	[-0.51, -0.16, -0.88, -0.19, -1.27, -0.24, -0.8, -0.17, -0.43]	176	2.9543	36.92	116.45	9	-0.271	4A8
CAAGGATCGTATGCAGATAT	4A8>VH:Q120K-AAA|4A8>VL:D110E-GAG	70.05	15293.8	TRUE	11.83	[56, 78, 109, 62, 81, 76, 132, 110, 73]	[500.0, 5.0, 1000.0, 100.0, 2000.0, 50.0, 2.5, 10.0, 250.0]	[0.19, 0.2, 0.17, 0.18, 0.18, 0.19, 0.19, 0.25, 0.17]	[-0.89, -0.84, -0.66, -1.15, -0.95, -0.71, -0.41, -0.46, -1.03]	86.33	1.69	37.87	139.44	9	-0.219	4A8
AATTATTTAATGAATTGCAT	4A8>VH:Q120K-AAA|4A8>VL:D110E-GAG	60.44	15356.5	TRUE	8.21	[36, 70, 55, 90, 70, 53, 108, 87, 59]	[500.0, 5.0, 1000.0, 100.0, 2000.0, 50.0, 2.5, 10.0, 250.0]	[0.19, 0.2, 0.17, 0.18, 0.18, 0.19, 0.19, 0.25, 0.17]	[-1.09, -0.56, -1.21, -0.17, -0.72, -0.8, -0.26, -0.36, -0.9]	69.78	1.1729	36.83	102.41	9	-0.31	4A8
CTTTCAGGGAACACGCCAAT	4A8>VH:Q120K-AAA|4A8>VL:S7T-ACT	157.24	7640.75	TRUE	32.1	[128, 110, 174, 134, 92, 101, 110, 144, 258]	[50.0, 250.0, 5.0, 10.0, 1000.0, 2000.0, 2.5, 100.0, 500.0]	[0.39, 0.33, 0.4, 0.47, 0.34, 0.35, 0.39, 0.35, 0.38]	[-1.13, -1.41, -0.81, -1.16, -1.85, -1.71, -1.68, -1.17, -0.41]	139	4.5857	156.45	165.4	9	0.279	4A8
CCACGCTGAAGGCATGACAG	4A8>VH:Q120K-AAA|4A8>VL:S7T-ACT	199.86	8328.22	TRUE	23.27	[110, 123, 153, 138, 105, 139, 109, 194, 168]	[50.0, 250.0, 5.0, 10.0, 1000.0, 2000.0, 2.5, 100.0, 500.0]	[0.39, 0.33, 0.4, 0.47, 0.34, 0.35, 0.39, 0.35, 0.38]	[-1.45, -1.35, -1.1, -1.22, -1.76, -1.36, -1.8, -0.85, -1.14]	137.67	3.3243	197.51	213.07	9	0.427	4A8
TCAGGAATATAGACACGTTG	4A8>VH:Q120K-AAA|4A8>VL:S7T-ACT	158.61	10907	TRUE	9.82	[163, 180, 140, 155, 138, 156, 151, 178, 249]	[50.0, 250.0, 5.0, 10.0, 1000.0, 2000.0, 2.5, 100.0, 500.0]	[0.39, 0.33, 0.4, 0.47, 0.34, 0.35, 0.39, 0.35, 0.38]	[-0.57, -0.49, -0.91, -0.74, -1.05, -0.87, -1.01, -0.65, -0.25]	167.78	1.4029	154.61	169.18	9	0.284	4A8
TATCCATTACTTGATGCATG	4A8>VH:Q120K-AAA|4A8>VL:S7T-ACT	165.72	8208.78	TRUE	14.55	[195, 239, 202, 245, 188, 175, 237, 245, 279]	[50.0, 250.0, 5.0, 10.0, 1000.0, 2000.0, 2.5, 100.0, 500.0]	[0.39, 0.33, 0.4, 0.47, 0.34, 0.35, 0.39, 0.35, 0.38]	[-1.22, -0.99, -1.29, -0.99, -1.52, -1.62, -1.27, -1.11, -1.0]	222.78	2.0786	59.63	176.99	9	0.311	4A8
ACGTGCTTGTGCGTGTATGG	4A8>VH:Q120K-AAA|4A8>VL:S7T-ACT	75.13	13095.8	TRUE	15.86	[19, 34, 42, 66, 29, 47, 47, 77, 39]	[500.0, 5.0, 1000.0, 100.0, 2000.0, 50.0, 2.5, 10.0, 250.0]	[0.19, 0.2, 0.17, 0.18, 0.18, 0.19, 0.19, 0.25, 0.17]	[-1.86, -1.45, -1.45, -0.47, -1.85, -0.82, -1.31, -0.39, -1.35]	44.44	2.2657	35.52	181.7	9	-0.176	4A8
TTTTGCGTCCAGATTGGCTC	4A8>VH:Q120K-AAA|4A8>VL:S7T-ACT	186.59	8122.46	TRUE	11.59	[115, 126, 114, 125, 90, 121, 125, 156, 160]	[50.0, 250.0, 5.0, 10.0, 1000.0, 2000.0, 2.5, 100.0, 500.0]	[0.39, 0.33, 0.4, 0.47, 0.34, 0.35, 0.39, 0.35, 0.38]	[-1.28, -1.21, -1.42, -1.26, -1.88, -1.45, -1.49, -1.06, -1.1]	125.78	1.6557	182.52	196.61	9	0.384	4A8
AAGTGTTGGAGGCCGCGAGG	4A8>VH:Q120K-AAA|4A8>VL:S7T-ACT	123.13	8642.15	TRUE	19.38	[218, 193, 212, 235, 145, 178, 191, 272, 275]	[50.0, 250.0, 5.0, 10.0, 1000.0, 2000.0, 2.5, 100.0, 500.0]	[0.39, 0.33, 0.4, 0.47, 0.34, 0.35, 0.39, 0.35, 0.38]	[-0.68, -0.92, -0.85, -0.67, -1.51, -1.22, -1.2, -0.58, -0.64]	213.22	2.7686	119.63	129.49	9	0.128	4A8
CTGGGTTGGCGGGCGTAAGC	4A8>VH:Q120K-AAA|4A8>VL:S7T-ACT	74.94	13069	TRUE	11.54	[23, 39, 42, 22, 14, 32, 41, 49, 56]	[500.0, 5.0, 1000.0, 100.0, 2000.0, 50.0, 2.5, 10.0, 250.0]	[0.19, 0.2, 0.17, 0.18, 0.18, 0.19, 0.19, 0.25, 0.17]	[-1.27, -0.94, -1.14, -1.74, -2.58, -1.06, -1.2, -0.73, -0.52]	35.33	1.6486	35.41	166.86	9	-0.178	4A8
ACAGATATACTGGAGGGATG	4A8>VH:Q120K-AAA|4A8>VL:S7T-ACT	79.95	12593.8	TRUE	15.61	[63, 76, 53, 68, 81, 104, 105, 150, 111]	[500.0, 5.0, 1000.0, 100.0, 2000.0, 50.0, 2.5, 10.0, 250.0]	[0.19, 0.2, 0.17, 0.18, 0.18, 0.19, 0.19, 0.25, 0.17]	[-1.43, -1.59, -2.42, -1.73, -1.66, -0.97, -1.45, -0.72, -1.14]	90.11	2.23	38.03	185.32	9	-0.138	4A8
ATGCCTTCCTGGGTGGGTAC	4A8>VH:Q120K-AAA|4A8>VL:S7T-ACT	129.18	10762.8	TRUE	25.47	[143, 158, 168, 198, 109, 155, 131, 203, 294]	[50.0, 250.0, 5.0, 10.0, 1000.0, 2000.0, 2.5, 100.0, 500.0]	[0.39, 0.33, 0.4, 0.47, 0.34, 0.35, 0.39, 0.35, 0.38]	[-0.58, -0.5, -0.47, -0.2, -1.21, -0.71, -1.03, -0.29, 0.17]	173.22	3.6386	122.64	136.04	9	0.158	4A8
ATTTATTCATGGGTTGCATC	4A8>VH:Q120K-AAA|4A8>VL:S7T-ACT	164.74	11016.2	TRUE	13.24	[138, 143, 137, 106, 129, 126, 122, 165, 250]	[50.0, 250.0, 5.0, 10.0, 1000.0, 2000.0, 2.5, 100.0, 500.0]	[0.39, 0.33, 0.4, 0.47, 0.34, 0.35, 0.39, 0.35, 0.38]	[-0.58, -0.59, -0.72, -1.06, -0.92, -0.96, -1.09, -0.54, -0.02]	146.22	1.8914	160.82	174.83	9	0.307	4A8
AAAGCTGCCTGCCAATGTAG	4A8>VH:Q120K-AAA|4A8>VL:S7T-ACT	74.97	14782.4	TRUE	13.56	[45, 70, 52, 64, 49, 51, 64, 96, 63]	[500.0, 5.0, 1000.0, 100.0, 2000.0, 50.0, 2.5, 10.0, 250.0]	[0.19, 0.2, 0.17, 0.18, 0.18, 0.19, 0.19, 0.25, 0.17]	[-0.88, -0.67, -1.4, -0.78, -1.35, -0.96, -1.12, -0.33, -0.92]	61.56	1.9371	38.74	156.41	9	-0.177	4A8
TTATGTTCGTTGCAATGAAG	4A8>VH:Q120K-AAA|4A8>VL:S7T-ACT	198.48	9279.4	TRUE	29.47	[464, 567, 432, 431, 371, 458, 404, 620, 803]	[50.0, 250.0, 5.0, 10.0, 1000.0, 2000.0, 2.5, 100.0, 500.0]	[0.39, 0.33, 0.4, 0.47, 0.34, 0.35, 0.39, 0.35, 0.38]	[-1.12, -0.9, -1.35, -1.33, -1.69, -1.39, -1.65, -0.92, -0.63]	505.56	4.21	195.18	210.65	9	0.422	4A8
CCTTATTGACGTAATGCTAC	4A8>VH:Q120K-AAA|4A8>VL:S7T-ACT	69.35	12024.6	TRUE	16.52	[48, 102, 93, 79, 76, 65, 115, 159, 82]	[500.0, 5.0, 1000.0, 100.0, 2000.0, 50.0, 2.5, 10.0, 250.0]	[0.19, 0.2, 0.17, 0.18, 0.18, 0.19, 0.19, 0.25, 0.17]	[-1.72, -1.06, -1.5, -1.4, -1.65, -1.54, -1.21, -0.53, -1.47]	91	2.36	29.92	176.68	9	-0.225	4A8
TTGGGTTCCTGTGATGGTGC	4A8>VH:Q120K-AAA|4A8>VL:S7T-ACT	82.39	13002.4	TRUE	9.54	[33, 61, 36, 54, 37, 36, 52, 65, 63]	[500.0, 5.0, 1000.0, 100.0, 2000.0, 50.0, 2.5, 10.0, 250.0]	[0.19, 0.2, 0.17, 0.18, 0.18, 0.19, 0.19, 0.25, 0.17]	[-1.4, -0.94, -2.01, -1.1, -1.83, -1.54, -1.5, -0.97, -0.99]	48.56	1.3629	43.81	163.04	9	-0.119	4A8
TCGCCTGCCTGCGTGGCTAT	4A8>VH:Q120K-AAA|4A8>VL:S7T-ACT	79.53	12405.7	TRUE	3.02	[22, 33, 26, 31, 25, 38, 49, 38, 45]	[500.0, 5.0, 1000.0, 100.0, 2000.0, 50.0, 2.5, 10.0, 250.0]	[0.19, 0.2, 0.17, 0.18, 0.18, 0.19, 0.19, 0.25, 0.17]	[-1.59, -1.43, -2.08, -1.5, -2.0, -1.06, -1.19, -1.34, -1.08]	34.11	0.4314	76.19	88.57	9	-0.141	4A8
TCGCGTAGCATTCATGACTG	4A8>VH:Q120K-AAA|4A8>VL:S7T-ACT	80.36	12171.4	TRUE	6.79	[60, 96, 91, 107, 66, 81, 117, 93, 72]	[500.0, 5.0, 1000.0, 100.0, 2000.0, 50.0, 2.5, 10.0, 250.0]	[0.19, 0.2, 0.17, 0.18, 0.18, 0.19, 0.19, 0.25, 0.17]	[-1.52, -1.27, -1.66, -1.1, -1.98, -1.36, -1.32, -1.44, -1.79]	87	0.97	74.51	85.32	9	-0.135	4A8
ATTTCTGTATACGTGTAAAT	4A8>VH:Q120K-AAA|4A8>VL:S7T-ACT	151.39	9039.57	TRUE	21.59	[192, 120, 177, 117, 131, 181, 182, 226, 231]	[50.0, 250.0, 5.0, 10.0, 1000.0, 2000.0, 2.5, 100.0, 500.0]	[0.39, 0.33, 0.4, 0.47, 0.34, 0.35, 0.39, 0.35, 0.38]	[-0.58, -1.32, -0.82, -1.39, -1.37, -0.91, -0.99, -0.56, -0.61]	173	3.0843	148.09	166.06	9	0.255	4A8
TTTCGAATCAGTACTTCAAG	4A8>VH:Q120K-AAA|4A8>VL:S7T-ACT	74.34	13368.4	TRUE	8.76	[31, 44, 26, 45, 45, 46, 51, 57, 36]	[500.0, 5.0, 1000.0, 100.0, 2000.0, 50.0, 2.5, 10.0, 250.0]	[0.19, 0.2, 0.17, 0.18, 0.18, 0.19, 0.19, 0.25, 0.17]	[-1.12, -1.05, -2.12, -0.99, -1.18, -0.82, -1.16, -0.79, -1.44]	42.33	1.2514	41.51	143.75	9	-0.183	4A8
TAATAAACCATTGTTTATTT	4A8>VH:Q120K-AAA|4A8>VL:S7T-ACT	91.77	12306	TRUE	7.71	[21, 52, 44, 48, 63, 48, 58, 67, 59]	[500.0, 5.0, 1000.0, 100.0, 2000.0, 50.0, 2.5, 10.0, 250.0]	[0.19, 0.2, 0.17, 0.18, 0.18, 0.19, 0.19, 0.25, 0.17]	[-2.36, -1.48, -2.03, -1.58, -1.37, -1.44, -1.66, -1.23, -1.4]	51.11	1.1014	49.19	188.35	9	-0.053	4A8
CTATACGCGCTTCCTGCAGC	4A8>VH:Q120K-AAA|4A8>VL:S7T-ACT	73.12	13988.6	TRUE	7.23	[37, 59, 60, 55, 55, 48, 78, 62, 41]	[500.0, 5.0, 1000.0, 100.0, 2000.0, 50.0, 2.5, 10.0, 250.0]	[0.19, 0.2, 0.17, 0.18, 0.18, 0.19, 0.19, 0.25, 0.17]	[-1.1, -0.86, -1.14, -0.94, -1.13, -1.0, -0.79, -0.9, -1.48]	55	1.0329	43.02	131.41	9	-0.193	4A8
CTATCTATATATCAGTACAT	4A8>VH:Q120K-AAA|4A8>VL:S7T-ACT	121.88	9247.88	TRUE	33.98	[188, 91, 153, 122, 145, 178, 197, 185, 219]	[50.0, 250.0, 5.0, 10.0, 1000.0, 2000.0, 2.5, 100.0, 500.0]	[0.39, 0.33, 0.4, 0.47, 0.34, 0.35, 0.39, 0.35, 0.38]	[-0.25, -1.36, -0.67, -0.97, -0.87, -0.58, -0.52, -0.49, -0.33]	164.22	4.8543	46.64	128.2	9	0.122	4A8
TTGGCATTCTTTGTTGACTG	4A8>VH:Q120K-AAA|4A8>VL:S7T-ACT	92.79	12917.2	TRUE	16.4	[26, 30, 54, 59, 31, 50, 43, 77, 44]	[500.0, 5.0, 1000.0, 100.0, 2000.0, 50.0, 2.5, 10.0, 250.0]	[0.19, 0.2, 0.17, 0.18, 0.18, 0.19, 0.19, 0.25, 0.17]	[-1.74, -1.96, -1.43, -0.97, -2.09, -1.07, -1.78, -0.72, -1.51]	46	2.3429	40.81	257.3	9	-0.046	4A8
AAATATACGTAGATGGCCAT	4A8>VH:Q120K-AAA|4A8>VL:S7T-ACT	155.42	9693.75	TRUE	14.28	[191, 177, 219, 130, 172, 210, 235, 303, 222]	[50.0, 250.0, 5.0, 10.0, 1000.0, 2000.0, 2.5, 100.0, 500.0]	[0.39, 0.33, 0.4, 0.47, 0.34, 0.35, 0.39, 0.35, 0.38]	[-0.77, -0.94, -0.69, -1.42, -1.16, -0.88, -0.8, -0.32, -0.85]	206.56	2.04	151.27	166.62	9	0.272	4A8
TCATGAATCTATCTAGCATC	4A8>VH:Q120K-AAA|4A8>VL:S7T-ACT	74.63	13274.3	TRUE	7.9	[21, 54, 52, 47, 36, 64, 57, 61, 65]	[500.0, 5.0, 1000.0, 100.0, 2000.0, 50.0, 2.5, 10.0, 250.0]	[0.19, 0.2, 0.17, 0.18, 0.18, 0.19, 0.19, 0.25, 0.17]	[-1.97, -1.04, -1.4, -1.22, -1.79, -0.63, -1.29, -0.98, -0.87]	50.78	1.1286	34.58	81.64	9	-0.18	4A8
TAAGGTGTAATTACATATAT	4A8>VH:Q120K-AAA|4A8>VL:S7T-ACT	117.88	8243.24	TRUE	9.83	[129, 77, 103, 66, 72, 84, 98, 138, 86]	[50.0, 250.0, 5.0, 10.0, 1000.0, 2000.0, 2.5, 100.0, 500.0]	[0.39, 0.33, 0.4, 0.47, 0.34, 0.35, 0.39, 0.35, 0.38]	[-0.29, -1.09, -0.74, -1.35, -1.37, -1.15, -1.01, -0.4, -1.17]	94.78	1.4043	113.97	125.27	9	0.101	4A8
CAAGCTACCTGTCAACGCGC	4A8>VH:Q120K-AAA|4A8>VL:S7T-ACT	111.23	9291.13	TRUE	15.29	[89, 112, 104, 116, 65, 72, 96, 141, 184]	[50.0, 250.0, 5.0, 10.0, 1000.0, 2000.0, 2.5, 100.0, 500.0]	[0.39, 0.33, 0.4, 0.47, 0.34, 0.35, 0.39, 0.35, 0.38]	[-0.72, -0.45, -0.62, -0.44, -1.42, -1.27, -0.94, -0.27, 0.03]	108.78	2.1843	108.14	116.75	9	0.066	4A8
TTGTAATCGATTCTTCATTC	4A8>VH:Q120K-AAA|4A8>VL:S7T-ACT	116.01	8102.75	TRUE	33.88	[137, 94, 148, 190, 133, 105, 129, 185, 199]	[50.0, 250.0, 5.0, 10.0, 1000.0, 2000.0, 2.5, 100.0, 500.0]	[0.39, 0.33, 0.4, 0.47, 0.34, 0.35, 0.39, 0.35, 0.38]	[-0.75, -1.36, -0.77, -0.38, -1.04, -1.38, -1.17, -0.53, -0.51]	146.67	4.84	111.43	125.53	9	0.091	4A8
TAACGAATCAGGAAGGGAAC	4A8>VH:Q120K-AAA|4A8>VL:S7T-ACT	150.17	7964.92	TRUE	16.34	[226, 199, 141, 188, 125, 151, 167, 224, 207]	[50.0, 250.0, 5.0, 10.0, 1000.0, 2000.0, 2.5, 100.0, 500.0]	[0.39, 0.33, 0.4, 0.47, 0.34, 0.35, 0.39, 0.35, 0.38]	[-0.73, -0.97, -1.53, -1.09, -1.83, -1.55, -1.49, -0.95, -1.15]	180.89	2.3343	149.42	160.34	9	0.25	4A8
CTATCTTCATGGACGGGCGT	4A8>VH:Q120K-AAA|4A8>VL:S7T-ACT	156.31	7875.42	TRUE	27.94	[313, 269, 247, 315, 208, 252, 241, 389, 343]	[50.0, 250.0, 5.0, 10.0, 1000.0, 2000.0, 2.5, 100.0, 500.0]	[0.39, 0.33, 0.4, 0.47, 0.34, 0.35, 0.39, 0.35, 0.38]	[-0.96, -1.24, -1.43, -1.05, -1.79, -1.52, -1.67, -0.86, -1.12]	286.33	3.9914	155.52	165.37	9	0.275	4A8
CATGGAGCATGCGCTCGAAT	4A8>VH:Q120K-AAA|4A8>VL:S7T-ACT	149.67	8928.32	TRUE	17.12	[153, 148, 128, 175, 117, 130, 143, 187, 219]	[50.0, 250.0, 5.0, 10.0, 1000.0, 2000.0, 2.5, 100.0, 500.0]	[0.39, 0.33, 0.4, 0.47, 0.34, 0.35, 0.39, 0.35, 0.38]	[-0.82, -0.93, -1.2, -0.72, -1.45, -1.3, -1.24, -0.74, -0.6]	155.56	2.4457	140.4	157.7	9	0.248	4A8
CATGAAGGCTATAAATCCAC	4A8>VH:Q120K-AAA|4A8>VL:S7T-ACT	139.85	7234.32	TRUE	13.98	[156, 124, 122, 133, 117, 83, 147, 150, 174]	[50.0, 250.0, 5.0, 10.0, 1000.0, 2000.0, 2.5, 100.0, 500.0]	[0.39, 0.33, 0.4, 0.47, 0.34, 0.35, 0.39, 0.35, 0.38]	[-0.9, -1.29, -1.37, -1.22, -1.55, -2.05, -1.31, -1.17, -1.04]	134	1.9971	139.16	146.93	9	0.207	4A8
TTGGCATCATTGGAGTGTGT	4A8>VH:Q120K-AAA|4A8>VL:S7T-ACT	171.29	9566.47	TRUE	16.72	[130, 118, 128, 124, 94, 141, 117, 147, 216]	[50.0, 250.0, 5.0, 10.0, 1000.0, 2000.0, 2.5, 100.0, 500.0]	[0.39, 0.33, 0.4, 0.47, 0.34, 0.35, 0.39, 0.35, 0.38]	[-0.81, -1.01, -0.95, -0.97, -1.52, -0.93, -1.29, -0.84, -0.37]	135	2.3886	61.23	185.33	9	0.332	4A8
AAATCCTGACGTACAGATGT	4A8>VH:Q120K-AAA|4A8>VL:S7T-ACT	96.33	13340.4	TRUE	12.61	[36, 39, 31, 39, 46, 48, 41, 68, 47]	[500.0, 5.0, 1000.0, 100.0, 2000.0, 50.0, 2.5, 10.0, 250.0]	[0.19, 0.2, 0.17, 0.18, 0.18, 0.19, 0.19, 0.25, 0.17]	[-1.22, -1.54, -2.18, -1.52, -1.47, -1.08, -1.79, -0.85, -1.37]	43.89	1.8014	45.35	239.49	9	-0.023	4A8
AATGGCACCATTCTTTATGC	4A8>VH:Q120K-AAA|4A8>VL:S7T-ACT	166.98	8521.07	TRUE	9.78	[119, 124, 117, 111, 84, 100, 111, 102, 163]	[50.0, 250.0, 5.0, 10.0, 1000.0, 2000.0, 2.5, 100.0, 500.0]	[0.39, 0.33, 0.4, 0.47, 0.34, 0.35, 0.39, 0.35, 0.38]	[-0.91, -0.91, -1.06, -1.11, -1.66, -1.41, -1.34, -1.35, -0.75]	114.56	1.3971	60	177.92	9	0.316	4A8
CCTTCTATGTGGATGCAATG	4A8>VH:Q120K-AAA|4A8>VL:S7T-ACT	74.34	12023.7	TRUE	10.86	[43, 34, 40, 37, 45, 72, 102, 81, 54]	[500.0, 5.0, 1000.0, 100.0, 2000.0, 50.0, 2.5, 10.0, 250.0]	[0.19, 0.2, 0.17, 0.18, 0.18, 0.19, 0.19, 0.25, 0.17]	[-1.29, -2.06, -2.13, -1.91, -1.82, -0.81, -0.8, -0.92, -1.49]	56.44	1.5514	37.61	158.75	9	-0.183	4A8
ATATAATTGTTCAATCAAGT	4A8>VH:Q120K-AAA|4A8>VL:S7T-ACT;A85A-GCT;E86E-GAA;T94M-ATG;P100P-CCT	340.54	12588.1	TRUE	4.11	[22, 19, 49, 32, 59, 11, 25, 35, 31]	[500.0, 5.0, 1000.0, 100.0, 2000.0, 50.0, 2.5, 10.0, 250.0]	[0.19, 0.2, 0.17, 0.18, 0.18, 0.19, 0.19, 0.25, 0.17]	[-2.89, -3.53, -2.48, -2.76, -2.07, -4.16, -3.47, -2.77, -2.93]	31.44	0.5871	117.63	3640.82	9	0.755	4A8
AATTCAGCCTTTGAGCATTT	4A8>VH:Q120K-AAA|4A8>VL:S7T-ACT;D110E-GAG	93.01	17354.4	TRUE	10.3	[56, 56, 78, 111, 69, 83, 76, 83, 96]	[500.0, 5.0, 1000.0, 100.0, 2000.0, 50.0, 2.5, 10.0, 250.0]	[0.19, 0.2, 0.17, 0.18, 0.18, 0.19, 0.19, 0.25, 0.17]	[-0.82, -1.25, -1.08, -0.24, -1.12, -0.52, -1.14, -0.8, -0.57]	78.67	1.4714	156.53	156.52	9	-0.045	4A8
TTAGGTTTGTTTCAATACGC	4A8>VH:Q120K-AAA|4A8>VL:S7T-ACT;T94M-ATG	312.02	8652.77	TRUE	28.91	[72, 118, 98, 103, 69, 113, 82, 85, 230]	[50.0, 250.0, 5.0, 10.0, 1000.0, 2000.0, 2.5, 100.0, 500.0]	[0.39, 0.33, 0.4, 0.47, 0.34, 0.35, 0.39, 0.35, 0.38]	[-1.99, -1.34, -1.67, -1.57, -2.3, -1.59, -2.14, -1.97, -0.62]	107.78	4.13	98.93	330.58	9	0.701	4A8
CTGTGATTGCTCAATGCCAT	4A8>VH:Q120K-AAA|4A8>VL:S7T-ACT;T94M-ATG	293.84	10829.9	TRUE	16.72	[107, 150, 113, 120, 147, 162, 102, 152, 203]	[50.0, 250.0, 5.0, 10.0, 1000.0, 2000.0, 2.5, 100.0, 500.0]	[0.39, 0.33, 0.4, 0.47, 0.34, 0.35, 0.39, 0.35, 0.38]	[-1.42, -1.0, -1.47, -1.35, -1.21, -1.07, -1.82, -1.13, -0.8]	139.56	2.3886	290.6	312.62	9	0.664	4A8
TTTCGTGCGCAGCAAGCTAC	4A8>VH:Q120K-AAA|4A8>VL:S7T-ACT;T94M-ATG	377.78	12412.6	TRUE	5.84	[28, 2, 22, 9, 32, 16, 7, 12, 25]	[500.0, 5.0, 1000.0, 100.0, 2000.0, 50.0, 2.5, 10.0, 250.0]	[0.19, 0.2, 0.17, 0.18, 0.18, 0.19, 0.19, 0.25, 0.17]	[-1.99, -6.22, -3.07, -4.03, -2.39, -3.06, -4.75, -3.76, -2.68]	17	0.8343	114.45	18964.5	9	0.819	4A8
TCATGATTAAAGCAAGACTC	4A8>VH:Q120K-AAA|4A8>VL:S7T-ACT;T94M-ATG	317.34	7622.76	TRUE	11.68	[47, 46, 72, 40, 52, 60, 56, 57, 75]	[50.0, 250.0, 5.0, 10.0, 1000.0, 2000.0, 2.5, 100.0, 500.0]	[0.39, 0.33, 0.4, 0.47, 0.34, 0.35, 0.39, 0.35, 0.38]	[-1.95, -2.05, -1.46, -2.28, -2.05, -1.84, -2.03, -1.89, -1.58]	56.11	1.6686	315.05	338.06	9	0.711	4A8
CCTTGATGATGGCTTGCCTT	4A8>VH:Q120K-AAA|4A8>VL:S7T-ACT;T94M-ATG	263.84	8197.39	TRUE	30.7	[136, 217, 164, 194, 171, 161, 139, 208, 286]	[50.0, 250.0, 5.0, 10.0, 1000.0, 2000.0, 2.5, 100.0, 500.0]	[0.39, 0.33, 0.4, 0.47, 0.34, 0.35, 0.39, 0.35, 0.38]	[-1.9, -1.29, -1.75, -1.48, -1.81, -1.9, -2.2, -1.5, -1.12]	186.22	4.3857	261.28	284.84	9	0.598	4A8
TATTCAGTCTACGAAGGAGT	4A8>VH:Q120K-AAA|4A8>VL:S7T-ACT;T94M-ATG	245.79	14202.1	TRUE	6.24	[12, 7, 30, 16, 31, 15, 10, 18, 33]	[500.0, 5.0, 1000.0, 100.0, 2000.0, 50.0, 2.5, 10.0, 250.0]	[0.19, 0.2, 0.17, 0.18, 0.18, 0.19, 0.19, 0.25, 0.17]	[-2.46, -3.67, -1.88, -2.45, -1.69, -2.41, -3.48, -2.42, -1.53]	19.11	0.8914	241.25	260.3	9	0.554	4A8
CCGCCTATGTGGCAATCTGT	4A8>VH:Q120K-AAA|4A8>VL:S7T-ACT;T94M-ATG	554.16	12656.5	TRUE	3.84	[21, 7, 29, 5, 31, 5, 7, 15, 13]	[500.0, 5.0, 1000.0, 100.0, 2000.0, 50.0, 2.5, 10.0, 250.0]	[0.19, 0.2, 0.17, 0.18, 0.18, 0.19, 0.19, 0.25, 0.17]	[-2.52, -4.53, -2.79, -4.99, -2.55, -4.85, -4.86, -3.55, -3.73]	14.78	0.5486	149.42	19180.5	9	1.055	4A8
TTGTGCATCTGGCAGGGAGC	4A8>VH:Q120K-AAA|4A8>VL:S7T-ACT;T94M-ATG	230.24	9400.57	TRUE	45.62	[213, 304, 179, 229, 163, 239, 138, 324, 426]	[50.0, 250.0, 5.0, 10.0, 1000.0, 2000.0, 2.5, 100.0, 500.0]	[0.39, 0.33, 0.4, 0.47, 0.34, 0.35, 0.39, 0.35, 0.38]	[-1.3, -0.85, -1.68, -1.29, -1.93, -1.38, -2.26, -0.91, -0.6]	246.11	6.5171	223.59	247.2	9	0.514	4A8
CTTCATTCAAGGCCTTCAAT	4A8>VH:Q120K-AAA|4A8>VL:S7T-ACT;T94M-ATG	340.69	13583.3	TRUE	3.26	[13, 11, 13, 9, 24, 5, 8, 7, 12]	[500.0, 5.0, 1000.0, 100.0, 2000.0, 50.0, 2.5, 10.0, 250.0]	[0.19, 0.2, 0.17, 0.18, 0.18, 0.19, 0.19, 0.25, 0.17]	[-2.06, -2.72, -2.79, -2.99, -1.77, -3.7, -3.51, -3.49, -2.7]	11.33	0.4657	338.71	363.86	9	0.755	4A8
TCACGTTGATATACATGTTT	4A8>VH:Q120K-AAA|4A8>VL:S7T-ACT;T94M-ATG	249.04	8943.8	TRUE	32.51	[241, 223, 192, 255, 198, 260, 175, 221, 359]	[50.0, 250.0, 5.0, 10.0, 1000.0, 2000.0, 2.5, 100.0, 500.0]	[0.39, 0.33, 0.4, 0.47, 0.34, 0.35, 0.39, 0.35, 0.38]	[-1.21, -1.38, -1.66, -1.22, -1.73, -1.34, -2.0, -1.55, -0.93]	236	4.6443	82.61	265.98	9	0.562	4A8
CTTTGTTGAAGCGAATGTAT	4A8>VH:Q120K-AAA|4A8>VL:S7T-ACT;T94M-ATG	377.43	10311.5	TRUE	32.52	[65, 48, 51, 64, 55, 100, 42, 79, 138]	[50.0, 250.0, 5.0, 10.0, 1000.0, 2000.0, 2.5, 100.0, 500.0]	[0.39, 0.33, 0.4, 0.47, 0.34, 0.35, 0.39, 0.35, 0.38]	[-1.34, -1.84, -1.81, -1.46, -1.82, -0.96, -2.3, -1.27, -0.55]	71.33	4.6457	375.04	402.64	9	0.818	4A8
TAATAAGCGAGTCAATGCTT	4A8>VH:Q120K-AAA|4A8>VL:S7T-ACT;T94M-ATG	273.94	9253.98	TRUE	22.5	[213, 227, 191, 205, 227, 248, 204, 232, 378]	[50.0, 250.0, 5.0, 10.0, 1000.0, 2000.0, 2.5, 100.0, 500.0]	[0.39, 0.33, 0.4, 0.47, 0.34, 0.35, 0.39, 0.35, 0.38]	[-1.4, -1.37, -1.68, -1.55, -1.55, -1.43, -1.8, -1.49, -0.87]	236.11	3.2143	265.91	292.57	9	0.621	4A8
CTGCGCGTATATGTTTCCTG	4A8>VH:Q120K-AAA|4A8>VL:S7T-ACT;T94M-ATG	348	12153.5	TRUE	5.61	[46, 12, 67, 25, 41, 23, 22, 23, 20]	[500.0, 5.0, 1000.0, 100.0, 2000.0, 50.0, 2.5, 10.0, 250.0]	[0.19, 0.2, 0.17, 0.18, 0.18, 0.19, 0.19, 0.25, 0.17]	[-1.99, -4.36, -2.19, -3.28, -2.75, -3.26, -3.81, -3.54, -3.72]	31	0.8014	107.94	10779.8	9	0.768	4A8
TAGTATAGATATATGGCATT	4A8>VH:Q120K-AAA|4A8>VL:S7T-ACT;T94M-ATG	372.68	10661	TRUE	21.78	[119, 71, 74, 63, 102, 138, 73, 94, 126]	[50.0, 250.0, 5.0, 10.0, 1000.0, 2000.0, 2.5, 100.0, 500.0]	[0.39, 0.33, 0.4, 0.47, 0.34, 0.35, 0.39, 0.35, 0.38]	[-0.91, -1.72, -1.72, -1.93, -1.38, -0.94, -1.95, -1.47, -1.13]	95.56	3.1114	366.76	396	9	0.81	4A8
TAACATACGATTATATATTC	4A8>VH:Q120K-AAA|4A8>VL:S7T-ACT;T94M-ATG;D110E-GAG	423.06	12424.5	TRUE	3.15	[18, 2, 21, 17, 33, 9, 13, 7, 20]	[500.0, 5.0, 1000.0, 100.0, 2000.0, 50.0, 2.5, 10.0, 250.0]	[0.19, 0.2, 0.17, 0.18, 0.18, 0.19, 0.19, 0.25, 0.17]	[-2.57, -6.16, -3.08, -3.06, -2.29, -3.83, -3.79, -4.47, -2.94]	15.56	0.45	20.57	20395.3	9	0.888	4A8
AAGGCTACACATATATACGT	4A8>VH:Q120K-AAA|4A8>VL:S7T-ACT;T94M-ATG;D110E-GAG	541.13	14444.2	TRUE	5.45	[11, 7, 30, 11, 30, 14, 3, 11, 9]	[500.0, 5.0, 1000.0, 100.0, 2000.0, 50.0, 2.5, 10.0, 250.0]	[0.19, 0.2, 0.17, 0.18, 0.18, 0.19, 0.19, 0.25, 0.17]	[-2.88, -3.96, -2.17, -3.29, -2.03, -2.8, -5.51, -3.43, -3.7]	14	0.7786	81.91	20909.6	9	1.04	4A8
ACATATTCAAAGACGGCAGG	4A8>VH:Q120K-AAA|4A8>VL:S7T-ACT;T94M-ATG;D110E-GAG	223.02	9591.14	TRUE	26.72	[223, 211, 227, 160, 186, 237, 193, 267, 424]	[50.0, 250.0, 5.0, 10.0, 1000.0, 2000.0, 2.5, 100.0, 500.0]	[0.39, 0.33, 0.4, 0.47, 0.34, 0.35, 0.39, 0.35, 0.38]	[-1.06, -1.2, -1.16, -1.64, -1.57, -1.22, -1.6, -1.02, -0.43]	236.44	3.8171	219.17	237.92	9	0.494	4A8
TATCCCGTCTGGACTGACTC	4A8>VH:Q120K-AAA|4A8>VL:S7T-ACT;T94M-ATG;D110E-GAG	319.34	7841.66	TRUE	31.56	[72, 108, 93, 118, 79, 95, 76, 79, 191]	[50.0, 250.0, 5.0, 10.0, 1000.0, 2000.0, 2.5, 100.0, 500.0]	[0.39, 0.33, 0.4, 0.47, 0.34, 0.35, 0.39, 0.35, 0.38]	[-2.14, -1.62, -1.9, -1.53, -2.25, -1.99, -2.4, -2.22, -1.03]	101.22	4.5086	315.25	338.3	9	0.715	4A8
TCACACTCGCGTCTTGGTTC	4A8>VH:Q120K-AAA|4A8>VL:S7T-ACT;T94M-ATG;V109L-CTG;D110E-GAG	156.98	9521.32	TRUE	28.9	[256, 261, 203, 294, 160, 253, 204, 321, 376]	[50.0, 250.0, 5.0, 10.0, 1000.0, 2000.0, 2.5, 100.0, 500.0]	[0.39, 0.33, 0.4, 0.47, 0.34, 0.35, 0.39, 0.35, 0.38]	[-0.75, -0.78, -1.21, -0.65, -1.67, -1.01, -1.41, -0.64, -0.49]	258.67	4.1286	154.33	170.23	9	0.278	4A8
TTTTACATAATCACGCCAGG	4A8>VH:Q120K-AAA|4A8>VL:S7T-ACT;T94M-ATG;V109L-CTG;D110E-GAG	335.92	12579.5	TRUE	5.18	[25, 8, 16, 15, 32, 10, 7, 8, 27]	[500.0, 5.0, 1000.0, 100.0, 2000.0, 50.0, 2.5, 10.0, 250.0]	[0.19, 0.2, 0.17, 0.18, 0.18, 0.19, 0.19, 0.25, 0.17]	[-1.94, -4.01, -3.32, -3.09, -2.18, -3.53, -4.54, -4.13, -2.36]	16.44	0.74	330.72	357.01	9	0.746	4A8
TCGCGTTGACGTGTTCGTAT	4A8>VH:Q120K-AAA|4A8>VL:S7T-ACT;V109L-CTG	78.75	16778.3	TRUE	16.55	[114, 153, 146, 166, 101, 138, 135, 175, 172]	[500.0, 5.0, 1000.0, 100.0, 2000.0, 50.0, 2.5, 10.0, 250.0]	[0.19, 0.2, 0.17, 0.18, 0.18, 0.19, 0.19, 0.25, 0.17]	[-0.6, -0.6, -0.98, -0.46, -1.37, -0.59, -1.11, -0.52, -0.53]	144.44	2.3643	45.46	142.51	9	-0.147	4A8
TATTGTTTATGGATATACTT	4A8>VH:Q120K-AAA|4A8>VL:S7T-ACT;V109L-CTG	56.64	13254.3	TRUE	8.12	[21, 99, 69, 89, 63, 91, 114, 108, 99]	[500.0, 5.0, 1000.0, 100.0, 2000.0, 50.0, 2.5, 10.0, 250.0]	[0.19, 0.2, 0.17, 0.18, 0.18, 0.19, 0.19, 0.25, 0.17]	[-2.42, -0.61, -1.44, -0.75, -1.43, -0.57, -0.74, -0.6, -0.71]	83.67	1.16	36.23	90.19	9	-0.35	4A8
ATGCATTTGATCGCTCGAAG	4A8>VH:Q120K-AAA|4A8>VL:S7T-ACT;V109L-CTG	365.9	6094.87	TRUE	10.76	[11, 9, 9, 8, 18, 16, 13, 10, 2]	[50.0, 250.0, 5.0, 10.0, 1000.0, 2000.0, 2.5, 100.0, 500.0]	[0.39, 0.33, 0.4, 0.47, 0.34, 0.35, 0.39, 0.35, 0.38]	[-1.81, -2.16, -2.22, -2.36, -1.34, -1.51, -1.9, -2.16, -4.56]	10.67	1.5371	363.75	388.15	9	0.799	4A8
CAAGCAGTCAGCATAGGTGC	4A8>VH:Q120K-AAA|4A8>VL:S7T-ACT;V109L-CTG	275.41	5023.43	FALSE	13.14	[9, 13, 21, 19, 4, 14, 13, 17, 9]	[50.0, 250.0, 5.0, 10.0, 1000.0, 2000.0, 2.5, 100.0, 500.0]	[0.39, 0.33, 0.4, 0.47, 0.34, 0.35, 0.39, 0.35, 0.38]	[-2.81, -2.34, -1.71, -1.82, -4.22, -2.41, -2.61, -2.1, -3.1]	13.22	1.8771	273.87	291.33	9	0.624	4A8
CCTGATGTCCAGACTCAATT	4A8>VH:Q120K-AAA|4A8>VL:S7T-ACT;V109L-CTG	59.09	14096.2	TRUE	11.87	[65, 122, 78, 96, 76, 159, 150, 160, 134]	[500.0, 5.0, 1000.0, 100.0, 2000.0, 50.0, 2.5, 10.0, 250.0]	[0.19, 0.2, 0.17, 0.18, 0.18, 0.19, 0.19, 0.25, 0.17]	[-1.19, -0.71, -1.67, -1.04, -1.56, -0.17, -0.74, -0.44, -0.68]	115.56	1.6957	36.26	98.92	9	-0.324	4A8
CTTGATACACTCAAAGATGT	4A8>VH:Q120K-AAA|4A8>VL:S7T-ACT;V109L-CTG;D110E-GAG	58.63	18811.6	TRUE	8.69	[72, 126, 101, 88, 95, 122, 138, 135, 113]	[500.0, 5.0, 1000.0, 100.0, 2000.0, 50.0, 2.5, 10.0, 250.0]	[0.19, 0.2, 0.17, 0.18, 0.18, 0.19, 0.19, 0.25, 0.17]	[-0.35, 0.03, -0.6, -0.47, -0.54, 0.15, -0.17, 0.02, -0.22]	110	1.2414	38.29	92.45	9	-0.329	4A8
TTACGCGTGATGCTACGTGC	4A8>VH:Q120K-AAA|4A8>VL:S7T-ACT;V109L-CTG;D110E-GAG	67.06	17271.2	TRUE	19.24	[212, 216, 219, 232, 148, 186, 307, 276, 233]	[500.0, 5.0, 1000.0, 100.0, 2000.0, 50.0, 2.5, 10.0, 250.0]	[0.19, 0.2, 0.17, 0.18, 0.18, 0.19, 0.19, 0.25, 0.17]	[-0.12, -0.52, -0.81, -0.39, -1.23, -0.57, -0.34, -0.28, -0.51]	225.44	2.7486	38.37	120.36	9	-0.246	4A8
CAGGGTGCATGGGAATCAGC	4A8>VH:Q120K-AAA|4A8>VL:S7T-ACT;V109L-CTG;D110E-GAG	55.57	16436.4	TRUE	13.97	[96, 188, 138, 113, 131, 177, 198, 204, 148]	[500.0, 5.0, 1000.0, 100.0, 2000.0, 50.0, 2.5, 10.0, 250.0]	[0.19, 0.2, 0.17, 0.18, 0.18, 0.19, 0.19, 0.25, 0.17]	[-0.64, -0.1, -0.86, -0.82, -0.79, -0.03, -0.36, -0.1, -0.55]	154.78	1.9957	33.65	95.2	9	-0.362	4A8
CTATATGCACTGAAGGCAAC	4A8>VH:Q120K-AAA|4A8>VL:T94M-ATG	167.1	10116.1	TRUE	4.22	[70, 69, 54, 60, 68, 64, 78, 77, 89]	[50.0, 250.0, 5.0, 10.0, 1000.0, 2000.0, 2.5, 100.0, 500.0]	[0.39, 0.33, 0.4, 0.47, 0.34, 0.35, 0.39, 0.35, 0.38]	[-0.68, -0.76, -1.18, -1.0, -0.96, -1.05, -0.85, -0.75, -0.63]	69.89	0.6029	60.03	180.37	9	0.316	4A8
TTACATTGGCTTAAATGCAC	4A8>VH:Q120K-AAA|4A8>VL:T94M-ATG	258.24	10734.3	TRUE	52.35	[223, 190, 157, 263, 181, 292, 159, 246, 473]	[50.0, 250.0, 5.0, 10.0, 1000.0, 2000.0, 2.5, 100.0, 500.0]	[0.39, 0.33, 0.4, 0.47, 0.34, 0.35, 0.39, 0.35, 0.38]	[-0.97, -1.26, -1.6, -0.83, -1.52, -0.83, -1.79, -1.04, -0.18]	242.67	7.4786	248.91	272.99	9	0.584	4A8
CTTGGTTTGATTGTTCAAGG	4A8>VH:Q120K-AAA|4A8>VL:T94M-ATG	249.4	11673.4	TRUE	28.21	[204, 240, 176, 242, 193, 306, 178, 247, 405]	[50.0, 250.0, 5.0, 10.0, 1000.0, 2000.0, 2.5, 100.0, 500.0]	[0.39, 0.33, 0.4, 0.47, 0.34, 0.35, 0.39, 0.35, 0.38]	[-0.99, -0.82, -1.33, -0.84, -1.31, -0.65, -1.52, -0.93, -0.3]	243.44	4.03	244.47	263.55	9	0.563	4A8
ATATGTATCAATAAGGGTTC	4A8>VH:Q120K-AAA|4A8>VL:T94M-ATG	249.09	10755.3	TRUE	17.44	[113, 109, 77, 120, 90, 138, 88, 98, 170]	[50.0, 250.0, 5.0, 10.0, 1000.0, 2000.0, 2.5, 100.0, 500.0]	[0.39, 0.33, 0.4, 0.47, 0.34, 0.35, 0.39, 0.35, 0.38]	[-0.84, -0.96, -1.52, -0.85, -1.42, -0.8, -1.54, -1.26, -0.55]	111.44	2.4914	82.62	264.45	9	0.562	4A8
TTTGCCTCAATTACATCTGT	4A8>VH:Q120K-AAA|4A8>VL:T94M-ATG	222.67	8763.48	TRUE	42.31	[109, 97, 74, 114, 88, 97, 71, 168, 224]	[50.0, 250.0, 5.0, 10.0, 1000.0, 2000.0, 2.5, 100.0, 500.0]	[0.39, 0.33, 0.4, 0.47, 0.34, 0.35, 0.39, 0.35, 0.38]	[-1.15, -1.38, -1.83, -1.18, -1.7, -1.56, -2.1, -0.74, -0.4]	115.78	6.0443	218.87	237.66	9	0.493	4A8
AAAGATGCCAAGGCGGGTGC	4A8>VH:Q120K-AAA|4A8>VL:T94M-ATG	275.48	12092.6	TRUE	6.48	[29, 12, 32, 18, 35, 28, 12, 19, 21]	[500.0, 5.0, 1000.0, 100.0, 2000.0, 50.0, 2.5, 10.0, 250.0]	[0.19, 0.2, 0.17, 0.18, 0.18, 0.19, 0.19, 0.25, 0.17]	[-1.99, -3.7, -2.59, -3.09, -2.32, -2.31, -4.03, -3.15, -2.99]	22.89	0.9257	88.76	4799.27	9	0.624	4A8
ACATCCGCAATTATTTCATC	4A8>VH:Q120K-AAA|4A8>VL:T94M-ATG	227.73	9962.29	TRUE	37.15	[180, 196, 163, 213, 146, 251, 175, 274, 420]	[50.0, 250.0, 5.0, 10.0, 1000.0, 2000.0, 2.5, 100.0, 500.0]	[0.39, 0.33, 0.4, 0.47, 0.34, 0.35, 0.39, 0.35, 0.38]	[-1.21, -1.15, -1.48, -1.06, -1.75, -0.97, -1.58, -0.82, -0.28]	224.22	5.3071	223.05	241.38	9	0.507	4A8
AATGGAGGGTACCAGGCAAG	4A8>VH:Q120K-AAA|4A8>VL:T94M-ATG	235.27	11078.8	TRUE	23.98	[124, 152, 105, 149, 127, 135, 84, 122, 214]	[50.0, 250.0, 5.0, 10.0, 1000.0, 2000.0, 2.5, 100.0, 500.0]	[0.39, 0.33, 0.4, 0.47, 0.34, 0.35, 0.39, 0.35, 0.38]	[-0.9, -0.67, -1.26, -0.73, -1.11, -1.02, -1.79, -1.13, -0.41]	134.67	3.4257	78.93	249.83	9	0.527	4A8
ACTGAATGCTTTACTGGCTG	4A8>VH:Q120K-AAA|4A8>VL:T94M-ATG	306.11	9548.96	TRUE	32.61	[123, 162, 99, 178, 102, 191, 106, 135, 239]	[50.0, 250.0, 5.0, 10.0, 1000.0, 2000.0, 2.5, 100.0, 500.0]	[0.39, 0.33, 0.4, 0.47, 0.34, 0.35, 0.39, 0.35, 0.38]	[-1.55, -1.22, -1.99, -1.11, -2.06, -1.16, -2.1, -1.63, -0.89]	148.33	4.6586	302.89	329.18	9	0.689	4A8
AAACCAGGCATCGAGCATAG	4A8>VH:Q120K-AAA|4A8>VL:T94M-ATG	318.76	9626.11	TRUE	24.91	[105, 105, 90, 132, 123, 147, 113, 121, 223]	[50.0, 250.0, 5.0, 10.0, 1000.0, 2000.0, 2.5, 100.0, 500.0]	[0.39, 0.33, 0.4, 0.47, 0.34, 0.35, 0.39, 0.35, 0.38]	[-1.55, -1.61, -1.9, -1.32, -1.57, -1.31, -1.78, -1.56, -0.76]	128.78	3.5586	315.01	343.5	9	0.714	4A8
TAGGCTAGAAGTAATGCAAC	4A8>VH:Q120K-AAA|4A8>VL:T94M-ATG	193.92	9156.39	TRUE	16.33	[211, 230, 172, 223, 211, 233, 213, 298, 246]	[50.0, 250.0, 5.0, 10.0, 1000.0, 2000.0, 2.5, 100.0, 500.0]	[0.39, 0.33, 0.4, 0.47, 0.34, 0.35, 0.39, 0.35, 0.38]	[-1.09, -1.02, -1.5, -1.1, -1.33, -1.19, -1.4, -0.8, -1.16]	226.33	2.3329	189.34	207.6	9	0.408	4A8
TATCACACGTTCGATCGTGC	4A8>VH:Q120K-AAA|4A8>VL:T94M-ATG	175.75	9040.09	TRUE	12.11	[108, 138, 91, 109, 81, 88, 81, 99, 129]	[50.0, 250.0, 5.0, 10.0, 1000.0, 2000.0, 2.5, 100.0, 500.0]	[0.39, 0.33, 0.4, 0.47, 0.34, 0.35, 0.39, 0.35, 0.38]	[-0.86, -0.57, -1.23, -0.94, -1.52, -1.4, -1.6, -1.2, -0.9]	102.67	1.73	172.67	192.07	9	0.347	4A8
CTAGGTGCGAGCATTGAATC	4A8>VH:Q120K-AAA|4A8>VL:T94M-ATG	367.15	9148.74	TRUE	23.2	[77, 84, 80, 77, 103, 101, 81, 74, 193]	[50.0, 250.0, 5.0, 10.0, 1000.0, 2000.0, 2.5, 100.0, 500.0]	[0.39, 0.33, 0.4, 0.47, 0.34, 0.35, 0.39, 0.35, 0.38]	[-1.81, -1.74, -1.88, -1.9, -1.63, -1.66, -2.06, -2.08, -0.78]	96.67	3.3143	363.1	392.52	9	0.801	4A8
ACGTGAGGCTATCATGGTTT	4A8>VH:Q120K-AAA|4A8>VL:T94M-ATG	280.24	9154.42	TRUE	18.45	[119, 147, 90, 128, 107, 155, 115, 138, 195]	[50.0, 250.0, 5.0, 10.0, 1000.0, 2000.0, 2.5, 100.0, 500.0]	[0.39, 0.33, 0.4, 0.47, 0.34, 0.35, 0.39, 0.35, 0.38]	[-1.47, -1.22, -1.99, -1.46, -1.86, -1.33, -1.85, -1.47, -1.05]	132.67	2.6357	273.88	296.49	9	0.635	4A8
TTTGGTACACTTCCTCGTTG	4A8>VH:Q120K-AAA|4A8>VL:T94M-ATG	221.13	10420.8	TRUE	25.3	[174, 194, 168, 180, 157, 207, 149, 197, 359]	[50.0, 250.0, 5.0, 10.0, 1000.0, 2000.0, 2.5, 100.0, 500.0]	[0.39, 0.33, 0.4, 0.47, 0.34, 0.35, 0.39, 0.35, 0.38]	[-1.01, -0.91, -1.18, -1.05, -1.4, -1.0, -1.56, -1.04, -0.26]	198.33	3.6143	75.11	235.87	9	0.489	4A8
TAGTACAGCCAGATGGCAGC	4A8>VH:Q120K-AAA|4A8>VL:T94M-ATG	288.78	14045.1	TRUE	5.53	[39, 17, 40, 26, 68, 19, 22, 36, 45]	[500.0, 5.0, 1000.0, 100.0, 2000.0, 50.0, 2.5, 10.0, 250.0]	[0.19, 0.2, 0.17, 0.18, 0.18, 0.19, 0.19, 0.25, 0.17]	[-1.85, -3.48, -2.56, -2.85, -1.65, -3.16, -3.44, -2.52, -2.18]	34.67	0.79	285.78	307.3	9	0.653	4A8
ACAGCTGCGTGGCAAGACTC	4A8>VH:Q120K-AAA|4A8>VL:T94M-ATG	197.98	9850.36	TRUE	21.66	[145, 172, 168, 171, 110, 200, 142, 182, 279]	[50.0, 250.0, 5.0, 10.0, 1000.0, 2000.0, 2.5, 100.0, 500.0]	[0.39, 0.33, 0.4, 0.47, 0.34, 0.35, 0.39, 0.35, 0.38]	[-1.09, -0.9, -1.0, -0.94, -1.73, -0.87, -1.45, -0.97, -0.44]	174.33	3.0943	68.75	209.34	9	0.421	4A8
TATTGAGTCCTTATATGCAG	4A8>VH:Q120K-AAA|4A8>VL:T94M-ATG	239.66	9028.87	TRUE	18.8	[90, 84, 78, 77, 111, 86, 68, 111, 110]	[50.0, 250.0, 5.0, 10.0, 1000.0, 2000.0, 2.5, 100.0, 500.0]	[0.39, 0.33, 0.4, 0.47, 0.34, 0.35, 0.39, 0.35, 0.38]	[-1.17, -1.33, -1.5, -1.49, -1.11, -1.48, -1.91, -1.08, -1.18]	90.56	2.6857	237.34	254.29	9	0.538	4A8
TTAGGATCGCGGACGGACAT	4A8>VH:Q120K-AAA|4A8>VL:T94M-ATG	311.93	12388.2	TRUE	4.11	[19, 9, 23, 13, 31, 14, 12, 16, 19]	[500.0, 5.0, 1000.0, 100.0, 2000.0, 50.0, 2.5, 10.0, 250.0]	[0.19, 0.2, 0.17, 0.18, 0.18, 0.19, 0.19, 0.25, 0.17]	[-2.27, -3.77, -2.73, -3.22, -2.16, -2.98, -3.69, -3.06, -2.8]	17.33	0.5871	99.66	330.37	9	0.701	4A8
TTGGGAACAAGGGTTGATGT	4A8>VH:Q120K-AAA|4A8>VL:T94M-ATG	242.57	9542.43	TRUE	39.13	[179, 134, 127, 134, 100, 175, 87, 136, 276]	[50.0, 250.0, 5.0, 10.0, 1000.0, 2000.0, 2.5, 100.0, 500.0]	[0.39, 0.33, 0.4, 0.47, 0.34, 0.35, 0.39, 0.35, 0.38]	[-0.78, -1.26, -1.4, -1.3, -1.87, -1.06, -2.15, -1.39, -0.45]	149.78	5.59	241.24	260.48	9	0.546	4A8
CCACGCTCATGGGCGTGAAC	4A8>VH:Q120K-AAA|4A8>VL:T94M-ATG	258.47	8808.33	TRUE	13.65	[94, 117, 84, 110, 106, 109, 102, 108, 149]	[50.0, 250.0, 5.0, 10.0, 1000.0, 2000.0, 2.5, 100.0, 500.0]	[0.39, 0.33, 0.4, 0.47, 0.34, 0.35, 0.39, 0.35, 0.38]	[-1.5, -1.25, -1.79, -1.37, -1.57, -1.53, -1.71, -1.51, -1.13]	108.78	1.95	254.31	273.5	9	0.585	4A8
CAATGAGCACTTCTTGACGG	4A8>VH:Q120K-AAA|4A8>VL:T94M-ATG	185.79	9231.4	TRUE	27.59	[116, 159, 101, 186, 100, 104, 101, 124, 217]	[50.0, 250.0, 5.0, 10.0, 1000.0, 2000.0, 2.5, 100.0, 500.0]	[0.39, 0.33, 0.4, 0.47, 0.34, 0.35, 0.39, 0.35, 0.38]	[-1.06, -0.66, -1.38, -0.47, -1.51, -1.46, -1.59, -1.17, -0.45]	134.22	3.9414	180.01	197.26	9	0.382	4A8
TTTCGAGTCATGCTACGTAT	4A8>VH:Q120K-AAA|4A8>VL:T94M-ATG;D110E-GAG	565.69	6062.9	TRUE	11.88	[10, 7, 5, 5, 13, 5, 9, 1, 8]	[50.0, 250.0, 5.0, 10.0, 1000.0, 2000.0, 2.5, 100.0, 500.0]	[0.39, 0.33, 0.4, 0.47, 0.34, 0.35, 0.39, 0.35, 0.38]	[-1.94, -2.52, -3.07, -3.04, -1.81, -3.19, -2.43, -5.48, -2.56]	7	1.6971	562.12	604.91	9	1.067	4A8
ATTTCTTTGTATGTTTATGG	4A8>VH:Q120K-AAA|4A8>VL:T94M-ATG;V109L-CTG	8312.08	35207.9	TRUE	39.1	[6, 7, 5, 3, 9, 7, 1, 8, 11]	[50.0, 250.0, 5.0, 10.0, 1000.0, 2000.0, 2.5, 100.0, 500.0]	[0.39, 0.33, 0.4, 0.47, 0.34, 0.35, 0.39, 0.35, 0.38]	[-2.03, -1.87, -2.42, -3.13, -1.69, -2.05, -4.94, -1.83, -1.45]	6.33	5.5857	1367	50541.9	9	2.723	4A8
TAACGAGTCATGCTATATTT	4A8>VH:Q120K-AAA|4A8>VL:T94M-ATG;V109L-CTG	264.15	12798.7	TRUE	4.71	[20, 5, 38, 15, 30, 18, 16, 17, 37]	[500.0, 5.0, 1000.0, 100.0, 2000.0, 50.0, 2.5, 10.0, 250.0]	[0.19, 0.2, 0.17, 0.18, 0.18, 0.19, 0.19, 0.25, 0.17]	[-2.29, -4.71, -2.1, -3.11, -2.3, -2.71, -3.37, -3.07, -1.93]	21.78	0.6729	260.41	283.66	9	0.598	4A8
TATCCTTTACATATGGATGT	4A8>VH:Q120K-AAA|4A8>VL:T94M-ATG;V109L-CTG	212.78	10827.1	TRUE	25.59	[152, 152, 165, 108, 139, 172, 106, 232, 260]	[50.0, 250.0, 5.0, 10.0, 1000.0, 2000.0, 2.5, 100.0, 500.0]	[0.39, 0.33, 0.4, 0.47, 0.34, 0.35, 0.39, 0.35, 0.38]	[-0.84, -0.91, -0.85, -1.43, -1.22, -0.91, -1.69, -0.45, -0.37]	165.11	3.6557	209.25	224.5	9	0.465	4A8
CTTTAAATGCGTGAATAAGG	4A8>VH:Q120K-AAA|4A8>VL:T94M-ATG;V109L-CTG	161.04	12097.1	TRUE	18.18	[127, 149, 103, 107, 109, 101, 77, 154, 235]	[50.0, 250.0, 5.0, 10.0, 1000.0, 2000.0, 2.5, 100.0, 500.0]	[0.39, 0.33, 0.4, 0.47, 0.34, 0.35, 0.39, 0.35, 0.38]	[-0.34, -0.17, -0.77, -0.69, -0.8, -0.92, -1.39, -0.28, 0.25]	129.11	2.5971	77	359.03	9	0.293	4A8
TTTGACGTATGTAATTCAGC	4A8>VH:Q120K-AAA|4A8>VL:T94M-ATG;V109L-CTG;D110E-GAG	270.23	12630.8	TRUE	5.6	[57, 22, 69, 52, 84, 39, 32, 48, 55]	[500.0, 5.0, 1000.0, 100.0, 2000.0, 50.0, 2.5, 10.0, 250.0]	[0.19, 0.2, 0.17, 0.18, 0.18, 0.19, 0.19, 0.25, 0.17]	[-2.06, -3.86, -2.52, -2.6, -2.09, -2.87, -3.65, -2.85, -2.64]	50.89	0.8	105.04	1415.34	9	0.612	4A8
TCTTGTTGACTCAAAGCAAG	4A8>VH:Q120K-AAA|4A8>VL:T94M-ATG;V109L-CTG;D110E-GAG	157.64	10658.6	TRUE	16.63	[137, 119, 107, 136, 98, 134, 98, 158, 191]	[50.0, 250.0, 5.0, 10.0, 1000.0, 2000.0, 2.5, 100.0, 500.0]	[0.39, 0.33, 0.4, 0.47, 0.34, 0.35, 0.39, 0.35, 0.38]	[-0.46, -0.73, -0.94, -0.57, -1.19, -0.74, -1.28, -0.47, -0.28]	130.89	2.3757	57.3	171.53	9	0.28	4A8
CAGGGATCGTGTCCTCATGG	4A8>VH:Q120K-AAA|4A8>VL:V109L-CTG	72.85	14317.1	TRUE	17.41	[56, 83, 78, 94, 71, 87, 86, 127, 64]	[500.0, 5.0, 1000.0, 100.0, 2000.0, 50.0, 2.5, 10.0, 250.0]	[0.19, 0.2, 0.17, 0.18, 0.18, 0.19, 0.19, 0.25, 0.17]	[-1.05, -0.91, -1.31, -0.71, -1.3, -0.68, -1.18, -0.41, -1.38]	82.89	2.4871	36.66	160.48	9	-0.195	4A8
AAACCTACATTGCAAGGCTC	4A8>VH:Q120K-AAA|4A8>VL:V109L-CTG	69.88	12165.3	TRUE	4.97	[38, 95, 59, 74, 55, 56, 97, 75, 71]	[500.0, 5.0, 1000.0, 100.0, 2000.0, 50.0, 2.5, 10.0, 250.0]	[0.19, 0.2, 0.17, 0.18, 0.18, 0.19, 0.19, 0.25, 0.17]	[-1.7, -0.8, -1.8, -1.14, -1.76, -1.4, -1.1, -1.26, -1.32]	68.89	0.71	45.05	110.35	9	-0.221	4A8
ACACAATGCATGATTGGTGT	4A8>VH:Q120K-AAA|4A8>VL:V109L-CTG	19843.1	25850.2	TRUE	27.55	[6, 9, 9, 2, 3, 3, 5, 9, 1]	[50.0, 250.0, 5.0, 10.0, 1000.0, 2000.0, 2.5, 100.0, 500.0]	[0.39, 0.33, 0.4, 0.47, 0.34, 0.35, 0.39, 0.35, 0.38]	[-3.22, -2.7, -2.76, -4.9, -4.46, -4.47, -3.82, -2.85, -6.1]	5.22	3.9357	19647.7	21905.2	9	3.259	4A8
CAAGGAGGAATGCTATGCTT	4A8>VH:Q120K-AAA|4A8>VL:V109L-CTG	96.88	16096.1	TRUE	6.15	[34, 57, 44, 45, 70, 45, 53, 48, 56]	[500.0, 5.0, 1000.0, 100.0, 2000.0, 50.0, 2.5, 10.0, 250.0]	[0.19, 0.2, 0.17, 0.18, 0.18, 0.19, 0.19, 0.25, 0.17]	[-1.08, -0.77, -1.45, -1.09, -0.64, -0.95, -1.2, -1.13, -0.89]	50.22	0.8786	167.63	167.62	9	-0.02	4A8
AAATGTTCGTGGCAGTCTTT	4A8>VH:Q120K-AAA|4A8>VL:V109L-CTG	64.82	13571.7	TRUE	14.45	[83, 141, 99, 142, 88, 118, 149, 182, 115]	[500.0, 5.0, 1000.0, 100.0, 2000.0, 50.0, 2.5, 10.0, 250.0]	[0.19, 0.2, 0.17, 0.18, 0.18, 0.19, 0.19, 0.25, 0.17]	[-1.11, -0.77, -1.59, -0.74, -1.62, -0.86, -1.02, -0.52, -1.16]	124.11	2.0643	35.97	121.42	9	-0.267	4A8
TCTTGTACCATGGTACCTAG	4A8>VH:Q120K-AAA|4A8>VL:V109L-CTG	62.69	14534.5	TRUE	9.85	[72, 123, 65, 81, 63, 77, 110, 91, 81]	[500.0, 5.0, 1000.0, 100.0, 2000.0, 50.0, 2.5, 10.0, 250.0]	[0.19, 0.2, 0.17, 0.18, 0.18, 0.19, 0.19, 0.25, 0.17]	[-0.57, -0.22, -1.45, -0.8, -1.35, -0.74, -0.71, -0.77, -0.92]	84.78	1.4071	37.33	108.3	9	-0.288	4A8
ATGCATACGTTGCCTGGCGC	4A8>VH:Q120K-AAA|4A8>VL:V109L-CTG	74.78	15210.1	TRUE	9.94	[187, 267, 266, 246, 204, 260, 316, 295, 283]	[500.0, 5.0, 1000.0, 100.0, 2000.0, 50.0, 2.5, 10.0, 250.0]	[0.19, 0.2, 0.17, 0.18, 0.18, 0.19, 0.19, 0.25, 0.17]	[-0.9, -0.81, -1.13, -0.91, -1.37, -0.69, -0.9, -0.78, -0.83]	258.22	1.42	48.37	118.38	9	-0.179	4A8
TTTTAATTGAGTGTTCGTGG	4A8>VH:Q120K-AAA|4A8>VL:V109L-CTG	62.56	14396.3	TRUE	6.67	[42, 72, 67, 72, 54, 71, 114, 108, 84]	[500.0, 5.0, 1000.0, 100.0, 2000.0, 50.0, 2.5, 10.0, 250.0]	[0.19, 0.2, 0.17, 0.18, 0.18, 0.19, 0.19, 0.25, 0.17]	[-1.19, -0.84, -1.26, -0.82, -1.43, -0.7, -0.51, -0.38, -0.72]	76	0.9529	40.89	97.78	9	-0.289	4A8
TCGCCAATATGCGAGGAAAG	4A8>VH:Q120K-AAA|4A8>VL:V109L-CTG	936.63	18610.1	TRUE	99.95	[72, 101, 52, 79, 66, 99, 112, 88, 95]	[500.0, 5.0, 1000.0, 100.0, 2000.0, 50.0, 2.5, 10.0, 250.0]	[0.19, 0.2, 0.17, 0.18, 0.18, 0.19, 0.19, 0.25, 0.17]	[-0.74, -0.68, -1.95, -1.01, -1.46, -0.55, -0.86, -0.99, -0.87]	84.89	14.2786	934.54	1004.51	9	1.378	4A8
TCTGATGGACTTATGTCTTT	4A8>VH:Q120K-AAA|4A8>VL:V109L-CTG	179.95	8812.34	TRUE	14.98	[237, 203, 228, 198, 159, 296, 292, 290, 317]	[50.0, 250.0, 5.0, 10.0, 1000.0, 2000.0, 2.5, 100.0, 500.0]	[0.39, 0.33, 0.4, 0.47, 0.34, 0.35, 0.39, 0.35, 0.38]	[-1.0, -1.29, -1.19, -1.36, -1.82, -0.93, -1.03, -0.93, -0.88]	246.67	2.14	173.08	193.44	9	0.362	4A8
TAATGAGTATTTCTTCACAG	4A8>VH:Q120K-AAA|4A8>VL:V109L-CTG;D110E-GAG	58.42	18729	TRUE	11.71	[165, 316, 231, 294, 257, 242, 362, 347, 302]	[500.0, 5.0, 1000.0, 100.0, 2000.0, 50.0, 2.5, 10.0, 250.0]	[0.19, 0.2, 0.17, 0.18, 0.18, 0.19, 0.19, 0.25, 0.17]	[-0.51, -0.0, -0.77, -0.09, -0.47, -0.23, -0.14, 0.01, -0.17]	279.56	1.6729	39.54	87.53	9	-0.331	4A8
CCTCATATATGTGCAGAATC	4A8>VH:Q120K-AAA|4A8>VL:V109L-CTG;D110E-GAG	50.65	15930.2	TRUE	8.37	[61, 147, 104, 98, 78, 111, 167, 163, 132]	[500.0, 5.0, 1000.0, 100.0, 2000.0, 50.0, 2.5, 10.0, 250.0]	[0.19, 0.2, 0.17, 0.18, 0.18, 0.19, 0.19, 0.25, 0.17]	[-0.88, -0.04, -0.85, -0.61, -1.13, -0.29, -0.19, -0.01, -0.3]	117.89	1.1957	33.37	78.19	9	-0.419	4A8
TCGTACTCGCACCTTTCAGG	4A8>VH:Q120K-AAA|4A8>VL:V109L-CTG;D110E-GAG	64.2	18263.7	TRUE	7.69	[53, 65, 70, 73, 37, 52, 85, 65, 71]	[500.0, 5.0, 1000.0, 100.0, 2000.0, 50.0, 2.5, 10.0, 250.0]	[0.19, 0.2, 0.17, 0.18, 0.18, 0.19, 0.19, 0.25, 0.17]	[-0.11, -0.24, -0.44, -0.05, -1.22, -0.4, -0.18, -0.36, -0.21]	63.44	1.0986	40.3	103.99	9	-0.273	4A8
AAGTATGCGTAGGATTGCGG	4A8>VH:Q120K-AAA|4A8>VL:V109L-CTG;D110E-GAG	45.69	15278.9	TRUE	16.85	[80, 168, 112, 122, 58, 129, 176, 213, 122]	[500.0, 5.0, 1000.0, 100.0, 2000.0, 50.0, 2.5, 10.0, 250.0]	[0.19, 0.2, 0.17, 0.18, 0.18, 0.19, 0.19, 0.25, 0.17]	[-0.62, 0.02, -0.87, -0.42, -1.68, -0.2, -0.24, 0.25, -0.54]	131.11	2.4071	26.05	82.24	9	-0.482	4A8
TTATCCTCACGCGCATCTGC	4A8>VH:Q120K-AAA|4A8>VL:V109L-CTG;D110E-GAG	67.06	15842.8	TRUE	6.96	[145, 186, 132, 197, 136, 183, 254, 192, 201]	[500.0, 5.0, 1000.0, 100.0, 2000.0, 50.0, 2.5, 10.0, 250.0]	[0.19, 0.2, 0.17, 0.18, 0.18, 0.19, 0.19, 0.25, 0.17]	[-0.57, -0.63, -1.44, -0.53, -1.25, -0.5, -0.51, -0.71, -0.62]	180.67	0.9943	63.38	72.48	9	-0.246	4A8
CAACGAATCTTTCATCACTG	4A8>VH:Q120K-AAA|4A8>VL:WT	116.47	8907.49	TRUE	13.39	[223, 177, 206, 208, 164, 170, 185, 215, 214]	[50.0, 250.0, 5.0, 10.0, 1000.0, 2000.0, 2.5, 100.0, 500.0]	[0.39, 0.33, 0.4, 0.47, 0.34, 0.35, 0.39, 0.35, 0.38]	[-0.45, -0.84, -0.69, -0.65, -1.13, -1.08, -1.05, -0.72, -0.81]	195.78	1.9129	114.12	123.97	9	0.094	4A8
ATACGCGTGATTGCTTATTT	4A8>VH:Q120K-AAA|4A8>VL:WT	140.66	10250.5	TRUE	15.25	[140, 143, 141, 168, 125, 130, 130, 162, 214]	[50.0, 250.0, 5.0, 10.0, 1000.0, 2000.0, 2.5, 100.0, 500.0]	[0.39, 0.33, 0.4, 0.47, 0.34, 0.35, 0.39, 0.35, 0.38]	[-0.61, -0.64, -0.72, -0.44, -1.01, -0.96, -1.05, -0.61, -0.29]	150.33	2.1786	138.18	149.84	9	0.21	4A8
TTAGCTGTGAAGGATCATAG	4A8>VH:Q120K-AAA|4A8>VL:WT	96.85	12889.3	TRUE	12.72	[34, 50, 37, 57, 36, 34, 34, 50, 36]	[500.0, 5.0, 1000.0, 100.0, 2000.0, 50.0, 2.5, 10.0, 250.0]	[0.19, 0.2, 0.17, 0.18, 0.18, 0.19, 0.19, 0.25, 0.17]	[-1.28, -1.15, -1.9, -0.94, -1.79, -1.55, -2.04, -1.27, -1.72]	40.89	1.8171	44.04	249.45	9	-0.02	4A8
TCATCAGCCTTTAAACATGT	4A8>VH:Q120K-AAA|4A8>VL:WT	75.38	8172.92	TRUE	13.15	[92, 49, 94, 62, 45, 78, 96, 109, 83]	[50.0, 250.0, 5.0, 10.0, 1000.0, 2000.0, 2.5, 100.0, 500.0]	[0.39, 0.33, 0.4, 0.47, 0.34, 0.35, 0.39, 0.35, 0.38]	[-0.14, -1.11, -0.23, -0.81, -1.42, -0.62, -0.41, -0.11, -0.59]	78.67	1.8786	31.75	80.91	9	-0.174	4A8
ATTTACTCATTTGCTTCCAG	4A8>VH:Q120K-AAA|4A8>VL:WT	179.45	8933.28	TRUE	20.25	[232, 226, 183, 173, 172, 171, 190, 230, 360]	[50.0, 250.0, 5.0, 10.0, 1000.0, 2000.0, 2.5, 100.0, 500.0]	[0.39, 0.33, 0.4, 0.47, 0.34, 0.35, 0.39, 0.35, 0.38]	[-0.84, -0.94, -1.31, -1.36, -1.52, -1.53, -1.46, -1.07, -0.51]	215.22	2.8929	175.38	190.83	9	0.36	4A8
TCGTATTCCTTCGTAGAAGG	4A8>VH:Q120K-AAA|4A8>VL:WT	66.73	5623.36	TRUE	35.11	[336, 312, 310, 283, 223, 256, 341, 341, 367]	[50.0, 250.0, 5.0, 10.0, 1000.0, 2000.0, 2.5, 100.0, 500.0]	[0.39, 0.33, 0.4, 0.47, 0.34, 0.35, 0.39, 0.35, 0.38]	[-0.64, -0.81, -0.88, -0.99, -1.48, -1.28, -0.95, -0.84, -0.81]	307.67	5.0157	452.59	452.59	9	-0.249	4A8
CAGTAATCGTTTATGCGAGG	4A8>VH:Q120K-AAA|4A8>VL:WT	173.08	7700.62	TRUE	25.41	[117, 112, 114, 140, 120, 89, 110, 178, 174]	[50.0, 250.0, 5.0, 10.0, 1000.0, 2000.0, 2.5, 100.0, 500.0]	[0.39, 0.33, 0.4, 0.47, 0.34, 0.35, 0.39, 0.35, 0.38]	[-1.28, -1.4, -1.44, -1.11, -1.48, -1.92, -1.7, -0.88, -1.0]	128.22	3.63	172.19	188.14	9	0.338	4A8
CCGCCTTTCCTGGCGCATTT	4A8>VH:Q120K-AAA|4A8>VL:WT	128.93	9590.97	TRUE	28.92	[739, 712, 676, 678, 545, 552, 665, 834, 1051]	[50.0, 250.0, 5.0, 10.0, 1000.0, 2000.0, 2.5, 100.0, 500.0]	[0.39, 0.33, 0.4, 0.47, 0.34, 0.35, 0.39, 0.35, 0.38]	[-0.55, -0.67, -0.81, -0.77, -1.24, -1.22, -1.04, -0.59, -0.34]	716.89	4.1314	124.98	140.14	9	0.157	4A8
TTAGAATGATGCCTAGCTAC	4A8>VH:Q120K-AAA|4A8>VL:WT	85.38	12083	TRUE	11.13	[44, 55, 37, 52, 30, 47, 63, 82, 84]	[500.0, 5.0, 1000.0, 100.0, 2000.0, 50.0, 2.5, 10.0, 250.0]	[0.19, 0.2, 0.17, 0.18, 0.18, 0.19, 0.19, 0.25, 0.17]	[-1.39, -1.5, -2.38, -1.56, -2.54, -1.56, -1.63, -1.04, -0.99]	54.89	1.59	42.17	182.26	9	-0.097	4A8
TCGGATTTATACAAGGCCTC	4A8>VH:Q120K-AAA|4A8>VL:WT	135.01	8783.29	TRUE	21.22	[208, 181, 224, 206, 139, 234, 278, 278, 328]	[50.0, 250.0, 5.0, 10.0, 1000.0, 2000.0, 2.5, 100.0, 500.0]	[0.39, 0.33, 0.4, 0.47, 0.34, 0.35, 0.39, 0.35, 0.38]	[-0.85, -1.11, -0.86, -0.96, -1.67, -0.92, -0.76, -0.64, -0.49]	230.67	3.0314	50.62	144.04	9	0.185	4A8
TCACCTACATGTGTAGATTG	4A8>VH:Q120K-AAA|4A8>VL:WT	91.64	12838.2	TRUE	7.96	[51, 67, 53, 107, 71, 65, 95, 96, 101]	[500.0, 5.0, 1000.0, 100.0, 2000.0, 50.0, 2.5, 10.0, 250.0]	[0.19, 0.2, 0.17, 0.18, 0.18, 0.19, 0.19, 0.25, 0.17]	[-1.64, -1.68, -2.32, -0.98, -1.76, -1.56, -1.5, -1.27, -1.18]	78.44	1.1371	53.4	165.02	9	-0.054	4A8
TCAGAAATGTGTATTTGCGT	4A8>VH:Q120K-AAA|4A8>VL:WT	76.64	12775.8	TRUE	3.11	[23, 35, 21, 38, 33, 33, 52, 41, 41]	[500.0, 5.0, 1000.0, 100.0, 2000.0, 50.0, 2.5, 10.0, 250.0]	[0.19, 0.2, 0.17, 0.18, 0.18, 0.19, 0.19, 0.25, 0.17]	[-1.45, -1.28, -2.32, -1.14, -1.53, -1.2, -1.04, -1.17, -1.15]	35.22	0.4443	32.9	80.55	9	-0.164	4A8
TCTTGCTGCATCATGTGCTC	4A8>VH:Q120K-AAA|4A8>VL:WT	69.98	8413.31	TRUE	16.04	[245, 185, 220, 252, 97, 139, 207, 217, 271]	[50.0, 250.0, 5.0, 10.0, 1000.0, 2000.0, 2.5, 100.0, 500.0]	[0.39, 0.33, 0.4, 0.47, 0.34, 0.35, 0.39, 0.35, 0.38]	[-0.1, -0.57, -0.38, -0.15, -1.68, -1.16, -0.67, -0.49, -0.25]	203.67	2.2914	63.2	77.56	9	-0.22	4A8
TTAGAATGGTATATTTCTTG	4A8>VH:Q120K-AAA|4A8>VL:WT	86.7	12668.4	TRUE	12.2	[40, 68, 71, 84, 65, 65, 89, 124, 105]	[500.0, 5.0, 1000.0, 100.0, 2000.0, 50.0, 2.5, 10.0, 250.0]	[0.19, 0.2, 0.17, 0.18, 0.18, 0.19, 0.19, 0.25, 0.17]	[-1.94, -1.6, -1.85, -1.27, -1.83, -1.5, -1.54, -0.85, -1.07]	79	1.7429	43.57	186.54	9	-0.088	4A8
TTATACATCTAGGTGTGTAG	4A8>VH:Q120K-AAA|4A8>VL:WT	142.18	8889.92	TRUE	10.27	[285, 274, 227, 244, 225, 232, 316, 366, 327]	[50.0, 250.0, 5.0, 10.0, 1000.0, 2000.0, 2.5, 100.0, 500.0]	[0.39, 0.33, 0.4, 0.47, 0.34, 0.35, 0.39, 0.35, 0.38]	[-0.75, -0.87, -1.2, -1.07, -1.33, -1.29, -0.93, -0.6, -0.85]	277.33	1.4671	52.76	152.1	9	0.217	4A8
ACATGAATATTGATGTGCAC	4A8>VH:Q120K-AAA|4A8>VL:WT	82.86	12030.8	TRUE	14.4	[50, 108, 78, 100, 88, 69, 91, 140, 91]	[500.0, 5.0, 1000.0, 100.0, 2000.0, 50.0, 2.5, 10.0, 250.0]	[0.19, 0.2, 0.17, 0.18, 0.18, 0.19, 0.19, 0.25, 0.17]	[-1.88, -1.2, -1.98, -1.29, -1.66, -1.69, -1.78, -0.94, -1.55]	90.56	2.0571	77.01	91.16	9	-0.116	4A8
TCGTGCTCGTGCACACCAGG	4A8>VH:Q120K-AAA|4A8>VL:WT	167.46	7503.68	TRUE	12.51	[136, 147, 145, 137, 122, 101, 129, 147, 155]	[50.0, 250.0, 5.0, 10.0, 1000.0, 2000.0, 2.5, 100.0, 500.0]	[0.39, 0.33, 0.4, 0.47, 0.34, 0.35, 0.39, 0.35, 0.38]	[-1.21, -1.16, -1.24, -1.3, -1.61, -1.88, -1.62, -1.31, -1.32]	135.44	1.7871	166.6	176.26	9	0.318	4A8
ATGTCCTGCTACACGTCTAC	4A8>VH:Q120K-AAA|4A8>VL:WT	74.12	12753.3	TRUE	11.26	[61, 85, 70, 86, 61, 77, 102, 120, 78]	[500.0, 5.0, 1000.0, 100.0, 2000.0, 50.0, 2.5, 10.0, 250.0]	[0.19, 0.2, 0.17, 0.18, 0.18, 0.19, 0.19, 0.25, 0.17]	[-1.22, -1.17, -1.76, -1.14, -1.82, -1.16, -1.24, -0.79, -1.4]	82.22	1.6086	40	144.94	9	-0.184	4A8
TATGGATTCTTTATTGACTT	4A8>VH:Q120K-AAA|4A8>VL:WT	145.96	9840.38	TRUE	33.55	[250, 148, 213, 171, 171, 228, 180, 281, 326]	[50.0, 250.0, 5.0, 10.0, 1000.0, 2000.0, 2.5, 100.0, 500.0]	[0.39, 0.33, 0.4, 0.47, 0.34, 0.35, 0.39, 0.35, 0.38]	[-0.36, -1.18, -0.72, -1.01, -1.16, -0.74, -1.17, -0.41, -0.28]	218.67	4.7929	53.87	160.47	9	0.233	4A8
TCGGGTTGACTTGATTAATC	4A8>VH:Q120K-AAA|4A8>VL:WT	148.12	8278.67	TRUE	20.15	[163, 91, 116, 133, 122, 155, 165, 159, 146]	[50.0, 250.0, 5.0, 10.0, 1000.0, 2000.0, 2.5, 100.0, 500.0]	[0.39, 0.33, 0.4, 0.47, 0.34, 0.35, 0.39, 0.35, 0.38]	[-0.63, -1.53, -1.24, -1.02, -1.29, -0.94, -0.94, -0.88, -1.08]	138.89	2.8786	142.98	155.71	9	0.242	4A8
CCAGAAAGGTGGGTGTCCGT	4A8>VH:Q120K-AAA|4A8>VL:WT	169.09	9912.98	TRUE	16.01	[141, 151, 121, 147, 117, 141, 100, 187, 153]	[50.0, 250.0, 5.0, 10.0, 1000.0, 2000.0, 2.5, 100.0, 500.0]	[0.39, 0.33, 0.4, 0.47, 0.34, 0.35, 0.39, 0.35, 0.38]	[-0.73, -0.7, -1.08, -0.77, -1.25, -0.98, -1.56, -0.54, -0.91]	139.78	2.2871	162.44	180.72	9	0.324	4A8
TAACGCACCAAGAAGTACGC	4A8>VH:Q120K-AAA|4A8>VL:WT	139.51	9504.7	TRUE	29.93	[376, 369, 296, 419, 227, 325, 294, 393, 509]	[50.0, 250.0, 5.0, 10.0, 1000.0, 2000.0, 2.5, 100.0, 500.0]	[0.39, 0.33, 0.4, 0.47, 0.34, 0.35, 0.39, 0.35, 0.38]	[-0.58, -0.67, -1.05, -0.52, -1.55, -1.04, -1.27, -0.73, -0.44]	356.44	4.2757	133.28	147.3	9	0.205	4A8
CCTGCAACGTTTAATTGAGT	4A8>VH:Q120K-AAA|4A8>VL:WT	165.02	9473.81	TRUE	17.96	[224, 234, 240, 250, 183, 260, 214, 286, 303]	[50.0, 250.0, 5.0, 10.0, 1000.0, 2000.0, 2.5, 100.0, 500.0]	[0.39, 0.33, 0.4, 0.47, 0.34, 0.35, 0.39, 0.35, 0.38]	[-0.91, -0.91, -0.93, -0.84, -1.44, -0.94, -1.3, -0.77, -0.77]	243.78	2.5657	160.38	180.3	9	0.309	4A8
TCTTGTTTAATCGTACCTTT	4A8>VH:Q120K-AAA|4A8>VL:WT	145.18	9276.27	TRUE	13.85	[207, 180, 175, 197, 180, 192, 206, 266, 231]	[50.0, 250.0, 5.0, 10.0, 1000.0, 2000.0, 2.5, 100.0, 500.0]	[0.39, 0.33, 0.4, 0.47, 0.34, 0.35, 0.39, 0.35, 0.38]	[-0.7, -0.96, -1.06, -0.87, -1.14, -1.05, -1.04, -0.55, -0.84]	203.78	1.9786	142.51	155.25	9	0.23	4A8
AAGCCCTTCATTACGTATAC	4A8>VH:Q120K-AAA|4A8>VL:WT	70.25	12331.6	TRUE	5.92	[42, 75, 28, 43, 48, 60, 73, 49, 52]	[500.0, 5.0, 1000.0, 100.0, 2000.0, 50.0, 2.5, 10.0, 250.0]	[0.19, 0.2, 0.17, 0.18, 0.18, 0.19, 0.19, 0.25, 0.17]	[-1.15, -0.74, -2.47, -1.52, -1.55, -0.9, -1.11, -1.47, -1.37]	52.22	0.8457	43.2	117.78	9	-0.218	4A8
ACGGGTGTATGCGCTGGCGG	4A8>VH:Q120R-CGT;G121G-GGC;T123L-CTG;T125T-ACT|4A8>VL:WT	58.87	15280.7	TRUE	18.47	[186, 372, 240, 276, 183, 269, 318, 368, 296]	[500.0, 5.0, 1000.0, 100.0, 2000.0, 50.0, 2.5, 10.0, 250.0]	[0.19, 0.2, 0.17, 0.18, 0.18, 0.19, 0.19, 0.25, 0.17]	[-0.77, -0.2, -1.14, -0.61, -1.39, -0.51, -0.76, -0.34, -0.63]	278.67	2.6386	34.4	103	9	-0.326	4A8
CCTCGAACATTGAATGGTTG	4A8>VH:S88Y-TAT|4A8>VL:V109L-CTG	49.12	17738.4	TRUE	8.58	[66, 135, 78, 78, 64, 96, 132, 126, 111]	[500.0, 5.0, 1000.0, 100.0, 2000.0, 50.0, 2.5, 10.0, 250.0]	[0.19, 0.2, 0.17, 0.18, 0.18, 0.19, 0.19, 0.25, 0.17]	[-0.27, 0.34, -0.77, -0.44, -0.91, 0.0, -0.03, 0.12, -0.05]	98.44	1.2257	31.37	78.54	9	-0.438	4A8
TTTGCCACAATTGAACAATC	4A8>VH:W118C-TGC|4A8>VL:S7T-ACT	20000	5000	FALSE	21.92	[26, 13, 32, 17, 15, 10, 117, 20, 27]	[50.0, 250.0, 5.0, 10.0, 1000.0, 2000.0, 2.5, 100.0, 500.0]	[0.39, 0.33, 0.4, 0.47, 0.34, 0.35, 0.39, 0.35, 0.38]	[-4.53, -5.59, -4.36, -5.24, -5.57, -6.16, -2.69, -5.12, -4.78]	30.78	3.1314	0	66311.4	9	3.264	4A8
TTTCAAGCAAAGGAGTCTTG	4A8>VH:WT|4A8>VL:D110E-GAG	57.06	20317.7	TRUE	7.15	[77, 143, 134, 156, 137, 154, 194, 177, 139]	[500.0, 5.0, 1000.0, 100.0, 2000.0, 50.0, 2.5, 10.0, 250.0]	[0.19, 0.2, 0.17, 0.18, 0.18, 0.19, 0.19, 0.25, 0.17]	[-0.49, -0.02, -0.43, 0.12, -0.25, 0.24, 0.09, 0.17, -0.16]	145.67	1.0214	40.4	81.88	9	-0.346	4A8
ATTTGTACAAGTACTGCTTT	4A8>VH:WT|4A8>VL:D110E-GAG	64.37	15860.5	TRUE	12.93	[121, 215, 150, 172, 129, 171, 208, 230, 213]	[500.0, 5.0, 1000.0, 100.0, 2000.0, 50.0, 2.5, 10.0, 250.0]	[0.19, 0.2, 0.17, 0.18, 0.18, 0.19, 0.19, 0.25, 0.17]	[-0.75, -0.35, -1.18, -0.66, -1.26, -0.52, -0.73, -0.37, -0.47]	178.78	1.8471	39.99	106.04	9	-0.271	4A8
TATGGCATGTATGTATGTAG	4A8>VH:WT|4A8>VL:D110E-GAG	75.17	22266.6	TRUE	10.68	[69, 100, 121, 125, 91, 97, 106, 132, 121]	[500.0, 5.0, 1000.0, 100.0, 2000.0, 50.0, 2.5, 10.0, 250.0]	[0.19, 0.2, 0.17, 0.18, 0.18, 0.19, 0.19, 0.25, 0.17]	[-0.23, -0.12, -0.16, 0.22, -0.43, -0.01, -0.37, 0.16, 0.05]	106.89	1.5257	122.82	122.82	9	-0.176	4A8
ACTTACGGATAGGCGGGATG	4A8>VH:WT|4A8>VL:D110E-GAG	61.61	18245.9	TRUE	14.33	[113, 149, 164, 138, 111, 185, 203, 210, 165]	[500.0, 5.0, 1000.0, 100.0, 2000.0, 50.0, 2.5, 10.0, 250.0]	[0.19, 0.2, 0.17, 0.18, 0.18, 0.19, 0.19, 0.25, 0.17]	[-0.34, -0.36, -0.54, -0.46, -0.96, 0.11, -0.25, 0.01, -0.32]	159.78	2.0471	38.28	102.31	9	-0.298	4A8
CAGGAAGTGCTCCTTTCAGT	4A8>VH:WT|4A8>VL:D110E-GAG	65.48	15611.9	TRUE	4.25	[57, 123, 109, 107, 76, 117, 145, 113, 138]	[500.0, 5.0, 1000.0, 100.0, 2000.0, 50.0, 2.5, 10.0, 250.0]	[0.19, 0.2, 0.17, 0.18, 0.18, 0.19, 0.19, 0.25, 0.17]	[-1.18, -0.5, -0.98, -0.68, -1.36, -0.41, -0.59, -0.74, -0.43]	109.44	0.6071	61.44	71.04	9	-0.261	4A8
CAATGAGGATTTGTGGCCTG	4A8>VH:WT|4A8>VL:S7T-ACT	76.85	16077.5	TRUE	14.81	[38, 39, 23, 43, 27, 44, 38, 63, 69]	[500.0, 5.0, 1000.0, 100.0, 2000.0, 50.0, 2.5, 10.0, 250.0]	[0.19, 0.2, 0.17, 0.18, 0.18, 0.19, 0.19, 0.25, 0.17]	[-0.38, -0.77, -1.84, -0.61, -1.47, -0.44, -1.14, -0.2, -0.05]	42.67	2.1157	39.14	161.87	9	-0.162	4A8
TTAGACACCCTTGCGTGTTC	4A8>VH:WT|4A8>VL:S7T-ACT	88.17	14766.5	TRUE	7.94	[63, 76, 84, 69, 54, 73, 81, 71, 78]	[500.0, 5.0, 1000.0, 100.0, 2000.0, 50.0, 2.5, 10.0, 250.0]	[0.19, 0.2, 0.17, 0.18, 0.18, 0.19, 0.19, 0.25, 0.17]	[-0.84, -0.99, -1.16, -1.11, -1.66, -0.89, -1.23, -1.21, -1.06]	72.11	1.1343	85.52	94.01	9	-0.078	4A8
TAAGGTACCTATGTTTACTC	4A8>VH:WT|4A8>VL:S7T-ACT	68.07	12447	TRUE	19.51	[39, 79, 53, 94, 44, 119, 78, 129, 87]	[500.0, 5.0, 1000.0, 100.0, 2000.0, 50.0, 2.5, 10.0, 250.0]	[0.19, 0.2, 0.17, 0.18, 0.18, 0.19, 0.19, 0.25, 0.17]	[-1.81, -1.22, -2.1, -0.95, -2.23, -0.47, -1.57, -0.63, -1.18]	80.22	2.7871	32.95	152.5	9	-0.237	4A8
TAGGGATGATGTCAGTGAGG	4A8>VH:WT|4A8>VL:S7T-ACT	53.56	13040.4	TRUE	9.69	[43, 96, 71, 95, 50, 67, 126, 124, 72]	[500.0, 5.0, 1000.0, 100.0, 2000.0, 50.0, 2.5, 10.0, 250.0]	[0.19, 0.2, 0.17, 0.18, 0.18, 0.19, 0.19, 0.25, 0.17]	[-1.33, -0.6, -1.34, -0.59, -1.71, -0.96, -0.54, -0.35, -1.11]	82.67	1.3843	31.71	92.31	9	-0.385	4A8
ATGTGAGTGATGGCGGGTTT	4A8>VH:WT|4A8>VL:S7T-ACT	74.99	13667.6	TRUE	14.76	[72, 108, 72, 126, 78, 92, 99, 125, 84]	[500.0, 5.0, 1000.0, 100.0, 2000.0, 50.0, 2.5, 10.0, 250.0]	[0.19, 0.2, 0.17, 0.18, 0.18, 0.19, 0.19, 0.25, 0.17]	[-1.06, -0.9, -1.8, -0.66, -1.54, -0.97, -1.36, -0.81, -1.36]	95.11	2.1086	39.72	150.84	9	-0.177	4A8
ACGTGCGGGTGTAATTCCAT	4A8>VH:WT|4A8>VL:S7T-ACT	124.1	8247.31	TRUE	14.15	[193, 195, 215, 196, 200, 139, 265, 244, 258]	[50.0, 250.0, 5.0, 10.0, 1000.0, 2000.0, 2.5, 100.0, 500.0]	[0.39, 0.33, 0.4, 0.47, 0.34, 0.35, 0.39, 0.35, 0.38]	[-0.9, -0.95, -0.87, -0.97, -1.09, -1.62, -0.77, -0.78, -0.78]	211.67	2.0214	47.32	136.03	9	0.133	4A8
ACATGATTACTCATGGGTTC	4A8>VH:WT|4A8>VL:S7T-ACT	63.55	13638.8	TRUE	9.27	[33, 87, 64, 95, 51, 102, 95, 99, 90]	[500.0, 5.0, 1000.0, 100.0, 2000.0, 50.0, 2.5, 10.0, 250.0]	[0.19, 0.2, 0.17, 0.18, 0.18, 0.19, 0.19, 0.25, 0.17]	[-1.77, -0.8, -1.55, -0.65, -1.74, -0.41, -1.0, -0.73, -0.85]	79.56	1.3243	59.41	70.43	9	-0.279	4A8
TTGGGTGGACACCTACCTTT	4A8>VH:WT|4A8>VL:S7T-ACT	165.35	8932.6	TRUE	18.64	[140, 138, 198, 144, 150, 140, 177, 162, 244]	[50.0, 250.0, 5.0, 10.0, 1000.0, 2000.0, 2.5, 100.0, 500.0]	[0.39, 0.33, 0.4, 0.47, 0.34, 0.35, 0.39, 0.35, 0.38]	[-1.05, -1.14, -0.68, -1.11, -1.2, -1.3, -1.04, -1.06, -0.55]	165.89	2.6629	158.41	175.57	9	0.31	4A8
CATGATGCGAAGGAAGATGT	4A8>VH:WT|4A8>VL:S7T-ACT	79.82	15936.2	TRUE	5.53	[6, 6, 7, 2, 2, 6, 16, 12]	[500.0, 1000.0, 100.0, 2000.0, 50.0, 2.5, 10.0, 250.0]	[0.19, 0.17, 0.18, 0.18, 0.19, 0.19, 0.25, 0.17]	[0.41, -0.32, 0.23, -1.77, -1.44, -0.34, 1.28, 0.89]	7.12	0.9217	77.29	88.18	8	-0.139	4A8
ATGTCTTTGTATGCTGCTTG	4A8>VH:WT|4A8>VL:S7T-ACT	166.63	8319.32	TRUE	5.58	[210, 212, 195, 173, 154, 183, 211, 174, 213]	[50.0, 250.0, 5.0, 10.0, 1000.0, 2000.0, 2.5, 100.0, 500.0]	[0.39, 0.33, 0.4, 0.47, 0.34, 0.35, 0.39, 0.35, 0.38]	[-0.9, -0.95, -1.13, -1.28, -1.59, -1.34, -1.22, -1.39, -1.18]	191.67	0.7971	163.22	175.49	9	0.315	4A8
CTATCCTGGCTGGAGGCTTC	4A8>VH:WT|4A8>VL:S7T-ACT	65.67	12690.1	TRUE	29.24	[69, 100, 69, 110, 39, 72, 100, 203, 97]	[500.0, 5.0, 1000.0, 100.0, 2000.0, 50.0, 2.5, 10.0, 250.0]	[0.19, 0.2, 0.17, 0.18, 0.18, 0.19, 0.19, 0.25, 0.17]	[-1.06, -0.95, -1.8, -0.8, -2.48, -1.27, -1.28, -0.05, -1.1]	95.44	4.1771	24.83	188.57	9	-0.259	4A8
TCTGCAAGGTTTACGGAATT	4A8>VH:WT|4A8>VL:S7T-ACT	58.26	13998.3	TRUE	16.7	[36, 66, 36, 59, 36, 70, 59, 100, 44]	[500.0, 5.0, 1000.0, 100.0, 2000.0, 50.0, 2.5, 10.0, 250.0]	[0.19, 0.2, 0.17, 0.18, 0.18, 0.19, 0.19, 0.25, 0.17]	[-0.91, -0.46, -1.65, -0.6, -1.5, -0.22, -0.95, 0.02, -1.15]	56.22	2.3857	29.3	127.71	9	-0.333	4A8
CTTCAATTACTGGCTTATAC	4A8>VH:WT|4A8>VL:S7T-ACT	50.64	13463.7	TRUE	7.11	[54, 93, 35, 70, 44, 64, 108, 89, 67]	[500.0, 5.0, 1000.0, 100.0, 2000.0, 50.0, 2.5, 10.0, 250.0]	[0.19, 0.2, 0.17, 0.18, 0.18, 0.19, 0.19, 0.25, 0.17]	[-0.66, -0.31, -2.03, -0.7, -1.56, -0.69, -0.42, -0.49, -0.88]	69.33	1.0157	32.26	80.47	9	-0.419	4A8
AATCAAAGGTATGAGGAATC	4A8>VH:WT|4A8>VL:S7T-ACT	67.11	12115.6	TRUE	9.9	[109, 185, 111, 220, 106, 171, 234, 226, 172]	[500.0, 5.0, 1000.0, 100.0, 2000.0, 50.0, 2.5, 10.0, 250.0]	[0.19, 0.2, 0.17, 0.18, 0.18, 0.19, 0.19, 0.25, 0.17]	[-1.5, -1.16, -2.21, -0.89, -2.13, -1.11, -1.15, -0.99, -1.37]	170.44	1.4143	39.96	114.7	9	-0.246	4A8
CTTTCATGCCTGATAGAAAT	4A8>VH:WT|4A8>VL:S7T-ACT	82.77	13154	TRUE	7.31	[36, 58, 61, 68, 44, 87, 70, 54, 61]	[500.0, 5.0, 1000.0, 100.0, 2000.0, 50.0, 2.5, 10.0, 250.0]	[0.19, 0.2, 0.17, 0.18, 0.18, 0.19, 0.19, 0.25, 0.17]	[-1.59, -1.33, -1.56, -1.08, -1.89, -0.58, -1.38, -1.55, -1.35]	59.89	1.0443	78.01	87.83	9	-0.116	4A8
CATGATACCCGGGCTTAAGG	4A8>VH:WT|4A8>VL:S7T-ACT	60.36	13726.9	TRUE	11.62	[80, 137, 61, 144, 66, 112, 135, 119, 95]	[500.0, 5.0, 1000.0, 100.0, 2000.0, 50.0, 2.5, 10.0, 250.0]	[0.19, 0.2, 0.17, 0.18, 0.18, 0.19, 0.19, 0.25, 0.17]	[-0.85, -0.5, -1.98, -0.41, -1.72, -0.63, -0.85, -0.82, -1.13]	105.44	1.66	36.44	101.9	9	-0.311	4A8
TTGGCTATACGCGTTGATAT	4A8>VH:WT|4A8>VL:S7T-ACT	136.53	7868.61	TRUE	18.51	[170, 145, 139, 182, 161, 104, 157, 173, 183]	[50.0, 250.0, 5.0, 10.0, 1000.0, 2000.0, 2.5, 100.0, 500.0]	[0.39, 0.33, 0.4, 0.47, 0.34, 0.35, 0.39, 0.35, 0.38]	[-0.82, -1.11, -1.24, -0.82, -1.14, -1.78, -1.27, -1.01, -1.01]	157.11	2.6443	135.86	143.41	9	0.192	4A8
CTTCAAATACACATAGGCAG	4A8>VH:WT|4A8>VL:S7T-ACT	78.06	13495.6	TRUE	14.48	[89, 128, 85, 157, 79, 96, 121, 148, 125]	[500.0, 5.0, 1000.0, 100.0, 2000.0, 50.0, 2.5, 10.0, 250.0]	[0.19, 0.2, 0.17, 0.18, 0.18, 0.19, 0.19, 0.25, 0.17]	[-1.1, -1.0, -1.9, -0.69, -1.87, -1.26, -1.41, -0.91, -1.14]	114.22	2.0686	41.5	153.97	9	-0.153	4A8
CATTCTATGCAGGAATCAGT	4A8>VH:WT|4A8>VL:S7T-ACT	56.99	13826.2	TRUE	10.15	[44, 105, 51, 55, 47, 84, 82, 78, 62]	[500.0, 5.0, 1000.0, 100.0, 2000.0, 50.0, 2.5, 10.0, 250.0]	[0.19, 0.2, 0.17, 0.18, 0.18, 0.19, 0.19, 0.25, 0.17]	[-0.96, -0.13, -1.48, -1.05, -1.46, -0.29, -0.82, -0.68, -0.99]	67.56	1.45	33.52	101.08	9	-0.346	4A8
CCATAATGCATTATTGATGG	4A8>VH:WT|4A8>VL:S7T-ACT	62.49	13068.7	TRUE	7.32	[78, 146, 94, 117, 83, 94, 175, 147, 123]	[500.0, 5.0, 1000.0, 100.0, 2000.0, 50.0, 2.5, 10.0, 250.0]	[0.19, 0.2, 0.17, 0.18, 0.18, 0.19, 0.19, 0.25, 0.17]	[-1.16, -0.68, -1.63, -0.98, -1.66, -1.16, -0.75, -0.79, -1.03]	117.44	1.0457	39.73	99.64	9	-0.29	4A8
TTTTCCGCGTGTACTTAAAC	4A8>VH:WT|4A8>VL:S7T-ACT	133.36	8759.72	TRUE	22.14	[498, 473, 472, 544, 399, 429, 527, 574, 641]	[50.0, 250.0, 5.0, 10.0, 1000.0, 2000.0, 2.5, 100.0, 500.0]	[0.39, 0.33, 0.4, 0.47, 0.34, 0.35, 0.39, 0.35, 0.38]	[-0.78, -0.92, -0.98, -0.75, -1.35, -1.24, -1.03, -0.79, -0.72]	506.33	3.1629	50.12	140.05	9	0.177	4A8
ATGCGTTTGTTGGTACAATC	4A8>VH:WT|4A8>VL:S7T-ACT	62.6	12069.2	TRUE	17.23	[28, 76, 47, 82, 27, 46, 57, 85, 44]	[500.0, 5.0, 1000.0, 100.0, 2000.0, 50.0, 2.5, 10.0, 250.0]	[0.19, 0.2, 0.17, 0.18, 0.18, 0.19, 0.19, 0.25, 0.17]	[-1.64, -0.62, -1.63, -0.49, -2.28, -1.19, -1.37, -0.58, -1.51]	54.67	2.4614	28.21	149.8	9	-0.289	4A8
AATCGTGCCAAGATATCTTG	4A8>VH:WT|4A8>VL:S7T-ACT	65.34	14534.4	TRUE	4.46	[20, 37, 22, 48, 23, 41, 48, 40, 54]	[500.0, 5.0, 1000.0, 100.0, 2000.0, 50.0, 2.5, 10.0, 250.0]	[0.19, 0.2, 0.17, 0.18, 0.18, 0.19, 0.19, 0.25, 0.17]	[-1.26, -0.8, -1.86, -0.41, -1.66, -0.5, -0.76, -0.81, -0.36]	37	0.6371	30.83	70.85	9	-0.262	4A8
TCTGATTCGCTTATGTACAG	4A8>VH:WT|4A8>VL:S7T-ACT	62.02	13343.5	TRUE	16.91	[68, 105, 79, 76, 48, 102, 117, 160, 108]	[500.0, 5.0, 1000.0, 100.0, 2000.0, 50.0, 2.5, 10.0, 250.0]	[0.19, 0.2, 0.17, 0.18, 0.18, 0.19, 0.19, 0.25, 0.17]	[-0.99, -0.79, -1.51, -1.24, -2.09, -0.67, -0.96, -0.3, -0.85]	95.89	2.4157	31.81	126.99	9	-0.294	4A8
TATGCCGGGTGTATTCACGT	4A8>VH:WT|4A8>VL:S7T-ACT	52.53	15575.2	TRUE	8.98	[64, 83, 59, 71, 62, 88, 135, 118, 75]	[500.0, 5.0, 1000.0, 100.0, 2000.0, 50.0, 2.5, 10.0, 250.0]	[0.19, 0.2, 0.17, 0.18, 0.18, 0.19, 0.19, 0.25, 0.17]	[-0.39, -0.45, -1.25, -0.65, -1.03, -0.2, -0.07, -0.06, -0.69]	83.89	1.2829	32.76	86.61	9	-0.397	4A8
ATATGTTGCTAGGTGTATTT	4A8>VH:WT|4A8>VL:S7T-ACT	62.38	12745.9	TRUE	6.63	[25, 55, 26, 32, 31, 51, 56, 58, 53]	[500.0, 5.0, 1000.0, 100.0, 2000.0, 50.0, 2.5, 10.0, 250.0]	[0.19, 0.2, 0.17, 0.18, 0.18, 0.19, 0.19, 0.25, 0.17]	[-1.4, -0.69, -2.08, -1.45, -1.69, -0.64, -1.0, -0.73, -0.84]	43	0.9471	37.95	106.24	9	-0.291	4A8
TTATGAATAAGGGAGCATGT	4A8>VH:WT|4A8>VL:S7T-ACT	70.62	15263.1	TRUE	15.04	[96, 168, 143, 156, 97, 120, 154, 186, 159]	[500.0, 5.0, 1000.0, 100.0, 2000.0, 50.0, 2.5, 10.0, 250.0]	[0.19, 0.2, 0.17, 0.18, 0.18, 0.19, 0.19, 0.25, 0.17]	[-0.91, -0.53, -1.07, -0.62, -1.49, -0.85, -0.98, -0.5, -0.71]	142.11	2.1486	40.17	128.91	9	-0.214	4A8
TCAGACATATTCGCGTGAGT	4A8>VH:WT|4A8>VL:S7T-ACT	76.36	13450.1	TRUE	13.07	[56, 89, 87, 119, 68, 113, 100, 126, 95]	[500.0, 5.0, 1000.0, 100.0, 2000.0, 50.0, 2.5, 10.0, 250.0]	[0.19, 0.2, 0.17, 0.18, 0.18, 0.19, 0.19, 0.25, 0.17]	[-1.48, -1.24, -1.58, -0.8, -1.79, -0.73, -1.4, -0.85, -1.24]	94.78	1.8671	34.06	84.25	9	-0.166	4A8
TTTGCAAGACATGCATAATT	4A8>VH:WT|4A8>VL:S7T-ACT	131.27	7327.55	TRUE	13.67	[168, 140, 151, 179, 156, 135, 187, 201, 133]	[50.0, 250.0, 5.0, 10.0, 1000.0, 2000.0, 2.5, 100.0, 500.0]	[0.39, 0.33, 0.4, 0.47, 0.34, 0.35, 0.39, 0.35, 0.38]	[-0.97, -1.29, -1.25, -0.97, -1.32, -1.53, -1.14, -0.92, -1.6]	161.11	1.9529	130.63	137.83	9	0.168	4A8
TTGGCTTCATACCTATGATG	4A8>VH:WT|4A8>VL:S7T-ACT	97.29	14764	TRUE	12.15	[71, 58, 53, 68, 45, 38, 70, 68, 76]	[500.0, 5.0, 1000.0, 100.0, 2000.0, 50.0, 2.5, 10.0, 250.0]	[0.19, 0.2, 0.17, 0.18, 0.18, 0.19, 0.19, 0.25, 0.17]	[-0.48, -1.2, -1.64, -0.95, -1.73, -1.65, -1.26, -1.09, -0.91]	60.78	1.7357	49.59	199.8	9	-0.017	4A8
AAGCAATGGTGCAAGTATAG	4A8>VH:WT|4A8>VL:S7T-ACT;D110E-GAG	72.46	13970.7	TRUE	9.51	[40, 61, 64, 94, 52, 66, 97, 103, 80]	[500.0, 5.0, 1000.0, 100.0, 2000.0, 50.0, 2.5, 10.0, 250.0]	[0.19, 0.2, 0.17, 0.18, 0.18, 0.19, 0.19, 0.25, 0.17]	[-1.41, -1.23, -1.47, -0.59, -1.63, -0.96, -0.89, -0.59, -0.94]	73	1.3586	38.33	77.85	9	-0.198	4A8
CAGCACGTGCTTGTATATGC	4A8>VH:WT|4A8>VL:S7T-ACT;D110E-GAG	14613.6	20221.1	TRUE	23.96	[2, 12, 23, 6, 7, 21, 43, 21, 16]	[50.0, 250.0, 5.0, 10.0, 1000.0, 2000.0, 2.5, 100.0, 500.0]	[0.39, 0.33, 0.4, 0.47, 0.34, 0.35, 0.39, 0.35, 0.38]	[-7.09, -4.57, -3.69, -5.6, -5.53, -3.94, -3.0, -3.91, -4.39]	16.78	3.4229	0	16084.4	9	3.07	4A8
TCGTCCAGCTGCAATGGAGT	4A8>VH:WT|4A8>VL:S7T-ACT;D110E-GAG	63.08	19568	TRUE	9.86	[70, 116, 106, 159, 109, 144, 148, 160, 134]	[500.0, 5.0, 1000.0, 100.0, 2000.0, 50.0, 2.5, 10.0, 250.0]	[0.19, 0.2, 0.17, 0.18, 0.18, 0.19, 0.19, 0.25, 0.17]	[-0.59, -0.28, -0.72, 0.19, -0.54, 0.19, -0.26, 0.06, -0.18]	127.33	1.4086	59.13	66.33	9	-0.284	4A8
TTGTCTTGGCATGCATACAC	4A8>VH:WT|4A8>VL:S7T-ACT;D110E-GAG	55.17	16900.6	TRUE	13.46	[71, 127, 110, 105, 83, 128, 140, 157, 93]	[500.0, 5.0, 1000.0, 100.0, 2000.0, 50.0, 2.5, 10.0, 250.0]	[0.19, 0.2, 0.17, 0.18, 0.18, 0.19, 0.19, 0.25, 0.17]	[-0.54, -0.13, -0.65, -0.39, -0.92, 0.04, -0.32, 0.06, -0.68]	112.67	1.9229	33.04	96.14	9	-0.366	4A8
CTTCCTTCGCACATATGCTC	4A8>VH:WT|4A8>VL:S7T-ACT;D110E-GAG	69.86	13557.4	TRUE	8.71	[68, 110, 64, 76, 68, 59, 115, 91, 82]	[500.0, 5.0, 1000.0, 100.0, 2000.0, 50.0, 2.5, 10.0, 250.0]	[0.19, 0.2, 0.17, 0.18, 0.18, 0.19, 0.19, 0.25, 0.17]	[-0.84, -0.57, -1.66, -1.09, -1.43, -1.31, -0.84, -0.96, -1.1]	81.44	1.2443	40.16	124.91	9	-0.221	4A8
ATGTATTTGTATCCTCGAGC	4A8>VH:WT|4A8>VL:S7T-ACT;P18P-CCT	64.1	13598.2	TRUE	11.02	[81, 125, 108, 143, 68, 133, 162, 162, 118]	[500.0, 5.0, 1000.0, 100.0, 2000.0, 50.0, 2.5, 10.0, 250.0]	[0.19, 0.2, 0.17, 0.18, 0.18, 0.19, 0.19, 0.25, 0.17]	[-1.12, -0.92, -1.44, -0.7, -1.96, -0.67, -0.87, -0.66, -1.1]	122.22	1.5743	39.11	107.57	9	-0.274	4A8
ATACGATGAAGCATGTACAT	4A8>VH:WT|4A8>VL:S7T-ACT;T94M-ATG	238.22	12982.4	TRUE	4.55	[40, 21, 56, 28, 49, 34, 25, 19, 53]	[500.0, 5.0, 1000.0, 100.0, 2000.0, 50.0, 2.5, 10.0, 250.0]	[0.19, 0.2, 0.17, 0.18, 0.18, 0.19, 0.19, 0.25, 0.17]	[-1.89, -3.25, -2.15, -2.82, -2.2, -2.39, -3.33, -3.51, -2.01]	36.11	0.65	231.82	251.62	9	0.535	4A8
CCGTACGTGTGGACTCGTTG	4A8>VH:WT|4A8>VL:S7T-ACT;T94M-ATG	297.44	14704.5	TRUE	6.36	[108, 40, 167, 49, 141, 51, 47, 78, 116]	[500.0, 5.0, 1000.0, 100.0, 2000.0, 50.0, 2.5, 10.0, 250.0]	[0.19, 0.2, 0.17, 0.18, 0.18, 0.19, 0.19, 0.25, 0.17]	[-1.67, -3.53, -1.78, -3.22, -1.88, -3.02, -3.63, -2.68, -2.09]	88.56	0.9086	290.82	315.78	9	0.671	4A8
ATGGGTAGCTACCATTAAAT	4A8>VH:WT|4A8>VL:S7T-ACT;T94M-ATG	293.78	8800.5	TRUE	40.74	[210, 105, 111, 86, 113, 148, 88, 117, 227]	[50.0, 250.0, 5.0, 10.0, 1000.0, 2000.0, 2.5, 100.0, 500.0]	[0.39, 0.33, 0.4, 0.47, 0.34, 0.35, 0.39, 0.35, 0.38]	[-0.71, -1.77, -1.75, -2.09, -1.84, -1.46, -2.29, -1.76, -0.89]	133.89	5.82	289.64	310.96	9	0.664	4A8
TTGCGAATGTGCACATATGT	4A8>VH:WT|4A8>VL:S7T-ACT;T94M-ATG	178.21	13998.8	TRUE	6.85	[38, 16, 31, 19, 26, 20, 22, 18, 32]	[500.0, 5.0, 1000.0, 100.0, 2000.0, 50.0, 2.5, 10.0, 250.0]	[0.19, 0.2, 0.17, 0.18, 0.18, 0.19, 0.19, 0.25, 0.17]	[-0.86, -2.54, -1.89, -2.27, -2.0, -2.05, -2.41, -2.48, -1.64]	24.67	0.9786	67.06	190.38	9	0.356	4A8
TTATGTGTGCGGGAATATAG	4A8>VH:WT|4A8>VL:S7T-ACT;T94M-ATG	346.47	16483.3	TRUE	7.21	[43, 6, 52, 49, 72, 15, 15, 13, 40]	[500.0, 5.0, 1000.0, 100.0, 2000.0, 50.0, 2.5, 10.0, 250.0]	[0.19, 0.2, 0.17, 0.18, 0.18, 0.19, 0.19, 0.25, 0.17]	[-1.52, -4.79, -1.98, -1.74, -1.37, -3.3, -3.79, -3.79, -2.15]	33.89	1.03	342.15	368.77	9	0.765	4A8
AATTGTGTAAAGGAACCCAG	4A8>VH:WT|4A8>VL:S7T-ACT;T94M-ATG	253.18	12751.6	TRUE	4.89	[4, 18, 33, 12, 39, 16, 17, 16, 31]	[500.0, 5.0, 1000.0, 100.0, 2000.0, 50.0, 2.5, 10.0, 250.0]	[0.19, 0.2, 0.17, 0.18, 0.18, 0.19, 0.19, 0.25, 0.17]	[-4.37, -2.62, -2.06, -3.19, -1.68, -2.63, -3.04, -2.91, -1.94]	20.67	0.6986	94.22	1775.88	9	0.572	4A8
ACTCCTGTCTTGGATGGAAC	4A8>VH:WT|4A8>VL:S7T-ACT;T94M-ATG	288.76	13776.7	TRUE	4.11	[43, 19, 52, 29, 51, 20, 25, 14, 34]	[500.0, 5.0, 1000.0, 100.0, 2000.0, 50.0, 2.5, 10.0, 250.0]	[0.19, 0.2, 0.17, 0.18, 0.18, 0.19, 0.19, 0.25, 0.17]	[-1.65, -3.26, -2.12, -2.63, -2.0, -3.02, -3.19, -3.82, -2.52]	31.89	0.5871	94.55	308.48	9	0.653	4A8
CTTGGTGGGCGCCCGGGCAC	4A8>VH:WT|4A8>VL:S7T-ACT;T94M-ATG	256.74	13361.4	TRUE	6.29	[55, 25, 45, 23, 49, 18, 36, 25, 23]	[500.0, 5.0, 1000.0, 100.0, 2000.0, 50.0, 2.5, 10.0, 250.0]	[0.19, 0.2, 0.17, 0.18, 0.18, 0.19, 0.19, 0.25, 0.17]	[-1.25, -2.81, -2.27, -2.91, -2.01, -3.13, -2.62, -2.93, -3.03]	33.22	0.8986	84.64	274.13	9	0.581	4A8
TTTTATTCACGTAATGATGG	4A8>VH:WT|4A8>VL:S7T-ACT;T94M-ATG	199.55	16670.2	TRUE	3.98	[24, 13, 44, 26, 70, 29, 41, 29, 46]	[500.0, 5.0, 1000.0, 100.0, 2000.0, 50.0, 2.5, 10.0, 250.0]	[0.19, 0.2, 0.17, 0.18, 0.18, 0.19, 0.19, 0.25, 0.17]	[-1.73, -3.04, -1.59, -2.02, -0.78, -1.72, -1.71, -2.0, -1.32]	35.78	0.5686	115.51	393.16	9	0.426	4A8
TCTTACATACGCATATACTT	4A8>VH:WT|4A8>VL:S7T-ACT;T94M-ATG	324.57	15117.9	TRUE	4.15	[28, 12, 30, 13, 55, 22, 17, 15, 31]	[500.0, 5.0, 1000.0, 100.0, 2000.0, 50.0, 2.5, 10.0, 250.0]	[0.19, 0.2, 0.17, 0.18, 0.18, 0.19, 0.19, 0.25, 0.17]	[-1.8, -3.45, -2.44, -3.32, -1.42, -2.42, -3.28, -3.25, -2.18]	24.78	0.5929	322.7	345.69	9	0.725	4A8
ATTCCCTTACTGCTTCATGT	4A8>VH:WT|4A8>VL:S7T-ACT;T94M-ATG	320.31	17599.1	TRUE	5.99	[95, 50, 176, 57, 163, 48, 66, 66, 72]	[500.0, 5.0, 1000.0, 100.0, 2000.0, 50.0, 2.5, 10.0, 250.0]	[0.19, 0.2, 0.17, 0.18, 0.18, 0.19, 0.19, 0.25, 0.17]	[-1.41, -2.76, -1.26, -2.55, -1.23, -2.66, -2.69, -2.48, -2.34]	88.11	0.8557	318.47	340.99	9	0.717	4A8
AAGGACATAATGGTTTATAT	4A8>VH:WT|4A8>VL:S7T-ACT;T94M-ATG	367.04	15972.9	TRUE	6.85	[28, 5, 29, 27, 43, 3, 10, 14, 24]	[500.0, 5.0, 1000.0, 100.0, 2000.0, 50.0, 2.5, 10.0, 250.0]	[0.19, 0.2, 0.17, 0.18, 0.18, 0.19, 0.19, 0.25, 0.17]	[-1.51, -4.42, -2.19, -1.97, -1.48, -5.0, -3.75, -3.05, -2.26]	20.33	0.9786	364.02	391.41	9	0.801	4A8
CTTTGTACGTTCCAGGCTGG	4A8>VH:WT|4A8>VL:S7T-ACT;T94M-ATG	262.95	14464.9	TRUE	4.78	[39, 13, 52, 33, 49, 16, 26, 23, 36]	[500.0, 5.0, 1000.0, 100.0, 2000.0, 50.0, 2.5, 10.0, 250.0]	[0.19, 0.2, 0.17, 0.18, 0.18, 0.19, 0.19, 0.25, 0.17]	[-1.55, -3.56, -1.87, -2.2, -1.81, -3.1, -2.89, -2.86, -2.19]	31.89	0.6829	256.91	278.88	9	0.596	4A8
TCTGGTGGAATCGTACCTTG	4A8>VH:WT|4A8>VL:S7T-ACT;T94M-ATG	526.37	17033.1	TRUE	5.03	[13, 7, 25, 14, 44, 8, 12, 19, 11]	[500.0, 5.0, 1000.0, 100.0, 2000.0, 50.0, 2.5, 10.0, 250.0]	[0.19, 0.2, 0.17, 0.18, 0.18, 0.19, 0.19, 0.25, 0.17]	[-2.44, -3.76, -2.23, -2.74, -1.28, -3.41, -3.31, -2.44, -3.21]	17	0.7186	149.93	21867.1	9	1.023	4A8
TTGGATGGGAGTAAGCAATT	4A8>VH:WT|4A8>VL:S7T-ACT;T94M-ATG	304.28	14469.1	TRUE	4.19	[35, 22, 74, 37, 82, 27, 22, 28, 66]	[500.0, 5.0, 1000.0, 100.0, 2000.0, 50.0, 2.5, 10.0, 250.0]	[0.19, 0.2, 0.17, 0.18, 0.18, 0.19, 0.19, 0.25, 0.17]	[-2.33, -3.42, -1.98, -2.65, -1.69, -2.97, -3.75, -3.19, -1.94]	43.67	0.5986	298.54	327.75	9	0.685	4A8
ATTGACTTATATCCGGGTGC	4A8>VH:WT|4A8>VL:S7T-ACT;T94M-ATG	294.07	13963	TRUE	3.22	[38, 27, 113, 34, 82, 40, 52, 29, 51]	[500.0, 5.0, 1000.0, 100.0, 2000.0, 50.0, 2.5, 10.0, 250.0]	[0.19, 0.2, 0.17, 0.18, 0.18, 0.19, 0.19, 0.25, 0.17]	[-2.43, -3.35, -1.59, -2.99, -1.91, -2.62, -2.73, -3.36, -2.53]	51.78	0.46	292.4	311.27	9	0.664	4A8
ATTTATAGGTTTATGCACAC	4A8>VH:WT|4A8>VL:S7T-ACT;T94M-ATG;D110E-GAG	281.39	15446.1	TRUE	5.86	[44, 17, 44, 16, 60, 12, 22, 26, 67]	[500.0, 5.0, 1000.0, 100.0, 2000.0, 50.0, 2.5, 10.0, 250.0]	[0.19, 0.2, 0.17, 0.18, 0.18, 0.19, 0.19, 0.25, 0.17]	[-1.43, -3.23, -2.17, -3.3, -1.58, -3.57, -3.19, -2.73, -1.35]	34.22	0.8371	273.36	299.82	9	0.637	4A8
TTACATATCATTCAAGGCTG	4A8>VH:WT|4A8>VL:S7T-ACT;T94M-ATG;D110E-GAG	263.23	16372.1	TRUE	9.21	[55, 21, 60, 31, 84, 37, 24, 43, 44]	[500.0, 5.0, 1000.0, 100.0, 2000.0, 50.0, 2.5, 10.0, 250.0]	[0.19, 0.2, 0.17, 0.18, 0.18, 0.19, 0.19, 0.25, 0.17]	[-1.21, -3.03, -1.83, -2.45, -1.2, -2.05, -3.17, -2.11, -2.06]	44.33	1.3157	87.6	283.48	9	0.596	4A8
CAGCATGGGTTGCAGGAAAT	4A8>VH:WT|4A8>VL:S7T-ACT;T94M-ATG;D110E-GAG	267.48	14572.3	TRUE	2.41	[26, 9, 46, 20, 39, 18, 28, 11, 28]	[500.0, 5.0, 1000.0, 100.0, 2000.0, 50.0, 2.5, 10.0, 250.0]	[0.19, 0.2, 0.17, 0.18, 0.18, 0.19, 0.19, 0.25, 0.17]	[-1.77, -3.73, -1.68, -2.55, -1.78, -2.57, -2.42, -3.55, -2.19]	25	0.3443	260.7	285.02	9	0.606	4A8
ACGGGAATCCGTACTCCATT	4A8>VH:WT|4A8>VL:S7T-ACT;T94M-ATG;V109L-CTG	255.05	16097	TRUE	4.05	[33, 18, 51, 24, 53, 14, 22, 22, 57]	[500.0, 5.0, 1000.0, 100.0, 2000.0, 50.0, 2.5, 10.0, 250.0]	[0.19, 0.2, 0.17, 0.18, 0.18, 0.19, 0.19, 0.25, 0.17]	[-1.54, -2.84, -1.65, -2.41, -1.45, -3.05, -2.88, -2.67, -1.28]	32.67	0.5786	251.54	271.28	9	0.577	4A8
TTGTGTTGCTTTATATAAAG	4A8>VH:WT|4A8>VL:S7T-ACT;T94M-ATG;V109L-CTG	262.97	16972.8	TRUE	6.14	[21, 9, 67, 36, 66, 30, 25, 22, 42]	[500.0, 5.0, 1000.0, 100.0, 2000.0, 50.0, 2.5, 10.0, 250.0]	[0.19, 0.2, 0.17, 0.18, 0.18, 0.19, 0.19, 0.25, 0.17]	[-2.15, -3.8, -1.21, -1.78, -1.09, -1.9, -2.65, -2.63, -1.67]	35.33	0.8771	258.62	283.13	9	0.596	4A8
CATTGTTTCATCGATGATTT	4A8>VH:WT|4A8>VL:S7T-ACT;T94M-ATG;V109L-CTG	309.4	16663.6	TRUE	10.36	[69, 41, 85, 35, 98, 45, 30, 55, 52]	[500.0, 5.0, 1000.0, 100.0, 2000.0, 50.0, 2.5, 10.0, 250.0]	[0.19, 0.2, 0.17, 0.18, 0.18, 0.19, 0.19, 0.25, 0.17]	[-1.22, -2.4, -1.66, -2.61, -1.31, -2.1, -3.18, -2.09, -2.15]	56.67	1.48	308.93	331.57	9	0.696	4A8
TCACGAATCCTTGCAGGTAT	4A8>VH:WT|4A8>VL:S7T-ACT;T94M-ATG;V109L-CTG;D110E-GAG	152.74	9517.78	TRUE	23.42	[251, 239, 215, 233, 197, 202, 163, 301, 286]	[50.0, 250.0, 5.0, 10.0, 1000.0, 2000.0, 2.5, 100.0, 500.0]	[0.39, 0.33, 0.4, 0.47, 0.34, 0.35, 0.39, 0.35, 0.38]	[-0.63, -0.76, -0.98, -0.83, -1.22, -1.19, -1.58, -0.58, -0.74]	231.89	3.3457	55.87	163.47	9	0.261	4A8
ACTGGCGCCATGGCTTAAGT	4A8>VH:WT|4A8>VL:S7T-ACT;T94M-ATG;V109L-CTG;D110E-GAG	223.33	16589.8	TRUE	5.3	[34, 20, 53, 28, 83, 35, 34, 37, 57]	[500.0, 5.0, 1000.0, 100.0, 2000.0, 50.0, 2.5, 10.0, 250.0]	[0.19, 0.2, 0.17, 0.18, 0.18, 0.19, 0.19, 0.25, 0.17]	[-1.63, -2.82, -1.72, -2.32, -0.94, -1.85, -2.39, -2.05, -1.41]	42.33	0.7571	217.92	238.8	9	0.495	4A8
CAAGGCTCATGTCTTGATTT	4A8>VH:WT|4A8>VL:S7T-ACT;V109L-CTG	56.08	14800.1	TRUE	6.19	[82, 194, 146, 186, 111, 176, 241, 204, 179]	[500.0, 5.0, 1000.0, 100.0, 2000.0, 50.0, 2.5, 10.0, 250.0]	[0.19, 0.2, 0.17, 0.18, 0.18, 0.19, 0.19, 0.25, 0.17]	[-1.25, -0.44, -1.16, -0.48, -1.41, -0.42, -0.45, -0.48, -0.65]	168.78	0.8843	40.51	78.17	9	-0.356	4A8
ATTTGATTAATTGATTATAT	4A8>VH:WT|4A8>VL:S7T-ACT;V109L-CTG	51.95	15691.2	TRUE	20.4	[21, 100, 101, 69, 78, 94, 98, 136, 73]	[500.0, 5.0, 1000.0, 100.0, 2000.0, 50.0, 2.5, 10.0, 250.0]	[0.19, 0.2, 0.17, 0.18, 0.18, 0.19, 0.19, 0.25, 0.17]	[-1.89, -0.07, -0.37, -0.59, -0.6, 0.0, -0.43, 0.26, -0.62]	85.56	2.9143	25.41	119.56	9	-0.403	4A8
TAAGACAGATTTAAGCATAT	4A8>VH:WT|4A8>VL:S7T-ACT;V109L-CTG	66.99	15282	TRUE	9.09	[41, 71, 80, 63, 67, 75, 122, 120, 103]	[500.0, 5.0, 1000.0, 100.0, 2000.0, 50.0, 2.5, 10.0, 250.0]	[0.19, 0.2, 0.17, 0.18, 0.18, 0.19, 0.19, 0.25, 0.17]	[-1.25, -0.89, -1.02, -1.04, -1.14, -0.65, -0.44, -0.25, -0.45]	82.44	1.2986	40.57	114.54	9	-0.247	4A8
AATCGAGCATTCATTTCATT	4A8>VH:WT|4A8>VL:S7T-ACT;V109L-CTG	53.29	19855.7	TRUE	5.97	[64, 129, 105, 126, 70, 131, 142, 126, 129]	[500.0, 5.0, 1000.0, 100.0, 2000.0, 50.0, 2.5, 10.0, 250.0]	[0.19, 0.2, 0.17, 0.18, 0.18, 0.19, 0.19, 0.25, 0.17]	[-0.39, 0.19, -0.42, 0.18, -0.86, 0.37, -0.0, 0.04, 0.09]	113.56	0.8529	38.55	74.42	9	-0.388	4A8
TTATACACGCTTATAGATGC	4A8>VH:WT|4A8>VL:S7T-ACT;V109L-CTG	55.04	17736.7	TRUE	8.22	[143, 314, 247, 285, 207, 276, 380, 345, 332]	[500.0, 5.0, 1000.0, 100.0, 2000.0, 50.0, 2.5, 10.0, 250.0]	[0.19, 0.2, 0.17, 0.18, 0.18, 0.19, 0.19, 0.25, 0.17]	[-0.79, -0.09, -0.74, -0.21, -0.85, -0.11, -0.14, -0.07, -0.1]	281	1.1743	40.01	76.27	9	-0.368	4A8
CTTTGAGCCTAGGTATATAC	4A8>VH:WT|4A8>VL:S7T-ACT;V109L-CTG	76.79	18291.8	TRUE	7.5	[63, 98, 72, 85, 90, 74, 105, 104, 129]	[500.0, 5.0, 1000.0, 100.0, 2000.0, 50.0, 2.5, 10.0, 250.0]	[0.19, 0.2, 0.17, 0.18, 0.18, 0.19, 0.19, 0.25, 0.17]	[-0.56, -0.35, -1.11, -0.54, -0.64, -0.6, -0.58, -0.38, -0.06]	91.11	1.0714	50.34	119.69	9	-0.163	4A8
CATGGTTTCCGCCTGCCCAT	4A8>VH:WT|4A8>VL:S7T-ACT;V109L-CTG	72.75	13979	TRUE	11.63	[144, 187, 172, 225, 136, 189, 242, 234, 180]	[500.0, 5.0, 1000.0, 100.0, 2000.0, 50.0, 2.5, 10.0, 250.0]	[0.19, 0.2, 0.17, 0.18, 0.18, 0.19, 0.19, 0.25, 0.17]	[-0.99, -1.04, -1.47, -0.76, -1.67, -0.87, -1.0, -0.84, -1.2]	189.89	1.6614	43.82	124.41	9	-0.196	4A8
TAACGCATAAGGATGTCTAG	4A8>VH:WT|4A8>VL:S7T-ACT;V109L-CTG	63.28	15388.4	TRUE	13.95	[66, 108, 89, 92, 61, 83, 102, 116, 74]	[500.0, 5.0, 1000.0, 100.0, 2000.0, 50.0, 2.5, 10.0, 250.0]	[0.19, 0.2, 0.17, 0.18, 0.18, 0.19, 0.19, 0.25, 0.17]	[-0.61, -0.32, -0.91, -0.54, -1.32, -0.54, -0.74, -0.34, -0.97]	87.89	1.9929	35.24	119.76	9	-0.282	4A8
ATGTAATGGATTGTGGGAGG	4A8>VH:WT|4A8>VL:S7T-ACT;V109L-CTG	54.17	19091.6	TRUE	8.99	[90, 107, 80, 98, 75, 104, 158, 141, 123]	[500.0, 5.0, 1000.0, 100.0, 2000.0, 50.0, 2.5, 10.0, 250.0]	[0.19, 0.2, 0.17, 0.18, 0.18, 0.19, 0.19, 0.25, 0.17]	[0.1, -0.08, -0.81, -0.19, -0.76, 0.04, 0.15, 0.2, 0.02]	108.44	1.2843	35.12	85.01	9	-0.378	4A8
ATTTACATATTCATGTCTTT	4A8>VH:WT|4A8>VL:S7T-ACT;V109L-CTG	70.22	19604	TRUE	8.68	[54, 103, 106, 94, 95, 139, 117, 118, 149]	[500.0, 5.0, 1000.0, 100.0, 2000.0, 50.0, 2.5, 10.0, 250.0]	[0.19, 0.2, 0.17, 0.18, 0.18, 0.19, 0.19, 0.25, 0.17]	[-0.81, -0.3, -0.57, -0.42, -0.59, 0.29, -0.45, -0.23, 0.13]	108.33	1.24	35.92	73.27	9	-0.218	4A8
TTGCCCGGGTATACTTGTAC	4A8>VH:WT|4A8>VL:S7T-ACT;V109L-CTG;D110E-GAG	67.41	20121.3	TRUE	7.85	[97, 131, 104, 134, 108, 99, 149, 109, 114]	[500.0, 5.0, 1000.0, 100.0, 2000.0, 50.0, 2.5, 10.0, 250.0]	[0.19, 0.2, 0.17, 0.18, 0.18, 0.19, 0.19, 0.25, 0.17]	[0.01, 0.02, -0.62, 0.07, -0.43, -0.22, -0.12, -0.36, -0.28]	116.11	1.1214	45.2	102.36	9	-0.243	4A8
TATCGAATATGCATTCGTAT	4A8>VH:WT|4A8>VL:S7T-ACT;V109L-CTG;D110E-GAG	62.8	17884.3	TRUE	10.43	[81, 168, 166, 189, 123, 170, 192, 200, 183]	[500.0, 5.0, 1000.0, 100.0, 2000.0, 50.0, 2.5, 10.0, 250.0]	[0.19, 0.2, 0.17, 0.18, 0.18, 0.19, 0.19, 0.25, 0.17]	[-0.92, -0.29, -0.62, -0.1, -0.91, -0.12, -0.43, -0.16, -0.27]	163.56	1.49	42.34	94.95	9	-0.287	4A8
TTTCAATTAATCGAGCGAAG	4A8>VH:WT|4A8>VL:S7T-ACT;V109L-CTG;D110E-GAG	56.61	21203	TRUE	10.52	[245, 377, 338, 353, 288, 316, 483, 352, 321]	[500.0, 5.0, 1000.0, 100.0, 2000.0, 50.0, 2.5, 10.0, 250.0]	[0.19, 0.2, 0.17, 0.18, 0.18, 0.19, 0.19, 0.25, 0.17]	[0.03, 0.22, -0.24, 0.15, -0.33, 0.13, 0.25, 0.01, -0.11]	341.44	1.5029	40.04	80.81	9	-0.35	4A8
TCTGGAATATTGAAATACGG	4A8>VH:WT|4A8>VL:T94M-ATG	239.31	16521.3	TRUE	5.03	[47, 47, 93, 43, 93, 33, 47, 33, 44]	[500.0, 5.0, 1000.0, 100.0, 2000.0, 50.0, 2.5, 10.0, 250.0]	[0.19, 0.2, 0.17, 0.18, 0.18, 0.19, 0.19, 0.25, 0.17]	[-1.52, -1.95, -1.28, -2.06, -1.13, -2.3, -2.28, -2.58, -2.15]	53.33	0.7186	236.34	253.66	9	0.537	4A8
CAAGACTTATATCTTTCTTT	4A8>VH:WT|4A8>VL:T94M-ATG	261.57	13450.4	TRUE	4.15	[48, 35, 127, 57, 73, 27, 50, 32, 66]	[500.0, 5.0, 1000.0, 100.0, 2000.0, 50.0, 2.5, 10.0, 250.0]	[0.19, 0.2, 0.17, 0.18, 0.18, 0.19, 0.19, 0.25, 0.17]	[-2.22, -3.1, -1.55, -2.38, -2.21, -3.32, -2.92, -3.35, -2.29]	57.22	0.5929	88.34	277.58	9	0.592	4A8
ATGGCCATCAAGATGCCAAG	4A8>VH:WT|4A8>VL:T94M-ATG	230.04	15710	TRUE	3.86	[25, 17, 52, 23, 38, 18, 23, 15, 27]	[500.0, 5.0, 1000.0, 100.0, 2000.0, 50.0, 2.5, 10.0, 250.0]	[0.19, 0.2, 0.17, 0.18, 0.18, 0.19, 0.19, 0.25, 0.17]	[-1.53, -2.51, -1.21, -2.06, -1.52, -2.27, -2.4, -2.81, -1.94]	26.44	0.5514	227.06	246.74	9	0.513	4A8
AAGGGAATGAGTATGTCAGT	4A8>VH:WT|4A8>VL:T94M-ATG	300.68	16215	TRUE	4.01	[26, 15, 25, 25, 62, 7, 24, 18, 32]	[500.0, 5.0, 1000.0, 100.0, 2000.0, 50.0, 2.5, 10.0, 250.0]	[0.19, 0.2, 0.17, 0.18, 0.18, 0.19, 0.19, 0.25, 0.17]	[-1.67, -2.89, -2.46, -2.13, -1.01, -3.83, -2.54, -2.74, -1.89]	26	0.5729	296.82	318.49	9	0.678	4A8
TATTAAGCATTCATTTGTGT	4A8>VH:WT|4A8>VL:T94M-ATG	332.9	14216.9	TRUE	5.96	[16, 16, 71, 28, 42, 15, 12, 13, 33]	[500.0, 5.0, 1000.0, 100.0, 2000.0, 50.0, 2.5, 10.0, 250.0]	[0.19, 0.2, 0.17, 0.18, 0.18, 0.19, 0.19, 0.25, 0.17]	[-2.83, -3.26, -1.42, -2.43, -2.04, -3.19, -4.01, -3.68, -2.32]	27.33	0.8514	326.53	356.78	9	0.741	4A8
CTATACGTACGCATTCCCTT	4A8>VH:WT|4A8>VL:T94M-ATG	370.38	16409.7	TRUE	2.19	[45, 20, 74, 26, 97, 23, 34, 21, 55]	[500.0, 5.0, 1000.0, 100.0, 2000.0, 50.0, 2.5, 10.0, 250.0]	[0.19, 0.2, 0.17, 0.18, 0.18, 0.19, 0.19, 0.25, 0.17]	[-1.88, -3.47, -1.9, -3.07, -1.36, -3.11, -3.04, -3.52, -2.11]	43.89	0.3129	212.81	750.5	9	0.807	4A8
CTTCACTGGAGCATATGTGG	4A8>VH:WT|4A8>VL:T94M-ATG	248.6	12975.5	TRUE	4.3	[19, 19, 28, 14, 29, 14, 12, 13, 21]	[500.0, 5.0, 1000.0, 100.0, 2000.0, 50.0, 2.5, 10.0, 250.0]	[0.19, 0.2, 0.17, 0.18, 0.18, 0.19, 0.19, 0.25, 0.17]	[-2.01, -2.44, -2.19, -2.86, -2.0, -2.72, -3.43, -3.1, -2.39]	18.78	0.6143	247.23	266.26	9	0.561	4A8
TTATCAACCATTATATCCTT	4A8>VH:WT|4A8>VL:T94M-ATG	198.19	8495.93	TRUE	16.09	[189, 127, 157, 100, 104, 185, 139, 168, 173]	[50.0, 250.0, 5.0, 10.0, 1000.0, 2000.0, 2.5, 100.0, 500.0]	[0.39, 0.33, 0.4, 0.47, 0.34, 0.35, 0.39, 0.35, 0.38]	[-0.77, -1.4, -1.16, -1.78, -1.87, -1.04, -1.54, -1.15, -1.19]	149.11	2.2986	196.7	211.17	9	0.421	4A8
TAGTGAAGAATGCTTGGATT	4A8>VH:WT|4A8>VL:T94M-ATG	233.41	14716.6	TRUE	5.68	[34, 21, 95, 47, 79, 33, 41, 47, 61]	[500.0, 5.0, 1000.0, 100.0, 2000.0, 50.0, 2.5, 10.0, 250.0]	[0.19, 0.2, 0.17, 0.18, 0.18, 0.19, 0.19, 0.25, 0.17]	[-2.2, -3.32, -1.45, -2.14, -1.58, -2.51, -2.69, -2.28, -1.88]	50.89	0.8114	228.26	247.39	9	0.522	4A8
TAATCTATACGCCTGTGTTT	4A8>VH:WT|4A8>VL:T94M-ATG	279.55	14288.6	TRUE	5.75	[20, 19, 45, 14, 51, 24, 14, 26, 37]	[500.0, 5.0, 1000.0, 100.0, 2000.0, 50.0, 2.5, 10.0, 250.0]	[0.19, 0.2, 0.17, 0.18, 0.18, 0.19, 0.19, 0.25, 0.17]	[-2.37, -2.87, -1.94, -3.3, -1.62, -2.38, -3.64, -2.54, -2.01]	27.78	0.8214	274.82	298	9	0.633	4A8
TCAGCTACATGTATTCGAAC	4A8>VH:WT|4A8>VL:T94M-ATG	280.35	9763.35	TRUE	28.91	[59, 103, 62, 95, 93, 81, 53, 119, 127]	[50.0, 250.0, 5.0, 10.0, 1000.0, 2000.0, 2.5, 100.0, 500.0]	[0.39, 0.33, 0.4, 0.47, 0.34, 0.35, 0.39, 0.35, 0.38]	[-1.7, -0.96, -1.76, -1.11, -1.29, -1.49, -2.19, -0.91, -0.9]	88	4.13	275.87	300.71	9	0.635	4A8
CCAGAATTCAGTATGGATGT	4A8>VH:WT|4A8>VL:T94M-ATG	250.87	15168	TRUE	11.24	[28, 20, 53, 42, 56, 15, 17, 41, 25]	[500.0, 5.0, 1000.0, 100.0, 2000.0, 50.0, 2.5, 10.0, 250.0]	[0.19, 0.2, 0.17, 0.18, 0.18, 0.19, 0.19, 0.25, 0.17]	[-1.8, -2.71, -1.62, -1.62, -1.4, -2.97, -3.28, -1.8, -2.49]	33	1.6057	80.74	1914.9	9	0.567	4A8
TTTGGTGGGCTTGATTATAG	4A8>VH:WT|4A8>VL:T94M-ATG;V109L-CTG	203.81	15216.7	TRUE	5.15	[60, 52, 74, 80, 134, 49, 52, 47, 89]	[500.0, 5.0, 1000.0, 100.0, 2000.0, 50.0, 2.5, 10.0, 250.0]	[0.19, 0.2, 0.17, 0.18, 0.18, 0.19, 0.19, 0.25, 0.17]	[-1.69, -2.32, -2.13, -1.68, -1.13, -2.25, -2.65, -2.59, -1.65]	70.78	0.7357	71.52	215.75	9	0.439	4A8
TTATATTTCTGCGTAGAAAG	4A8>VH:WT|4A8>VL:T94M-ATG;V109L-CTG	210.6	12596.2	TRUE	8.21	[29, 29, 77, 38, 54, 25, 28, 56, 46]	[500.0, 5.0, 1000.0, 100.0, 2000.0, 50.0, 2.5, 10.0, 250.0]	[0.19, 0.2, 0.17, 0.18, 0.18, 0.19, 0.19, 0.25, 0.17]	[-2.41, -2.84, -1.74, -2.43, -2.11, -2.9, -3.22, -2.01, -2.28]	42.44	1.1729	74.19	1113.7	9	0.459	4A8
CTACGCGTAAATATACGCTG	4A8>VH:WT|4A8>VL:T94M-ATG;V109L-CTG	186.11	14445.1	TRUE	6.31	[48, 21, 49, 50, 57, 30, 36, 32, 45]	[500.0, 5.0, 1000.0, 100.0, 2000.0, 50.0, 2.5, 10.0, 250.0]	[0.19, 0.2, 0.17, 0.18, 0.18, 0.19, 0.19, 0.25, 0.17]	[-1.25, -2.87, -1.96, -1.6, -1.6, -2.19, -2.42, -2.38, -1.87]	40.89	0.9014	181	197.88	9	0.383	4A8
CTTTACGGCCGCGTACATTC	4A8>VH:WT|4A8>VL:T94M-ATG;V109L-CTG	255.2	16603.1	TRUE	7.23	[123, 76, 173, 93, 204, 51, 68, 104, 138]	[500.0, 5.0, 1000.0, 100.0, 2000.0, 50.0, 2.5, 10.0, 250.0]	[0.19, 0.2, 0.17, 0.18, 0.18, 0.19, 0.19, 0.25, 0.17]	[-1.36, -2.48, -1.6, -2.17, -1.22, -2.89, -2.97, -2.14, -1.72]	114.44	1.0329	250.56	270.33	9	0.577	4A8
ATTGCAAGAAATGTAGGAGT	4A8>VH:WT|4A8>VL:T94M-ATG;V109L-CTG	243.17	16885	TRUE	6.34	[43, 15, 73, 28, 43, 11, 31, 23, 54]	[500.0, 5.0, 1000.0, 100.0, 2000.0, 50.0, 2.5, 10.0, 250.0]	[0.19, 0.2, 0.17, 0.18, 0.18, 0.19, 0.19, 0.25, 0.17]	[-1.07, -3.01, -1.04, -2.09, -1.66, -3.3, -2.3, -2.51, -1.27]	35.67	0.9057	240.18	257.51	9	0.547	4A8
AATCGCATGCAGGCGTCAGG	4A8>VH:WT|4A8>VL:T94M-ATG;V109L-CTG;D110E-GAG	183.71	16804	TRUE	7.65	[56, 27, 91, 46, 64, 35, 46, 47, 61]	[500.0, 5.0, 1000.0, 100.0, 2000.0, 50.0, 2.5, 10.0, 250.0]	[0.19, 0.2, 0.17, 0.18, 0.18, 0.19, 0.19, 0.25, 0.17]	[-0.97, -2.45, -1.01, -1.66, -1.37, -1.91, -2.01, -1.77, -1.37]	52.56	1.0929	67.53	195.43	9	0.375	4A8
TAGTAATTAAGTGATTCAAC	4A8>VH:WT|4A8>VL:T94M-ATG;V109L-CTG;D110E-GAG	176.15	19249.3	TRUE	8.41	[43, 28, 131, 90, 140, 71, 70, 61, 123]	[500.0, 5.0, 1000.0, 100.0, 2000.0, 50.0, 2.5, 10.0, 250.0]	[0.19, 0.2, 0.17, 0.18, 0.18, 0.19, 0.19, 0.25, 0.17]	[-1.67, -2.71, -0.8, -1.01, -0.56, -1.21, -1.72, -1.71, -0.68]	84.11	1.2014	66.4	186.12	9	0.349	4A8
CCGGATGTAAGCGTATGTAT	4A8>VH:WT|4A8>VL:V109L-CTG	62.55	17506.1	TRUE	6.44	[100, 200, 144, 198, 127, 178, 209, 182, 208]	[500.0, 5.0, 1000.0, 100.0, 2000.0, 50.0, 2.5, 10.0, 250.0]	[0.19, 0.2, 0.17, 0.18, 0.18, 0.19, 0.19, 0.25, 0.17]	[-0.75, -0.18, -0.96, -0.17, -1.0, -0.18, -0.44, -0.43, -0.22]	171.78	0.92	35.31	65.99	9	-0.289	4A8
TATTGAGTGTGCAAGCGCAG	4A8>VH:WT|4A8>VL:V109L-CTG	57.45	16788.6	TRUE	13.7	[99, 172, 108, 173, 81, 107, 193, 178, 187]	[500.0, 5.0, 1000.0, 100.0, 2000.0, 50.0, 2.5, 10.0, 250.0]	[0.19, 0.2, 0.17, 0.18, 0.18, 0.19, 0.19, 0.25, 0.17]	[-0.48, -0.11, -1.09, -0.08, -1.37, -0.63, -0.27, -0.18, -0.09]	144.22	1.9571	34.88	95.58	9	-0.341	4A8
CTGTGAGTGTTGATTTCATT	4A8>VH:WT|4A8>VL:V109L-CTG	58.1	18109.8	TRUE	14.67	[66, 116, 109, 143, 93, 116, 168, 215, 143]	[500.0, 5.0, 1000.0, 100.0, 2000.0, 50.0, 2.5, 10.0, 250.0]	[0.19, 0.2, 0.17, 0.18, 0.18, 0.19, 0.19, 0.25, 0.17]	[-0.73, -0.35, -0.75, -0.02, -0.83, -0.18, -0.14, 0.43, -0.14]	129.89	2.0957	34.85	100.01	9	-0.334	4A8
AAATAAAGCATTATTGACTG	4A8>VH:WT|4A8>VL:V109L-CTG	50.55	20219.7	TRUE	3.67	[57, 106, 87, 76, 80, 107, 147, 98, 93]	[500.0, 5.0, 1000.0, 100.0, 2000.0, 50.0, 2.5, 10.0, 250.0]	[0.19, 0.2, 0.17, 0.18, 0.18, 0.19, 0.19, 0.25, 0.17]	[-0.21, 0.26, -0.34, -0.21, -0.32, 0.43, 0.4, 0.02, -0.03]	94.56	0.5243	37.15	69.56	9	-0.42	4A8
CAGGATTTATGCCAGGGCAG	4A8>VH:WT|4A8>VL:V109L-CTG	61.76	18094.6	TRUE	8.82	[168, 250, 159, 257, 170, 209, 292, 241, 262]	[500.0, 5.0, 1000.0, 100.0, 2000.0, 50.0, 2.5, 10.0, 250.0]	[0.19, 0.2, 0.17, 0.18, 0.18, 0.19, 0.19, 0.25, 0.17]	[-0.3, -0.16, -1.12, -0.1, -0.88, -0.25, -0.26, -0.33, -0.19]	223.11	1.26	43.72	88.01	9	-0.297	4A8
CAAGAAGTACTTATGGACTG	4A8>VH:WT|4A8>VL:V109L-CTG	62.42	14998.9	TRUE	13.5	[83, 200, 156, 187, 150, 173, 208, 243, 184]	[500.0, 5.0, 1000.0, 100.0, 2000.0, 50.0, 2.5, 10.0, 250.0]	[0.19, 0.2, 0.17, 0.18, 0.18, 0.19, 0.19, 0.25, 0.17]	[-1.35, -0.51, -1.18, -0.59, -1.09, -0.56, -0.78, -0.35, -0.73]	176	1.9286	37.98	105.61	9	-0.29	4A8
TAGCGTGGGAATAAGGCATT	4A8>VH:WT|4A8>VL:V109L-CTG	57.72	16131.8	TRUE	12.12	[113, 169, 114, 155, 94, 157, 207, 213, 184]	[500.0, 5.0, 1000.0, 100.0, 2000.0, 50.0, 2.5, 10.0, 250.0]	[0.19, 0.2, 0.17, 0.18, 0.18, 0.19, 0.19, 0.25, 0.17]	[-0.52, -0.37, -1.25, -0.47, -1.38, -0.31, -0.4, -0.15, -0.34]	156.22	1.7314	36.85	91.91	9	-0.339	4A8
TAGGCTTGGTGCACACCAGC	4A8>VH:WT|4A8>VL:V109L-CTG	72.94	18172.6	TRUE	16.07	[166, 155, 175, 190, 152, 213, 227, 226, 192]	[500.0, 5.0, 1000.0, 100.0, 2000.0, 50.0, 2.5, 10.0, 250.0]	[0.19, 0.2, 0.17, 0.18, 0.18, 0.19, 0.19, 0.25, 0.17]	[-0.2, -0.73, -0.86, -0.41, -0.92, -0.11, -0.51, -0.3, -0.52]	188.44	2.2957	44.65	123.53	9	-0.194	4A8
ACGCGTGCGAGGGAGGCTGG	4A8>VH:WT|4A8>VL:V109L-CTG;D110E-GAG	56.43	16642.4	TRUE	19.74	[179, 354, 291, 334, 215, 320, 375, 448, 321]	[500.0, 5.0, 1000.0, 100.0, 2000.0, 50.0, 2.5, 10.0, 250.0]	[0.19, 0.2, 0.17, 0.18, 0.18, 0.19, 0.19, 0.25, 0.17]	[-0.78, -0.23, -0.82, -0.29, -1.11, -0.21, -0.47, -0.0, -0.47]	315.22	2.82	34.27	94.94	9	-0.352	4A8
TTTCACTCCTATATATCTAG	4A8>VH:WT|4A8>VL:V109L-CTG;D110E-GAG	58.05	19059.4	TRUE	5.69	[85, 192, 164, 186, 159, 179, 227, 191, 179]	[500.0, 5.0, 1000.0, 100.0, 2000.0, 50.0, 2.5, 10.0, 250.0]	[0.19, 0.2, 0.17, 0.18, 0.18, 0.19, 0.19, 0.25, 0.17]	[-0.75, 0.0, -0.54, -0.02, -0.44, 0.06, -0.09, -0.12, -0.2]	173.56	0.8129	43.34	78.53	9	-0.335	4A8
CTTGGTTTACTTACGGGATC	4A8>VH:WT|4A8>VL:V109L-CTG;D110E-GAG	49.3	27113.8	TRUE	9.92	[93, 168, 99, 128, 133, 130, 155, 181, 134]	[500.0, 5.0, 1000.0, 100.0, 2000.0, 50.0, 2.5, 10.0, 250.0]	[0.19, 0.2, 0.17, 0.18, 0.18, 0.19, 0.19, 0.25, 0.17]	[0.53, 0.95, -0.12, 0.58, 0.45, 0.74, 0.51, 0.94, 0.53]	135.67	1.4171	29.71	83.84	9	-0.436	4A8
CTTGCTTCCAAGCAGTCTAT	4A8>VH:WT|4A8>VL:V109L-CTG;D110E-GAG	64.06	17007.8	TRUE	16.96	[94, 139, 164, 125, 78, 89, 177, 162, 136]	[500.0, 5.0, 1000.0, 100.0, 2000.0, 50.0, 2.5, 10.0, 250.0]	[0.19, 0.2, 0.17, 0.18, 0.18, 0.19, 0.19, 0.25, 0.17]	[-0.42, -0.29, -0.36, -0.42, -1.29, -0.77, -0.27, -0.18, -0.42]	129.33	2.4229	34.38	123.12	9	-0.274	4A8
TAGTATGTCCTCATGTATAG	4A8>VH:WT|4A8>VL:V109L-CTG;D110E-GAG	50.24	17848.1	TRUE	7.97	[119, 242, 203, 271, 153, 304, 356, 272, 233]	[500.0, 5.0, 1000.0, 100.0, 2000.0, 50.0, 2.5, 10.0, 250.0]	[0.19, 0.2, 0.17, 0.18, 0.18, 0.19, 0.19, 0.25, 0.17]	[-0.74, -0.14, -0.7, 0.04, -0.97, 0.35, 0.09, -0.09, -0.29]	239.22	1.1386	37.06	68.49	9	-0.424	4A8
ATAGAATTAATTACTTATTG	4A8>VH:WT|4A8>VL:V109L-CTG;D110E-GAG	42.7	18699.6	TRUE	11.68	[18, 88, 77, 49, 55, 74, 75, 65, 46]	[500.0, 5.0, 1000.0, 100.0, 2000.0, 50.0, 2.5, 10.0, 250.0]	[0.19, 0.2, 0.17, 0.18, 0.18, 0.19, 0.19, 0.25, 0.17]	[-1.12, 0.75, 0.24, -0.08, -0.1, 0.66, 0.18, 0.19, -0.29]	60.78	1.6686	21.71	91.85	9	-0.524	4A8
TTTGGTACGAAGGAATACAT	4A8>VH:WT|4A8>VL:WT	65.87	13821.4	TRUE	16.93	[49, 110, 69, 127, 101, 112, 131, 189, 130]	[500.0, 5.0, 1000.0, 100.0, 2000.0, 50.0, 2.5, 10.0, 250.0]	[0.19, 0.2, 0.17, 0.18, 0.18, 0.19, 0.19, 0.25, 0.17]	[-1.69, -0.95, -1.93, -0.72, -1.24, -0.76, -1.02, -0.28, -0.8]	113.11	2.4186	35.16	130.14	9	-0.257	4A8
ACGCGATGCAGGAAAGGCGC	4A8>VH:WT|4A8>VL:WT	55.26	14739.6	TRUE	21.46	[95, 169, 73, 135, 74, 136, 151, 220, 150]	[500.0, 5.0, 1000.0, 100.0, 2000.0, 50.0, 2.5, 10.0, 250.0]	[0.19, 0.2, 0.17, 0.18, 0.18, 0.19, 0.19, 0.25, 0.17]	[-0.67, -0.27, -1.79, -0.58, -1.63, -0.42, -0.76, -0.01, -0.54]	133.67	3.0657	29.3	108.01	9	-0.365	4A8
AAGTAATTACGTAAATCTTG	4A8>VH:WT|4A8>VL:WT	72.69	13694.5	TRUE	10.48	[121, 172, 178, 216, 146, 215, 282, 278, 257]	[500.0, 5.0, 1000.0, 100.0, 2000.0, 50.0, 2.5, 10.0, 250.0]	[0.19, 0.2, 0.17, 0.18, 0.18, 0.19, 0.19, 0.25, 0.17]	[-1.42, -1.34, -1.6, -0.99, -1.74, -0.85, -0.95, -0.76, -0.86]	207.22	1.4971	44.92	120.57	9	-0.196	4A8
TCAGCCTGCCGCCAAGATTT	4A8>VH:WT|4A8>VL:WT	67.71	12761.5	TRUE	8.13	[48, 66, 40, 60, 43, 66, 76, 66, 46]	[500.0, 5.0, 1000.0, 100.0, 2000.0, 50.0, 2.5, 10.0, 250.0]	[0.19, 0.2, 0.17, 0.18, 0.18, 0.19, 0.19, 0.25, 0.17]	[-0.95, -0.92, -1.96, -1.04, -1.71, -0.76, -1.05, -1.04, -1.54]	56.78	1.1614	40.14	118.84	9	-0.24	4A8
AATGACGCGTAGCCGGATGC	4A8>VH:WT|4A8>VL:WT	73.03	15171.5	TRUE	17	[63, 103, 72, 97, 65, 93, 88, 142, 118]	[500.0, 5.0, 1000.0, 100.0, 2000.0, 50.0, 2.5, 10.0, 250.0]	[0.19, 0.2, 0.17, 0.18, 0.18, 0.19, 0.19, 0.25, 0.17]	[-0.95, -0.67, -1.49, -0.73, -1.5, -0.65, -1.22, -0.32, -0.57]	93.44	2.4286	39.09	144.79	9	-0.194	4A8
ACTTCATTCAATCAGTACGC	4A8>VH:WT|4A8>VL:WT	46.57	19975	TRUE	8.51	[32, 70, 30, 52, 28, 53, 56, 73, 74]	[500.0, 5.0, 1000.0, 100.0, 2000.0, 50.0, 2.5, 10.0, 250.0]	[0.19, 0.2, 0.17, 0.18, 0.18, 0.19, 0.19, 0.25, 0.17]	[-0.05, 0.66, -0.88, 0.25, -0.83, 0.42, 0.0, 0.6, 0.64]	52	1.2157	26.83	83.43	9	-0.471	4A8
TTATGCTCGAATCCAGGAGC	4A8>VH:WT|4A8>VL:WT	154.39	7739.51	TRUE	8.61	[110, 140, 154, 123, 99, 101, 138, 156, 148]	[50.0, 250.0, 5.0, 10.0, 1000.0, 2000.0, 2.5, 100.0, 500.0]	[0.39, 0.33, 0.4, 0.47, 0.34, 0.35, 0.39, 0.35, 0.38]	[-1.31, -1.02, -0.95, -1.25, -1.71, -1.68, -1.31, -1.02, -1.18]	129.89	1.23	153.61	167.52	9	0.268	4A8
TTGTCTAGGTAGGTATACGG	4A8>VH:WT|4A8>VL:WT	77.34	12310.5	TRUE	11.46	[66, 117, 76, 89, 64, 95, 89, 97, 74]	[500.0, 5.0, 1000.0, 100.0, 2000.0, 50.0, 2.5, 10.0, 250.0]	[0.19, 0.2, 0.17, 0.18, 0.18, 0.19, 0.19, 0.25, 0.17]	[-1.31, -0.91, -1.84, -1.29, -1.95, -1.05, -1.64, -1.3, -1.67]	85.22	1.6371	40.73	156.89	9	-0.158	4A8
TTACGTAGAAGGGAGCGAAC	4A8>VH:WT|4A8>VL:WT	86.06	16741.6	TRUE	12.62	[61, 85, 93, 82, 78, 74, 87, 120, 106]	[500.0, 5.0, 1000.0, 100.0, 2000.0, 50.0, 2.5, 10.0, 250.0]	[0.19, 0.2, 0.17, 0.18, 0.18, 0.19, 0.19, 0.25, 0.17]	[-0.82, -0.77, -0.95, -0.81, -1.07, -0.81, -1.07, -0.39, -0.56]	87.33	1.8029	48.48	161.9	9	-0.092	4A8
CCTCGTGGCATGCATGGATG	4A8>VH:WT|4A8>VL:WT	138.87	9614.86	TRUE	18.76	[132, 148, 204, 147, 142, 137, 162, 217, 221]	[50.0, 250.0, 5.0, 10.0, 1000.0, 2000.0, 2.5, 100.0, 500.0]	[0.39, 0.33, 0.4, 0.47, 0.34, 0.35, 0.39, 0.35, 0.38]	[-0.91, -0.81, -0.41, -0.85, -1.05, -1.1, -0.95, -0.41, -0.47]	167.78	2.68	136.93	150.61	9	0.202	4A8
TTTCACTGATTTCCTGGCTT	4A8>VH:WT|4A8>VL:WT	61.75	14167.4	TRUE	14.33	[80, 131, 88, 134, 96, 167, 160, 188, 125]	[500.0, 5.0, 1000.0, 100.0, 2000.0, 50.0, 2.5, 10.0, 250.0]	[0.19, 0.2, 0.17, 0.18, 0.18, 0.19, 0.19, 0.25, 0.17]	[-1.1, -0.81, -1.7, -0.76, -1.43, -0.3, -0.85, -0.41, -0.98]	129.89	2.0471	36.36	108.58	9	-0.297	4A8
CATGGTTCATAGCTATACTT	4A8>VH:WT|4A8>VL:WT	65.25	12978.6	TRUE	12.9	[47, 140, 109, 147, 109, 150, 162, 194, 152]	[500.0, 5.0, 1000.0, 100.0, 2000.0, 50.0, 2.5, 10.0, 250.0]	[0.19, 0.2, 0.17, 0.18, 0.18, 0.19, 0.19, 0.25, 0.17]	[-2.15, -1.0, -1.67, -0.91, -1.53, -0.74, -1.12, -0.65, -0.98]	134.44	1.8429	37.52	117.6	9	-0.263	4A8
CCGTGCATATTTATGGGCGG	4A8>VH:WT|4A8>VL:WT	83.52	12554.6	TRUE	9.49	[41, 74, 54, 73, 53, 67, 62, 71, 57]	[500.0, 5.0, 1000.0, 100.0, 2000.0, 50.0, 2.5, 10.0, 250.0]	[0.19, 0.2, 0.17, 0.18, 0.18, 0.19, 0.19, 0.25, 0.17]	[-1.55, -1.13, -1.89, -1.13, -1.78, -1.11, -1.71, -1.3, -1.6]	61.33	1.3557	164.05	164.05	9	-0.111	4A8
CTGTGCGTGATGCAGTGATC	4A8>VH:WT|4A8>VL:WT	70.06	14807.1	TRUE	10.77	[40, 49, 42, 59, 31, 67, 68, 82, 79]	[500.0, 5.0, 1000.0, 100.0, 2000.0, 50.0, 2.5, 10.0, 250.0]	[0.19, 0.2, 0.17, 0.18, 0.18, 0.19, 0.19, 0.25, 0.17]	[-0.91, -1.04, -1.58, -0.76, -1.87, -0.43, -0.9, -0.42, -0.45]	57.44	1.5386	41.25	123.58	9	-0.219	4A8
ATTGGAAGCCTGCTGCGAAC	4A8>VH:WT|4A8>VL:WT	69.89	14663.1	TRUE	11.52	[41, 74, 47, 66, 54, 71, 83, 110, 108]	[500.0, 5.0, 1000.0, 100.0, 2000.0, 50.0, 2.5, 10.0, 250.0]	[0.19, 0.2, 0.17, 0.18, 0.18, 0.19, 0.19, 0.25, 0.17]	[-1.23, -0.8, -1.77, -0.95, -1.43, -0.7, -0.97, -0.35, -0.36]	72.67	1.6457	40.22	126.3	9	-0.221	4A8
CTAGCTTCAAGTGTACGTAG	4A8>VH:WT|4A8>VL:WT	64.52	12790.3	TRUE	19.52	[64, 163, 100, 124, 73, 153, 120, 195, 147]	[500.0, 5.0, 1000.0, 100.0, 2000.0, 50.0, 2.5, 10.0, 250.0]	[0.19, 0.2, 0.17, 0.18, 0.18, 0.19, 0.19, 0.25, 0.17]	[-1.65, -0.73, -1.75, -1.11, -2.06, -0.66, -1.5, -0.59, -0.98]	126.56	2.7886	32.34	135.94	9	-0.27	4A8
CAAGATTTATGTCCTTATGT	4A8>VH:WT|4A8>VL:WT	66.11	14467	TRUE	18.51	[125, 252, 150, 234, 136, 187, 222, 298, 280]	[500.0, 5.0, 1000.0, 100.0, 2000.0, 50.0, 2.5, 10.0, 250.0]	[0.19, 0.2, 0.17, 0.18, 0.18, 0.19, 0.19, 0.25, 0.17]	[-1.17, -0.58, -1.64, -0.67, -1.64, -0.85, -1.1, -0.46, -0.53]	209.33	2.6443	36.6	122.92	9	-0.255	4A8
ACGCGATCAATTGTGGCCGC	4A8>VH:WT|4A8>VL:WT	63.68	12336.1	TRUE	3.71	[34, 113, 88, 96, 60, 99, 139, 97, 109]	[500.0, 5.0, 1000.0, 100.0, 2000.0, 50.0, 2.5, 10.0, 250.0]	[0.19, 0.2, 0.17, 0.18, 0.18, 0.19, 0.19, 0.25, 0.17]	[-2.17, -0.87, -1.54, -1.08, -1.95, -0.9, -0.9, -1.2, -1.02]	92.78	0.53	33.2	69.92	9	-0.278	4A8
CCACCCGTGCTCACGGGCTT	4A8>VH:WT|4A8>VL:WT	62.92	15214.3	TRUE	10.8	[54, 132, 74, 88, 84, 127, 111, 121, 117]	[500.0, 5.0, 1000.0, 100.0, 2000.0, 50.0, 2.5, 10.0, 250.0]	[0.19, 0.2, 0.17, 0.18, 0.18, 0.19, 0.19, 0.25, 0.17]	[-1.15, -0.29, -1.44, -0.86, -1.11, -0.19, -0.87, -0.53, -0.56]	100.89	1.5429	39.14	104.68	9	-0.285	4A8
CCGCCTGGACGCCTTGGCAG	4A8>VH:WT|4A8>VL:WT	72.69	12868.8	TRUE	12.67	[111, 192, 114, 159, 97, 140, 154, 165, 136]	[500.0, 5.0, 1000.0, 100.0, 2000.0, 50.0, 2.5, 10.0, 250.0]	[0.19, 0.2, 0.17, 0.18, 0.18, 0.19, 0.19, 0.25, 0.17]	[-1.13, -0.77, -1.83, -1.02, -1.92, -1.06, -1.42, -1.1, -1.37]	140.89	1.81	40	137.38	9	-0.196	4A8
TTATACTTGAAGGAGTGAGT	4A8>VH:WT|4A8>VL:WT	78.74	13282.1	TRUE	8.21	[48, 81, 70, 98, 68, 65, 93, 85, 64]	[500.0, 5.0, 1000.0, 100.0, 2000.0, 50.0, 2.5, 10.0, 250.0]	[0.19, 0.2, 0.17, 0.18, 0.18, 0.19, 0.19, 0.25, 0.17]	[-1.39, -1.07, -1.59, -0.77, -1.49, -1.22, -1.2, -1.11, -1.51]	74.67	1.1729	139.33	139.33	9	-0.147	4A8
ACTGGAAGCTTTGTGTACAT	4A8>VH:WT|4A8>VL:WT	193.88	8140.29	TRUE	11.76	[159, 178, 152, 180, 138, 155, 171, 159, 204]	[50.0, 250.0, 5.0, 10.0, 1000.0, 2000.0, 2.5, 100.0, 500.0]	[0.39, 0.33, 0.4, 0.47, 0.34, 0.35, 0.39, 0.35, 0.38]	[-1.25, -1.15, -1.44, -1.17, -1.7, -1.53, -1.47, -1.46, -1.19]	166.22	1.68	189.75	204.37	9	0.408	4A8
TCATGTGTCAACACAGCATT	4A8>VH:WT|4A8>VL:WT	74.62	12957.7	TRUE	7.46	[50, 109, 77, 133, 93, 85, 134, 124, 114]	[500.0, 5.0, 1000.0, 100.0, 2000.0, 50.0, 2.5, 10.0, 250.0]	[0.19, 0.2, 0.17, 0.18, 0.18, 0.19, 0.19, 0.25, 0.17]	[-1.8, -1.1, -1.91, -0.8, -1.5, -1.3, -1.14, -1.03, -1.14]	102.11	1.0657	70.13	80.72	9	-0.18	4A8
TAGGGATGCATCGCGGACTT	4A8>VH:WT|4A8>VL:WT	78.09	12197.9	TRUE	9.39	[44, 62, 50, 86, 64, 54, 102, 105, 70]	[500.0, 5.0, 1000.0, 100.0, 2000.0, 50.0, 2.5, 10.0, 250.0]	[0.19, 0.2, 0.17, 0.18, 0.18, 0.19, 0.19, 0.25, 0.17]	[-1.62, -1.55, -2.17, -1.06, -1.67, -1.59, -1.16, -0.91, -1.48]	70.78	1.3414	41.97	152.93	9	-0.152	4A8
TTAGGATGACACAATTGTGT	4A8>VH:WT|4A8>VL:WT	59.66	16802	TRUE	11.09	[45, 77, 68, 65, 37, 53, 78, 92, 68]	[500.0, 5.0, 1000.0, 100.0, 2000.0, 50.0, 2.5, 10.0, 250.0]	[0.19, 0.2, 0.17, 0.18, 0.18, 0.19, 0.19, 0.25, 0.17]	[-0.45, -0.1, -0.59, -0.33, -1.33, -0.48, -0.42, 0.04, -0.38]	64.78	1.5843	33.71	109.73	9	-0.318	4A8
ATGTGCAGCCATCTGTCTGC	4A8>VH:WT|4A8>VL:WT	76.1	14556.1	TRUE	13.15	[36, 86, 47, 71, 75, 62, 69, 101, 86]	[500.0, 5.0, 1000.0, 100.0, 2000.0, 50.0, 2.5, 10.0, 250.0]	[0.19, 0.2, 0.17, 0.18, 0.18, 0.19, 0.19, 0.25, 0.17]	[-1.46, -0.63, -1.81, -0.89, -1.0, -0.94, -1.28, -0.52, -0.73]	70.33	1.8786	40.54	153.68	9	-0.168	4A8
TCACGAAGCCTTCCAGGCGG	4A8>VH:WT|4A8>VL:WT	82.33	13388.2	TRUE	9.33	[33, 70, 50, 57, 62, 66, 67, 86, 86]	[500.0, 5.0, 1000.0, 100.0, 2000.0, 50.0, 2.5, 10.0, 250.0]	[0.19, 0.2, 0.17, 0.18, 0.18, 0.19, 0.19, 0.25, 0.17]	[-1.75, -1.09, -1.89, -1.37, -1.44, -1.02, -1.49, -0.91, -0.9]	64.11	1.3329	74.38	86.4	9	-0.12	4A8
TATCGCGTAAGGATTCCTTG	4A8>VH:WT|4A8>VL:WT	66.44	15101.7	TRUE	13.87	[48, 81, 59, 80, 35, 63, 69, 92, 74]	[500.0, 5.0, 1000.0, 100.0, 2000.0, 50.0, 2.5, 10.0, 250.0]	[0.19, 0.2, 0.17, 0.18, 0.18, 0.19, 0.19, 0.25, 0.17]	[-0.76, -0.43, -1.2, -0.43, -1.81, -0.63, -0.99, -0.36, -0.66]	66.78	1.9814	36.62	126.28	9	-0.252	4A8
CAACGCATCCTGCTATGAGG	CC121>VH:A23T-ACA;F58Y-TAC|CC121>VL:V3Q-CAG;M4L-TTG	67.79	22843.3	TRUE	12.25	[88, 104, 117, 72, 122, 111, 159, 123, 122]	[500.0, 5.0, 1000.0, 100.0, 2000.0, 50.0, 2.5, 10.0, 250.0]	[0.19, 0.2, 0.17, 0.18, 0.18, 0.19, 0.19, 0.25, 0.17]	[0.2, 0.01, -0.13, -0.5, 0.08, 0.27, 0.3, 0.14, 0.15]	113.11	1.75	37.8	128.9	9	-0.239	CC121
TTTCGTTGAATGATACAATT	CC121>VH:F58Y-TAC;L104M-ATG|CC121>VL:E107D-GAT	56.92	20727.5	TRUE	9.82	[44, 135, 102, 108, 136, 107, 135, 131, 121]	[500.0, 5.0, 1000.0, 100.0, 2000.0, 50.0, 2.5, 10.0, 250.0]	[0.19, 0.2, 0.17, 0.18, 0.18, 0.19, 0.19, 0.25, 0.17]	[-0.85, 0.34, -0.38, 0.03, 0.18, 0.16, 0.01, 0.17, 0.08]	113.22	1.4029	35.75	93.89	9	-0.347	CC121
TCTTGTAGGCGGCTAGAATC	CC121>VH:F58Y-TAC;L104M-ATG|CC121>VL:E107D-GAT	90.97	19548.3	TRUE	12.86	[54, 91, 82, 59, 71, 59, 63, 82, 87]	[500.0, 5.0, 1000.0, 100.0, 2000.0, 50.0, 2.5, 10.0, 250.0]	[0.19, 0.2, 0.17, 0.18, 0.18, 0.19, 0.19, 0.25, 0.17]	[-0.42, -0.09, -0.55, -0.7, -0.62, -0.56, -0.95, -0.36, -0.26]	72	1.8371	48.85	181.23	9	-0.058	CC121
AATTACATGTAGCTGCCTTT	CC121>VH:F58Y-TAC;L104M-ATG|CC121>VL:E107D-GAT	58.77	24435.9	TRUE	2.62	[39, 62, 56, 73, 60, 73, 78, 62, 60]	[500.0, 5.0, 1000.0, 100.0, 2000.0, 50.0, 2.5, 10.0, 250.0]	[0.19, 0.2, 0.17, 0.18, 0.18, 0.19, 0.19, 0.25, 0.17]	[0.06, 0.3, -0.16, 0.55, 0.08, 0.69, 0.3, 0.18, 0.15]	62.56	0.3743	43.59	80.24	9	-0.327	CC121
TTATATATAAATCTTGACAT	CC121>VH:F58Y-TAC;L104M-ATG|CC121>VL:M4L-TTG	64.23	18227.2	TRUE	5.21	[11, 26, 38, 33, 32, 21, 56, 28, 29]	[500.0, 5.0, 1000.0, 100.0, 2000.0, 50.0, 2.5, 10.0, 250.0]	[0.19, 0.2, 0.17, 0.18, 0.18, 0.19, 0.19, 0.25, 0.17]	[-1.21, -0.4, -0.16, -0.04, -0.27, -0.55, 0.38, -0.41, -0.34]	30.44	0.7443	35.47	122.61	9	-0.273	CC121
TTAGATATCCTTATTGGAGT	CC121>VH:F58Y-TAC;L104M-ATG|CC121>VL:M4L-TTG	70.22	31128.2	TRUE	3.34	[49, 53, 81, 52, 57, 58, 97, 48, 70]	[500.0, 5.0, 1000.0, 100.0, 2000.0, 50.0, 2.5, 10.0, 250.0]	[0.19, 0.2, 0.17, 0.18, 0.18, 0.19, 0.19, 0.25, 0.17]	[0.71, 0.39, 0.69, 0.38, 0.33, 0.68, 0.93, 0.13, 0.69]	62.78	0.4771	45.71	109.37	9	-0.218	CC121
TTTCCTGTACGTAATGCAAG	CC121>VH:F58Y-TAC;L104M-ATG|CC121>VL:M4L-TTG	60.69	24147.5	TRUE	10.45	[51, 84, 149, 91, 78, 75, 132, 111, 93]	[500.0, 5.0, 1000.0, 100.0, 2000.0, 50.0, 2.5, 10.0, 250.0]	[0.19, 0.2, 0.17, 0.18, 0.18, 0.19, 0.19, 0.25, 0.17]	[-0.12, 0.17, 0.69, 0.3, -0.11, 0.17, 0.49, 0.45, 0.22]	96	1.4929	34.18	112	9	-0.308	CC121
CTGGGATCCTACCTTCCAAT	CC121>VH:F58Y-TAC;L104M-ATG|CC121>VL:M4L-TTG	86.27	21086.5	TRUE	4.94	[91, 123, 156, 125, 119, 98, 155, 110, 167]	[500.0, 5.0, 1000.0, 100.0, 2000.0, 50.0, 2.5, 10.0, 250.0]	[0.19, 0.2, 0.17, 0.18, 0.18, 0.19, 0.19, 0.25, 0.17]	[-0.33, -0.32, -0.29, -0.28, -0.53, -0.49, -0.32, -0.6, 0.02]	127.11	0.7057	40.05	91.26	9	-0.091	CC121
AAGGGTGTACTTATATAATC	CC121>VH:F58Y-TAC;L104M-ATG|CC121>VL:M4L-TTG;E107D-GAT	64.32	27309	TRUE	3.27	[60, 105, 103, 74, 92, 100, 123, 75, 112]	[500.0, 5.0, 1000.0, 100.0, 2000.0, 50.0, 2.5, 10.0, 250.0]	[0.19, 0.2, 0.17, 0.18, 0.18, 0.19, 0.19, 0.25, 0.17]	[0.23, 0.61, 0.28, 0.13, 0.25, 0.7, 0.51, 0.01, 0.61]	93.78	0.4671	46.43	90.1	9	-0.272	CC121
AAGTGTGGCCACATACGATC	CC121>VH:F58Y-TAC;L104M-ATG|CC121>VL:M4L-TTG;E107D-GAT	68.78	19524	TRUE	14.62	[193, 240, 280, 226, 187, 205, 304, 241, 224]	[500.0, 5.0, 1000.0, 100.0, 2000.0, 50.0, 2.5, 10.0, 250.0]	[0.19, 0.2, 0.17, 0.18, 0.18, 0.19, 0.19, 0.25, 0.17]	[-0.07, -0.18, -0.27, -0.25, -0.71, -0.25, -0.17, -0.29, -0.38]	233.33	2.0886	43.09	112.62	9	-0.231	CC121
TCTGATGCAAGGACTCATGG	CC121>VH:F58Y-TAC;L104M-ATG|CC121>VL:M4L-TTG;E107D-GAT	84.57	19871.5	TRUE	8.92	[30, 36, 53, 46, 41, 41, 50, 79, 57]	[500.0, 5.0, 1000.0, 100.0, 2000.0, 50.0, 2.5, 10.0, 250.0]	[0.19, 0.2, 0.17, 0.18, 0.18, 0.19, 0.19, 0.25, 0.17]	[-0.54, -0.7, -0.45, -0.33, -0.68, -0.35, -0.56, 0.32, -0.14]	48.11	1.2743	48.36	157.06	9	-0.103	CC121
ACTTGTGTGTGGGTGTGAGC	CC121>VH:F58Y-TAC;L104M-ATG|CC121>VL:M4L-TTG;E107D-GAT	64.78	23931.2	TRUE	14.53	[294, 362, 298, 319, 321, 340, 406, 289, 318]	[500.0, 5.0, 1000.0, 100.0, 2000.0, 50.0, 2.5, 10.0, 250.0]	[0.19, 0.2, 0.17, 0.18, 0.18, 0.19, 0.19, 0.25, 0.17]	[0.46, 0.34, -0.25, 0.17, -0.0, 0.41, 0.17, -0.11, 0.05]	327.44	2.0757	43.29	98.66	9	-0.267	CC121
ATGCGCATCTGTCAGTATTT	CC121>VH:F58Y-TAC;L104M-ATG|CC121>VL:M4L-TTG;E107D-GAT	65.47	16575.7	TRUE	11.25	[69, 91, 92, 82, 81, 59, 147, 98, 76]	[500.0, 5.0, 1000.0, 100.0, 2000.0, 50.0, 2.5, 10.0, 250.0]	[0.19, 0.2, 0.17, 0.18, 0.18, 0.19, 0.19, 0.25, 0.17]	[-0.38, -0.41, -0.71, -0.54, -0.75, -0.88, -0.05, -0.42, -0.77]	88.33	1.6071	35.79	124.79	9	-0.261	CC121
TTGTATATATTGGCGGACAC	CC121>VH:F58Y-TAC;L104M-ATG|CC121>VL:M4L-TTG;E107D-GAT	95.64	16992.3	TRUE	10.42	[45, 62, 80, 39, 57, 51, 66, 73, 80]	[500.0, 5.0, 1000.0, 100.0, 2000.0, 50.0, 2.5, 10.0, 250.0]	[0.19, 0.2, 0.17, 0.18, 0.18, 0.19, 0.19, 0.25, 0.17]	[-0.79, -0.76, -0.7, -1.41, -1.05, -0.88, -1.0, -0.64, -0.49]	61.44	1.4886	51.2	189.7	9	-0.027	CC121
TCTTGTTCATGGCTTGATGG	CC121>VH:F58Y-TAC;L104M-ATG|CC121>VL:M4L-TTG;E107D-GAT	61.84	16294.8	TRUE	12.44	[58, 55, 66, 39, 30, 40, 79, 55, 50]	[500.0, 5.0, 1000.0, 100.0, 2000.0, 50.0, 2.5, 10.0, 250.0]	[0.19, 0.2, 0.17, 0.18, 0.18, 0.19, 0.19, 0.25, 0.17]	[0.18, -0.32, -0.37, -0.8, -1.36, -0.62, -0.13, -0.44, -0.56]	52.44	1.7771	29.77	134.14	9	-0.296	CC121
TTAGGTGCGCGTGTTCGAAT	CC121>VH:F58Y-TAC;L104M-ATG|CC121>VL:M4L-TTG;E107D-GAT	64.39	20524.6	TRUE	15.5	[151, 237, 206, 234, 201, 167, 253, 216, 178]	[500.0, 5.0, 1000.0, 100.0, 2000.0, 50.0, 2.5, 10.0, 250.0]	[0.19, 0.2, 0.17, 0.18, 0.18, 0.19, 0.19, 0.25, 0.17]	[-0.08, 0.15, -0.37, 0.15, -0.26, -0.2, -0.09, -0.1, -0.37]	204.78	2.2143	39.32	108.71	9	-0.271	CC121
AATCGCTTGTTTGTTTCAGG	CC121>VH:F58Y-TAC;L104M-ATG|CC121>VL:M4L-TTG;E107D-GAT	83.1	19603.2	TRUE	9.87	[85, 108, 172, 130, 112, 96, 167, 144, 162]	[500.0, 5.0, 1000.0, 100.0, 2000.0, 50.0, 2.5, 10.0, 250.0]	[0.19, 0.2, 0.17, 0.18, 0.18, 0.19, 0.19, 0.25, 0.17]	[-0.55, -0.63, -0.27, -0.35, -0.75, -0.64, -0.33, -0.34, -0.15]	130.67	1.41	53	133.48	9	-0.114	CC121
TCGCACGGGTTCGAACGTTC	CC121>VH:F58Y-TAC;L104M-ATG|CC121>VL:V3Q-CAG	60.63	22583.6	TRUE	11.59	[77, 94, 79, 91, 82, 57, 122, 87, 74]	[500.0, 5.0, 1000.0, 100.0, 2000.0, 50.0, 2.5, 10.0, 250.0]	[0.19, 0.2, 0.17, 0.18, 0.18, 0.19, 0.19, 0.25, 0.17]	[0.51, 0.37, -0.19, 0.34, 0.01, -0.19, 0.42, 0.14, -0.07]	84.78	1.6557	121.88	121.88	9	-0.308	CC121
TTGTCCACGTTCCTGGGATG	CC121>VH:F58Y-TAC;L104M-ATG|CC121>VL:V3Q-CAG	83.5	22998.6	TRUE	4.08	[37, 34, 47, 40, 36, 48, 42, 36, 45]	[500.0, 5.0, 1000.0, 100.0, 2000.0, 50.0, 2.5, 10.0, 250.0]	[0.19, 0.2, 0.17, 0.18, 0.18, 0.19, 0.19, 0.25, 0.17]	[0.23, -0.32, -0.16, -0.06, -0.4, 0.34, -0.34, -0.35, -0.01]	40.56	0.5829	128.07	128.07	9	-0.111	CC121
TATTGCATACTCGTGTCATG	CC121>VH:F58Y-TAC;L104M-ATG|CC121>VL:V3Q-CAG	62.05	21533.2	TRUE	8.58	[88, 105, 119, 130, 102, 118, 166, 150, 118]	[500.0, 5.0, 1000.0, 100.0, 2000.0, 50.0, 2.5, 10.0, 250.0]	[0.19, 0.2, 0.17, 0.18, 0.18, 0.19, 0.19, 0.25, 0.17]	[0.02, -0.16, -0.29, 0.17, -0.37, 0.17, 0.17, 0.24, -0.09]	121.78	1.2257	41.32	95.3	9	-0.294	CC121
TCAGCAATCATGCATGGTTG	CC121>VH:F58Y-TAC;L104M-ATG|CC121>VL:V3Q-CAG	84.36	21040	TRUE	7.55	[80, 103, 107, 87, 104, 97, 102, 84, 100]	[500.0, 5.0, 1000.0, 100.0, 2000.0, 50.0, 2.5, 10.0, 250.0]	[0.19, 0.2, 0.17, 0.18, 0.18, 0.19, 0.19, 0.25, 0.17]	[-0.1, -0.16, -0.42, -0.38, -0.31, -0.09, -0.5, -0.57, -0.3]	96	1.0786	55.51	132.68	9	-0.105	CC121
TCATGCAGAAGTGATCCCTT	CC121>VH:F58Y-TAC;L104M-ATG|CC121>VL:V3Q-CAG	70.31	23623	TRUE	5.54	[58, 76, 111, 88, 98, 110, 134, 110, 113]	[500.0, 5.0, 1000.0, 100.0, 2000.0, 50.0, 2.5, 10.0, 250.0]	[0.19, 0.2, 0.17, 0.18, 0.18, 0.19, 0.19, 0.25, 0.17]	[-0.22, -0.26, -0.02, -0.03, -0.06, 0.44, 0.23, 0.16, 0.22]	99.78	0.7914	49.16	102.75	9	-0.217	CC121
TTGGAAATAAGTCTAGAATC	CC121>VH:F58Y-TAC;L104M-ATG|CC121>VL:V3Q-CAG	67.15	22354.2	TRUE	7.86	[121, 176, 184, 179, 205, 184, 245, 222, 212]	[500.0, 5.0, 1000.0, 100.0, 2000.0, 50.0, 2.5, 10.0, 250.0]	[0.19, 0.2, 0.17, 0.18, 0.18, 0.19, 0.19, 0.25, 0.17]	[-0.19, -0.08, -0.32, -0.03, -0.03, 0.15, 0.07, 0.14, 0.09]	192	1.1229	47.47	96.65	9	-0.245	CC121
AAGCGCAGATGGAAAGCCAT	CC121>VH:F58Y-TAC;L104M-ATG|CC121>VL:V3Q-CAG	52.91	38900.3	TRUE	1.71	[37, 60, 62, 69, 51, 50, 74, 69, 80]	[500.0, 5.0, 1000.0, 100.0, 2000.0, 50.0, 2.5, 10.0, 250.0]	[0.19, 0.2, 0.17, 0.18, 0.18, 0.19, 0.19, 0.25, 0.17]	[0.82, 1.09, 0.82, 1.31, 0.68, 0.98, 1.06, 1.17, 1.4]	61.33	0.2443	23.92	77.58	9	-0.392	CC121
CTGTCCTTAAATGTTGGTTC	CC121>VH:F58Y-TAC;L104M-ATG|CC121>VL:V3Q-CAG	48.7	22248.6	TRUE	11.67	[99, 162, 128, 104, 121, 123, 190, 160, 117]	[500.0, 5.0, 1000.0, 100.0, 2000.0, 50.0, 2.5, 10.0, 250.0]	[0.19, 0.2, 0.17, 0.18, 0.18, 0.19, 0.19, 0.25, 0.17]	[0.32, 0.6, -0.05, -0.02, 0.01, 0.36, 0.5, 0.46, 0.03]	133.78	1.6671	28.21	87.33	9	-0.443	CC121
ACGGCTGGATATGATTGATC	CC121>VH:F58Y-TAC;L104M-ATG|CC121>VL:V3Q-CAG	74.69	20345	TRUE	10.34	[78, 104, 112, 107, 80, 74, 109, 97, 96]	[500.0, 5.0, 1000.0, 100.0, 2000.0, 50.0, 2.5, 10.0, 250.0]	[0.19, 0.2, 0.17, 0.18, 0.18, 0.19, 0.19, 0.25, 0.17]	[-0.06, -0.07, -0.27, -0.01, -0.61, -0.4, -0.33, -0.29, -0.28]	95.22	1.4771	45.47	126.63	9	-0.18	CC121
TTACGTAGCAGCATGTCCTC	CC121>VH:F58Y-TAC;L104M-ATG|CC121>VL:V3Q-CAG;E107D-GAT	82.82	28073.4	TRUE	5.69	[57, 66, 123, 98, 112, 90, 116, 88, 94]	[500.0, 5.0, 1000.0, 100.0, 2000.0, 50.0, 2.5, 10.0, 250.0]	[0.19, 0.2, 0.17, 0.18, 0.18, 0.19, 0.19, 0.25, 0.17]	[0.04, -0.18, 0.41, 0.41, 0.42, 0.43, 0.31, 0.12, 0.23]	93.78	0.8129	55.54	127.36	9	-0.116	CC121
TTTTACTGCTTCGTAGCAGT	CC121>VH:F58Y-TAC;L104M-ATG|CC121>VL:V3Q-CAG;E107D-GAT	70.22	32510.8	TRUE	5.12	[47, 76, 105, 80, 81, 67, 82, 89, 81]	[500.0, 5.0, 1000.0, 100.0, 2000.0, 50.0, 2.5, 10.0, 250.0]	[0.19, 0.2, 0.17, 0.18, 0.18, 0.19, 0.19, 0.25, 0.17]	[0.38, 0.65, 0.81, 0.74, 0.57, 0.63, 0.43, 0.76, 0.64]	78.67	0.7314	43.47	117.06	9	-0.218	CC121
AAGGACTCATATGTGTGCAG	CC121>VH:F58Y-TAC;L104M-ATG|CC121>VL:V3Q-CAG;E107D-GAT	76.56	21277	TRUE	4.26	[58, 71, 73, 77, 87, 68, 97, 66, 73]	[500.0, 5.0, 1000.0, 100.0, 2000.0, 50.0, 2.5, 10.0, 250.0]	[0.19, 0.2, 0.17, 0.18, 0.18, 0.19, 0.19, 0.25, 0.17]	[-0.09, -0.22, -0.49, -0.08, -0.1, -0.12, -0.1, -0.44, -0.28]	74.44	0.6086	54.1	110.7	9	-0.165	CC121
TAAGCCTCCTTTAAATCTTT	CC121>VH:F58Y-TAC;L104M-ATG|CC121>VL:V3Q-CAG;E107D-GAT	58.32	22238.1	TRUE	7.32	[76, 192, 201, 192, 172, 141, 281, 149, 196]	[500.0, 5.0, 1000.0, 100.0, 2000.0, 50.0, 2.5, 10.0, 250.0]	[0.19, 0.2, 0.17, 0.18, 0.18, 0.19, 0.19, 0.25, 0.17]	[-0.6, 0.3, 0.06, 0.32, -0.02, 0.02, 0.52, -0.18, 0.23]	177.78	1.0457	40.57	84.67	9	-0.332	CC121
ATTCCTTTGAAGATTCGTGT	CC121>VH:F58Y-TAC;L104M-ATG|CC121>VL:V3Q-CAG;E107D-GAT	72.04	20381	TRUE	3.88	[88, 121, 168, 171, 112, 147, 202, 118, 165]	[500.0, 5.0, 1000.0, 100.0, 2000.0, 50.0, 2.5, 10.0, 250.0]	[0.19, 0.2, 0.17, 0.18, 0.18, 0.19, 0.19, 0.25, 0.17]	[-0.47, -0.43, -0.27, 0.08, -0.71, 0.01, -0.03, -0.59, -0.09]	143.56	0.5543	56.34	92.77	9	-0.202	CC121
CCATACACACTCATATGCTT	CC121>VH:F58Y-TAC;L104M-ATG|CC121>VL:V3Q-CAG;E107D-GAT	54.15	20402.8	TRUE	5.46	[63, 126, 129, 109, 98, 117, 165, 126, 108]	[500.0, 5.0, 1000.0, 100.0, 2000.0, 50.0, 2.5, 10.0, 250.0]	[0.19, 0.2, 0.17, 0.18, 0.18, 0.19, 0.19, 0.25, 0.17]	[-0.39, 0.18, -0.09, -0.01, -0.35, 0.24, 0.24, 0.07, -0.14]	115.67	0.78	38.44	77.43	9	-0.378	CC121
AATGCTGGGCGGCTTGAATC	CC121>VH:F58Y-TAC;L104M-ATG|CC121>VL:V3Q-CAG;E107D-GAT	61.99	20797	TRUE	10.5	[83, 117, 122, 120, 90, 123, 133, 135, 105]	[500.0, 5.0, 1000.0, 100.0, 2000.0, 50.0, 2.5, 10.0, 250.0]	[0.19, 0.2, 0.17, 0.18, 0.18, 0.19, 0.19, 0.25, 0.17]	[-0.04, 0.02, -0.23, 0.08, -0.52, 0.26, -0.12, 0.11, -0.23]	114.22	1.5	39.6	100.13	9	-0.295	CC121
ATTGCATTCAGGGTGTAATC	CC121>VH:F58Y-TAC;L104M-ATG|CC121>VL:V3Q-CAG;E107D-GAT	63.83	35593.2	TRUE	3.43	[80, 129, 109, 109, 105, 96, 118, 105, 143]	[500.0, 5.0, 1000.0, 100.0, 2000.0, 50.0, 2.5, 10.0, 250.0]	[0.19, 0.2, 0.17, 0.18, 0.18, 0.19, 0.19, 0.25, 0.17]	[0.83, 1.09, 0.54, 0.87, 0.63, 0.83, 0.63, 0.68, 1.14]	110.44	0.49	44.8	91.6	9	-0.277	CC121
TAATGTATATTTGTTGCAAC	CC121>VH:F58Y-TAC;L104M-ATG|CC121>VL:V3Q-CAG;E107D-GAT	57.29	30719.4	TRUE	2.64	[61, 72, 68, 85, 81, 72, 112, 81, 83]	[500.0, 5.0, 1000.0, 100.0, 2000.0, 50.0, 2.5, 10.0, 250.0]	[0.19, 0.2, 0.17, 0.18, 0.18, 0.19, 0.19, 0.25, 0.17]	[0.76, 0.57, 0.18, 0.83, 0.57, 0.73, 0.88, 0.62, 0.68]	79.44	0.3771	40.81	81.04	9	-0.343	CC121
TTTTCAGGCCTCCTATAATT	CC121>VH:F58Y-TAC;L104M-ATG|CC121>VL:V3Q-CAG;E107D-GAT	74.74	23152.3	TRUE	17.32	[121, 179, 241, 222, 212, 181, 217, 268, 213]	[500.0, 5.0, 1000.0, 100.0, 2000.0, 50.0, 2.5, 10.0, 250.0]	[0.19, 0.2, 0.17, 0.18, 0.18, 0.19, 0.19, 0.25, 0.17]	[-0.28, -0.14, -0.03, 0.19, -0.07, 0.03, -0.2, 0.32, 0.01]	206	2.4743	45.28	128.93	9	-0.179	CC121
CAACATGGGCGGAATGATTC	CC121>VH:F58Y-TAC;L104M-ATG|CC121>VL:V3Q-CAG;E107D-GAT	72.02	19423.8	TRUE	10.86	[130, 118, 127, 105, 116, 115, 195, 119, 131]	[500.0, 5.0, 1000.0, 100.0, 2000.0, 50.0, 2.5, 10.0, 250.0]	[0.19, 0.2, 0.17, 0.18, 0.18, 0.19, 0.19, 0.25, 0.17]	[0.19, -0.38, -0.58, -0.53, -0.57, -0.26, 0.02, -0.48, -0.33]	128.44	1.5514	44.44	119.97	9	-0.202	CC121
TAGTATGTATTGATAGGTGG	CC121>VH:F58Y-TAC;L104M-ATG|CC121>VL:V3Q-CAG;E107E-GAG	63.98	27747.9	TRUE	7.27	[72, 69, 73, 61, 62, 64, 79, 77, 67]	[500.0, 5.0, 1000.0, 100.0, 2000.0, 50.0, 2.5, 10.0, 250.0]	[0.19, 0.2, 0.17, 0.18, 0.18, 0.19, 0.19, 0.25, 0.17]	[1.0, 0.51, 0.28, 0.35, 0.19, 0.56, 0.38, 0.55, 0.37]	69.33	1.0386	36.41	116.96	9	-0.275	CC121
TATCACAGGCTTAAGGCAGT	CC121>VH:F58Y-TAC;L104M-ATG|CC121>VL:V3Q-CAG;G101G-GGT	76.46	23296	TRUE	19.02	[160, 157, 179, 144, 123, 117, 160, 154, 157]	[500.0, 5.0, 1000.0, 100.0, 2000.0, 50.0, 2.5, 10.0, 250.0]	[0.19, 0.2, 0.17, 0.18, 0.18, 0.19, 0.19, 0.25, 0.17]	[0.59, 0.13, 0.01, 0.03, -0.39, -0.13, -0.17, -0.01, 0.03]	150.11	2.7171	41.8	145.63	9	-0.165	CC121
TATGCATTAAGGAAACGAGT	CC121>VH:F58Y-TAC;L104M-ATG|CC121>VL:V3Q-CAG;M4L-TTG	56.97	25622.3	TRUE	7.25	[95, 147, 111, 116, 116, 96, 162, 118, 120]	[500.0, 5.0, 1000.0, 100.0, 2000.0, 50.0, 2.5, 10.0, 250.0]	[0.19, 0.2, 0.17, 0.18, 0.18, 0.19, 0.19, 0.25, 0.17]	[0.52, 0.73, 0.01, 0.4, 0.22, 0.27, 0.54, 0.29, 0.33]	120.11	1.0357	36.18	91.28	9	-0.347	CC121
TAATCTACCTGCATAGACTG	CC121>VH:F58Y-TAC;L104M-ATG|CC121>VL:V3Q-CAG;M4L-TTG	78.72	31567.7	TRUE	12.35	[118, 92, 123, 112, 91, 109, 92, 96, 100]	[500.0, 5.0, 1000.0, 100.0, 2000.0, 50.0, 2.5, 10.0, 250.0]	[0.19, 0.2, 0.17, 0.18, 0.18, 0.19, 0.19, 0.25, 0.17]	[1.21, 0.42, 0.53, 0.73, 0.24, 0.83, 0.09, 0.37, 0.44]	103.67	1.7643	44.28	146.75	9	-0.147	CC121
TCATGATTACACATACGTGG	CC121>VH:F58Y-TAC;L104M-ATG|CC121>VL:V3Q-CAG;M4L-TTG	75.88	23082	TRUE	8.79	[130, 146, 139, 146, 123, 118, 159, 107, 143]	[500.0, 5.0, 1000.0, 100.0, 2000.0, 50.0, 2.5, 10.0, 250.0]	[0.19, 0.2, 0.17, 0.18, 0.18, 0.19, 0.19, 0.25, 0.17]	[0.39, 0.13, -0.25, 0.15, -0.28, -0.01, -0.07, -0.43, 0.0]	134.56	1.2557	50.69	115.67	9	-0.17	CC121
CTTTGTTTGCTCACTTACAC	CC121>VH:F58Y-TAC;L104M-ATG|CC121>VL:V3Q-CAG;M4L-TTG	69.28	27804.3	TRUE	6.88	[85, 122, 123, 112, 135, 135, 139, 153, 169]	[500.0, 5.0, 1000.0, 100.0, 2000.0, 50.0, 2.5, 10.0, 250.0]	[0.19, 0.2, 0.17, 0.18, 0.18, 0.19, 0.19, 0.25, 0.17]	[0.24, 0.33, 0.03, 0.23, 0.31, 0.64, 0.19, 0.54, 0.7]	130.33	0.9829	47.13	103.96	9	-0.226	CC121
ATAGGTTGATGTAAACGTAG	CC121>VH:F58Y-TAC;L104M-ATG|CC121>VL:V3Q-CAG;M4L-TTG	58.15	25184.8	TRUE	13.8	[130, 201, 198, 174, 187, 177, 224, 220, 162]	[500.0, 5.0, 1000.0, 100.0, 2000.0, 50.0, 2.5, 10.0, 250.0]	[0.19, 0.2, 0.17, 0.18, 0.18, 0.19, 0.19, 0.25, 0.17]	[0.31, 0.51, 0.18, 0.32, 0.24, 0.49, 0.33, 0.52, 0.1]	185.89	1.9714	57.91	99.63	9	-0.334	CC121
AATCAAATGAGCCTAGATTT	CC121>VH:F58Y-TAC;L104M-ATG|CC121>VL:V3Q-CAG;M4L-TTG	61.34	21783.6	TRUE	12.3	[332, 597, 654, 615, 588, 573, 785, 665, 627]	[500.0, 5.0, 1000.0, 100.0, 2000.0, 50.0, 2.5, 10.0, 250.0]	[0.19, 0.2, 0.17, 0.18, 0.18, 0.19, 0.19, 0.25, 0.17]	[-0.37, 0.05, -0.13, 0.12, -0.14, 0.15, 0.12, 0.09, 0.02]	604	1.7571	44.05	86.33	9	-0.301	CC121
AAGTGCAGCAGCGCTTATGT	CC121>VH:F58Y-TAC;L104M-ATG|CC121>VL:V3Q-CAG;M4L-TTG	68.28	20733.7	TRUE	3.29	[43, 54, 59, 72, 59, 53, 98, 51, 58]	[500.0, 5.0, 1000.0, 100.0, 2000.0, 50.0, 2.5, 10.0, 250.0]	[0.19, 0.2, 0.17, 0.18, 0.18, 0.19, 0.19, 0.25, 0.17]	[-0.16, -0.26, -0.44, 0.18, -0.3, -0.12, 0.27, -0.46, -0.26]	60.78	0.47	67.99	95.92	9	-0.235	CC121
ATTTATGGATGTATTTGTTT	CC121>VH:F58Y-TAC;L104M-ATG|CC121>VL:V3Q-CAG;M4L-TTG	61.07	22182.6	TRUE	8.84	[69, 122, 136, 121, 160, 136, 184, 150, 124]	[500.0, 5.0, 1000.0, 100.0, 2000.0, 50.0, 2.5, 10.0, 250.0]	[0.19, 0.2, 0.17, 0.18, 0.18, 0.19, 0.19, 0.25, 0.17]	[-0.38, 0.01, -0.14, 0.02, 0.23, 0.33, 0.27, 0.19, -0.07]	133.56	1.2629	39.87	96.61	9	-0.304	CC121
ATGTCTAGCTTTGTATAAGC	CC121>VH:F58Y-TAC;L104M-ATG|CC121>VL:V3Q-CAG;M4L-TTG	48.41	28676.5	TRUE	3.46	[28, 45, 58, 55, 34, 36, 79, 52, 50]	[500.0, 5.0, 1000.0, 100.0, 2000.0, 50.0, 2.5, 10.0, 250.0]	[0.19, 0.2, 0.17, 0.18, 0.18, 0.19, 0.19, 0.25, 0.17]	[0.41, 0.67, 0.73, 0.98, 0.1, 0.51, 1.15, 0.76, 0.72]	48.56	0.4943	28.32	82.99	9	-0.447	CC121
CTGTGATTCTATGTGCGATT	CC121>VH:F58Y-TAC;L104M-ATG|CC121>VL:V3Q-CAG;M4L-TTG	61.26	22430.7	TRUE	9.51	[72, 106, 96, 108, 117, 102, 137, 151, 105]	[500.0, 5.0, 1000.0, 100.0, 2000.0, 50.0, 2.5, 10.0, 250.0]	[0.19, 0.2, 0.17, 0.18, 0.18, 0.19, 0.19, 0.25, 0.17]	[-0.03, 0.1, -0.35, 0.15, 0.07, 0.2, 0.14, 0.49, -0.01]	110.44	1.3586	38.32	101.56	9	-0.302	CC121
TTATATTTACTCGTATGTTT	CC121>VH:F58Y-TAC;L104M-ATG|CC121>VL:V3Q-CAG;M4L-TTG	63.89	20233.5	TRUE	8.52	[29, 73, 82, 54, 66, 55, 83, 87, 79]	[500.0, 5.0, 1000.0, 100.0, 2000.0, 50.0, 2.5, 10.0, 250.0]	[0.19, 0.2, 0.17, 0.18, 0.18, 0.19, 0.19, 0.25, 0.17]	[-0.82, 0.09, -0.05, -0.33, -0.22, -0.16, -0.06, 0.22, 0.1]	67.56	1.2171	36.74	117.14	9	-0.276	CC121
ATTCATTTGTTTGCTGCTTT	CC121>VH:F58Y-TAC;L104M-ATG|CC121>VL:V3Q-CAG;M4L-TTG	65.67	20365.9	TRUE	9.29	[48, 91, 131, 94, 92, 83, 124, 105, 87]	[500.0, 5.0, 1000.0, 100.0, 2000.0, 50.0, 2.5, 10.0, 250.0]	[0.19, 0.2, 0.17, 0.18, 0.18, 0.19, 0.19, 0.25, 0.17]	[-0.62, -0.12, 0.1, -0.05, -0.27, -0.09, -0.0, -0.03, -0.28]	95	1.3271	40.39	111.42	9	-0.259	CC121
CAGTATGTGAACACTTCCAC	CC121>VH:F58Y-TAC;L104M-ATG|CC121>VL:V3Q-CAG;M4L-TTG	69.67	17328.8	TRUE	5.8	[45, 57, 30, 41, 41, 48, 56, 42, 58]	[500.0, 5.0, 1000.0, 100.0, 2000.0, 50.0, 2.5, 10.0, 250.0]	[0.19, 0.2, 0.17, 0.18, 0.18, 0.19, 0.19, 0.25, 0.17]	[-0.09, -0.18, -1.42, -0.64, -0.82, -0.27, -0.54, -0.74, -0.26]	46.44	0.8286	44.87	110.91	9	-0.223	CC121
ATATACTGGTTTACGGACTT	CC121>VH:F58Y-TAC;L104M-ATG|CC121>VL:V3Q-CAG;M4L-TTG	80.14	24191.9	TRUE	8.08	[54, 48, 97, 94, 70, 81, 102, 79, 77]	[500.0, 5.0, 1000.0, 100.0, 2000.0, 50.0, 2.5, 10.0, 250.0]	[0.19, 0.2, 0.17, 0.18, 0.18, 0.19, 0.19, 0.25, 0.17]	[-0.0, -0.6, 0.11, 0.39, -0.22, 0.32, 0.16, 0.0, -0.02]	78	1.1543	37.89	83.78	9	-0.136	CC121
TTTTCTTCGAGGGTATACTG	CC121>VH:F58Y-TAC;L104M-ATG|CC121>VL:V3Q-CAG;M4L-TTG	73.56	21542	TRUE	3.59	[37, 54, 50, 38, 38, 39, 55, 35, 51]	[500.0, 5.0, 1000.0, 100.0, 2000.0, 50.0, 2.5, 10.0, 250.0]	[0.19, 0.2, 0.17, 0.18, 0.18, 0.19, 0.19, 0.25, 0.17]	[0.1, 0.22, -0.2, -0.27, -0.46, -0.09, -0.09, -0.52, 0.04]	44.11	0.5129	49.22	111.94	9	-0.189	CC121
AATTACGCCAGCCTGGCCTT	CC121>VH:F58Y-TAC;L104M-ATG|CC121>VL:V3Q-CAG;M4L-TTG	166.47	24600.5	TRUE	39.79	[67, 117, 166, 122, 119, 108, 164, 105, 109]	[500.0, 5.0, 1000.0, 100.0, 2000.0, 50.0, 2.5, 10.0, 250.0]	[0.19, 0.2, 0.17, 0.18, 0.18, 0.19, 0.19, 0.25, 0.17]	[-0.45, -0.07, 0.12, 0.01, -0.22, -0.03, 0.08, -0.35, -0.28]	119.67	5.6843	376.44	376.44	9	0.314	CC121
CCGTGTTTCTACGTTGATGC	CC121>VH:F58Y-TAC;L104M-ATG|CC121>VL:V3Q-CAG;M4L-TTG;E107D-GAT	71.72	22966.6	TRUE	17.48	[191, 231, 214, 202, 197, 174, 229, 222, 213]	[500.0, 5.0, 1000.0, 100.0, 2000.0, 50.0, 2.5, 10.0, 250.0]	[0.19, 0.2, 0.17, 0.18, 0.18, 0.19, 0.19, 0.25, 0.17]	[0.36, 0.21, -0.21, 0.03, -0.19, -0.04, -0.13, 0.03, -0.01]	208.11	2.4971	42.65	124.82	9	-0.205	CC121
TTTTGTTTCCACATGCGATG	CC121>VH:F58Y-TAC;L104M-ATG|CC121>VL:V3Q-CAG;M4L-TTG;E107D-GAT	69.18	22643.3	TRUE	18.19	[185, 191, 214, 229, 239, 224, 293, 313, 241]	[500.0, 5.0, 1000.0, 100.0, 2000.0, 50.0, 2.5, 10.0, 250.0]	[0.19, 0.2, 0.17, 0.18, 0.18, 0.19, 0.19, 0.25, 0.17]	[0.14, -0.24, -0.39, 0.04, -0.09, 0.15, 0.04, 0.35, -0.01]	236.56	2.5986	42.21	117.56	9	-0.227	CC121
CTATGCGTGATTGCTCCAGC	CC121>VH:F58Y-TAC;L104M-ATG|CC121>VL:V3Q-CAG;M4L-TTG;E107D-GAT	59.89	17835.6	TRUE	7.33	[47, 92, 93, 109, 74, 67, 133, 79, 71]	[500.0, 5.0, 1000.0, 100.0, 2000.0, 50.0, 2.5, 10.0, 250.0]	[0.19, 0.2, 0.17, 0.18, 0.18, 0.19, 0.19, 0.25, 0.17]	[-0.67, -0.13, -0.43, 0.13, -0.62, -0.43, 0.07, -0.47, -0.61]	85	1.0471	38.53	95.15	9	-0.316	CC121
AAATATGTCATCGAAGCCGT	CC121>VH:F58Y-TAC;L104M-ATG|CC121>VL:V3Q-CAG;M4L-TTG;E107D-GAT	51.69	24842.8	TRUE	18.81	[101, 126, 131, 120, 144, 117, 184, 188, 96]	[500.0, 5.0, 1000.0, 100.0, 2000.0, 50.0, 2.5, 10.0, 250.0]	[0.19, 0.2, 0.17, 0.18, 0.18, 0.19, 0.19, 0.25, 0.17]	[0.55, 0.44, 0.19, 0.39, 0.46, 0.49, 0.66, 0.9, -0.05]	134.11	2.6871	24.81	117.87	9	-0.406	CC121
ATTTGATGCAATCTTTCATT	CC121>VH:F58Y-TAC;L104M-ATG|CC121>VL:V3Q-CAG;M4L-TTG;E107D-GAT	55.97	18291.8	TRUE	4.22	[34, 52, 27, 51, 36, 47, 56, 50, 47]	[500.0, 5.0, 1000.0, 100.0, 2000.0, 50.0, 2.5, 10.0, 250.0]	[0.19, 0.2, 0.17, 0.18, 0.18, 0.19, 0.19, 0.25, 0.17]	[-0.14, 0.04, -1.21, 0.03, -0.66, 0.06, -0.18, -0.13, -0.2]	44.44	0.6029	38.31	83.36	9	-0.357	CC121
CTGGAAGTGCTGATACAAGC	CC121>VH:F58Y-TAC;L104M-ATG|CC121>VL:V3Q-CAG;M4L-TTG;E107D-GAT	102.23	29176.3	TRUE	9.71	[47, 62, 105, 78, 68, 35, 88, 41, 72]	[500.0, 5.0, 1000.0, 100.0, 2000.0, 50.0, 2.5, 10.0, 250.0]	[0.19, 0.2, 0.17, 0.18, 0.18, 0.19, 0.19, 0.25, 0.17]	[0.27, 0.24, 0.69, 0.59, 0.21, -0.42, 0.42, -0.47, 0.36]	66.22	1.3871	211.01	211.01	9	0.014	CC121
TCGTATTGGCATATTTGAGT	CC121>VH:F58Y-TAC;L104M-ATG|CC121>VL:V3Q-CAG;M4L-TTG;E107D-GAT	69	19734.6	TRUE	11.37	[48, 103, 143, 90, 73, 87, 100, 94, 93]	[500.0, 5.0, 1000.0, 100.0, 2000.0, 50.0, 2.5, 10.0, 250.0]	[0.19, 0.2, 0.17, 0.18, 0.18, 0.19, 0.19, 0.25, 0.17]	[-0.67, 0.0, 0.16, -0.17, -0.66, -0.08, -0.37, -0.25, -0.25]	92.33	1.6243	41.22	120.86	9	-0.229	CC121
TTGGGTACGATCACTGGCAC	CC121>VH:F58Y-TAC;L104M-ATG|CC121>VL:V3Q-CAG;M4L-TTG;E107D-GAT	71.93	23045.7	TRUE	13.88	[74, 77, 108, 92, 72, 112, 100, 139, 110]	[500.0, 5.0, 1000.0, 100.0, 2000.0, 50.0, 2.5, 10.0, 250.0]	[0.19, 0.2, 0.17, 0.18, 0.18, 0.19, 0.19, 0.25, 0.17]	[0.13, -0.24, -0.06, 0.04, -0.5, 0.46, -0.19, 0.5, 0.18]	98.22	1.9829	42.08	129.23	9	-0.203	CC121
TAATGAATGTACACTTGATT	CC121>VH:F58Y-TAC;L104M-ATG|CC121>VL:V3Q-CAG;M4L-TTG;E107D-GAT	92.44	21783.6	TRUE	6	[87, 99, 139, 94, 109, 113, 115, 94, 138]	[500.0, 5.0, 1000.0, 100.0, 2000.0, 50.0, 2.5, 10.0, 250.0]	[0.19, 0.2, 0.17, 0.18, 0.18, 0.19, 0.19, 0.25, 0.17]	[-0.19, -0.43, -0.25, -0.48, -0.46, -0.08, -0.54, -0.62, -0.05]	109.78	0.8571	134.03	134.03	9	-0.048	CC121
ATGGCATCCAGCATGGATTT	CC121>VH:F58Y-TAC;L104M-ATG|CC121>VL:V3Q-CAG;M4L-TTG;E107D-GAT	64.42	25233.3	TRUE	9.54	[92, 114, 116, 120, 97, 104, 121, 113, 98]	[500.0, 5.0, 1000.0, 100.0, 2000.0, 50.0, 2.5, 10.0, 250.0]	[0.19, 0.2, 0.17, 0.18, 0.18, 0.19, 0.19, 0.25, 0.17]	[0.51, 0.39, 0.11, 0.49, -0.01, 0.42, 0.15, 0.26, 0.08]	108.33	1.3629	40.01	107.18	9	-0.271	CC121
ATTTAATGAATGGTGGAAGC	CC121>VH:F58Y-TAC;L104M-ATG|CC121>VL:V3Q-CAG;M4L-TTG;E107D-GAT	83.54	17920.6	TRUE	4.97	[34, 37, 58, 56, 52, 49, 71, 58, 53]	[500.0, 5.0, 1000.0, 100.0, 2000.0, 50.0, 2.5, 10.0, 250.0]	[0.19, 0.2, 0.17, 0.18, 0.18, 0.19, 0.19, 0.25, 0.17]	[-0.75, -1.05, -0.71, -0.43, -0.73, -0.49, -0.44, -0.52, -0.63]	52	0.71	79.13	88.45	9	-0.111	CC121
CATTGCTTGTATATACGCGG	CC121>VH:F58Y-TAC;L104M-ATG|CC121>VL:V3Q-CAG;M4L-TTG;E107D-GAT	79.98	24214.4	TRUE	11.75	[145, 124, 181, 189, 123, 138, 174, 142, 174]	[500.0, 5.0, 1000.0, 100.0, 2000.0, 50.0, 2.5, 10.0, 250.0]	[0.19, 0.2, 0.17, 0.18, 0.18, 0.19, 0.19, 0.25, 0.17]	[0.4, -0.25, -0.01, 0.38, -0.43, 0.07, -0.09, -0.17, 0.14]	154.44	1.6786	124.91	124.91	9	-0.138	CC121
TAGGAAAGCTGTATTTGCGC	CC121>VH:F58Y-TAC;L104M-ATG|CC121>VL:V3Q-CAG;M4L-TTG;E107D-GAT	78.17	25590.7	TRUE	9.86	[184, 165, 200, 159, 197, 185, 265, 182, 262]	[500.0, 5.0, 1000.0, 100.0, 2000.0, 50.0, 2.5, 10.0, 250.0]	[0.19, 0.2, 0.17, 0.18, 0.18, 0.19, 0.19, 0.25, 0.17]	[0.49, -0.09, -0.12, -0.12, -0.0, 0.24, 0.26, -0.07, 0.48]	199.89	1.4086	52.69	117.84	9	-0.152	CC121
AAGTGCATGCGTGCTTCAAG	CC121>VH:F58Y-TAC;L104M-ATG|CC121>VL:V3Q-CAG;M4L-TTG;E107D-GAT	73.77	24310.9	TRUE	5.81	[84, 104, 137, 120, 106, 112, 134, 123, 131]	[500.0, 5.0, 1000.0, 100.0, 2000.0, 50.0, 2.5, 10.0, 250.0]	[0.19, 0.2, 0.17, 0.18, 0.18, 0.19, 0.19, 0.25, 0.17]	[0.08, -0.04, 0.05, 0.19, -0.18, 0.23, -0.01, 0.08, 0.19]	116.78	0.83	52.41	105.57	9	-0.187	CC121
TTTGATTTATGTGTTGGTAG	CC121>VH:F58Y-TAC;L104M-ATG|CC121>VL:V3Q-CAG;M4L-TTG;E107D-GAT	59.52	25889.3	TRUE	5.77	[88, 136, 160, 136, 145, 128, 213, 157, 149]	[500.0, 5.0, 1000.0, 100.0, 2000.0, 50.0, 2.5, 10.0, 250.0]	[0.19, 0.2, 0.17, 0.18, 0.18, 0.19, 0.19, 0.25, 0.17]	[0.12, 0.32, 0.24, 0.34, 0.24, 0.39, 0.64, 0.41, 0.35]	145.78	0.8243	41.42	86.78	9	-0.32	CC121
AATCCAAGGTTGACGTCTAT	CC121>VH:F58Y-TAC;L104M-ATG|CC121>VL:V3Q-CAG;M4L-TTG;E107D-GAT	69.62	23568	TRUE	5.92	[55, 65, 86, 57, 61, 75, 103, 47, 64]	[500.0, 5.0, 1000.0, 100.0, 2000.0, 50.0, 2.5, 10.0, 250.0]	[0.19, 0.2, 0.17, 0.18, 0.18, 0.19, 0.19, 0.25, 0.17]	[0.29, 0.1, 0.2, -0.07, -0.16, 0.47, 0.44, -0.48, -0.02]	68.11	0.8457	44.06	113.23	9	-0.223	CC121
ATTTACGGAATGATACAAAC	CC121>VH:F58Y-TAC;L104M-ATG|CC121>VL:V3Q-CAG;M4L-TTG;E107D-GAT	72.54	19954.4	TRUE	14.95	[154, 192, 242, 196, 189, 167, 280, 266, 243]	[500.0, 5.0, 1000.0, 100.0, 2000.0, 50.0, 2.5, 10.0, 250.0]	[0.19, 0.2, 0.17, 0.18, 0.18, 0.19, 0.19, 0.25, 0.17]	[-0.26, -0.37, -0.35, -0.32, -0.56, -0.41, -0.16, -0.02, -0.13]	214.33	2.1357	44.36	122.21	9	-0.198	CC121
ATAGGATTAATGCAGGATGG	CC121>VH:F58Y-TAC;L104M-ATG|CC121>VL:V3Q-CAG;M4L-TTG;E107D-GAT	58.45	34813.5	TRUE	3.75	[22, 28, 44, 43, 22, 47, 38, 32, 56]	[500.0, 5.0, 1000.0, 100.0, 2000.0, 50.0, 2.5, 10.0, 250.0]	[0.19, 0.2, 0.17, 0.18, 0.18, 0.19, 0.19, 0.25, 0.17]	[0.7, 0.62, 0.97, 1.26, 0.11, 1.53, 0.73, 0.7, 1.52]	36.89	0.5357	32.93	104.88	9	-0.331	CC121
CTAGACACGAGTATTGGATC	CC121>VH:F58Y-TAC;L104M-ATG|CC121>VL:V3Q-CAG;M4L-TTG;E107D-GAT	61.29	21488.7	TRUE	6.34	[69, 142, 132, 109, 136, 131, 170, 103, 112]	[500.0, 5.0, 1000.0, 100.0, 2000.0, 50.0, 2.5, 10.0, 250.0]	[0.19, 0.2, 0.17, 0.18, 0.18, 0.19, 0.19, 0.25, 0.17]	[-0.34, 0.28, -0.14, -0.08, 0.05, 0.32, 0.21, -0.3, -0.16]	122.67	0.9057	42.28	90.81	9	-0.302	CC121
TAATACTGGAATGAGGATTC	CC121>VH:F58Y-TAC;L104M-ATG|CC121>VL:V3Q-CAG;M4L-TTG;E107D-GAT	74.02	23786	TRUE	12.49	[65, 99, 132, 135, 123, 73, 144, 119, 104]	[500.0, 5.0, 1000.0, 100.0, 2000.0, 50.0, 2.5, 10.0, 250.0]	[0.19, 0.2, 0.17, 0.18, 0.18, 0.19, 0.19, 0.25, 0.17]	[-0.18, 0.0, 0.11, 0.47, 0.15, -0.28, 0.21, 0.15, -0.03]	110.44	1.7843	41.34	139.07	9	-0.185	CC121
CAGGGAGCATGTGAGTCTAT	CC121>VH:F58Y-TAC;L104M-ATG|CC121>VL:V3Q-CAG;M4L-TTG;E107D-GAT	60.45	20460.6	TRUE	8.64	[61, 91, 115, 118, 86, 105, 146, 138, 101]	[500.0, 5.0, 1000.0, 100.0, 2000.0, 50.0, 2.5, 10.0, 250.0]	[0.19, 0.2, 0.17, 0.18, 0.18, 0.19, 0.19, 0.25, 0.17]	[-0.38, -0.23, -0.21, 0.16, -0.48, 0.13, 0.12, 0.25, -0.18]	106.78	1.2343	39.69	94.47	9	-0.31	CC121
CAAGCTGGCTGGATACACGT	CC121>VH:F58Y-TAC;L104M-ATG|CC121>VL:V3Q-CAG;M4L-TTG;E107D-GAT	53.06	23157.7	TRUE	6.76	[74, 137, 81, 89, 114, 100, 141, 118, 115]	[500.0, 5.0, 1000.0, 100.0, 2000.0, 50.0, 2.5, 10.0, 250.0]	[0.19, 0.2, 0.17, 0.18, 0.18, 0.19, 0.19, 0.25, 0.17]	[0.2, 0.66, -0.41, 0.06, 0.23, 0.36, 0.37, 0.33, 0.31]	107.67	0.9657	34.44	83.51	9	-0.39	CC121
CTATACAGACTCAATGCATG	CC121>VH:F58Y-TAC;L104M-ATG|CC121>VL:WT	63.84	23541.8	TRUE	14.52	[300, 448, 435, 368, 340, 359, 475, 383, 408]	[500.0, 5.0, 1000.0, 100.0, 2000.0, 50.0, 2.5, 10.0, 250.0]	[0.19, 0.2, 0.17, 0.18, 0.18, 0.19, 0.19, 0.25, 0.17]	[0.23, 0.38, 0.02, 0.11, -0.19, 0.22, 0.13, 0.03, 0.14]	390.67	2.0743	43.03	96.18	9	-0.276	CC121
AAGCGAGCGCGTCTACGTTC	CC121>VH:F58Y-TAC;L104M-ATG|CC121>VL:WT	67.23	19337.5	TRUE	13.93	[94, 106, 87, 108, 60, 72, 103, 90, 94]	[500.0, 5.0, 1000.0, 100.0, 2000.0, 50.0, 2.5, 10.0, 250.0]	[0.19, 0.2, 0.17, 0.18, 0.18, 0.19, 0.19, 0.25, 0.17]	[0.3, 0.04, -0.55, 0.09, -0.95, -0.36, -0.33, -0.31, -0.23]	90.44	1.99	38.1	122.04	9	-0.245	CC121
AAGTGCTGGAGGAATTACAT	CC121>VH:F58Y-TAC;L104M-ATG|CC121>VL:WT	58.46	22332.1	TRUE	5.12	[35, 73, 68, 78, 68, 60, 90, 94, 76]	[500.0, 5.0, 1000.0, 100.0, 2000.0, 50.0, 2.5, 10.0, 250.0]	[0.19, 0.2, 0.17, 0.18, 0.18, 0.19, 0.19, 0.25, 0.17]	[-0.41, 0.22, -0.19, 0.34, -0.05, 0.1, 0.19, 0.47, 0.18]	71.33	0.7314	38.85	90.05	9	-0.331	CC121
ATTTCTTTGATTCAATCATT	CC121>VH:F58Y-TAC;L104M-ATG|CC121>VL:WT	58.02	28690.7	TRUE	7.9	[39, 86, 111, 96, 76, 60, 94, 89, 75]	[500.0, 5.0, 1000.0, 100.0, 2000.0, 50.0, 2.5, 10.0, 250.0]	[0.19, 0.2, 0.17, 0.18, 0.18, 0.19, 0.19, 0.25, 0.17]	[0.06, 0.77, 0.83, 0.95, 0.42, 0.41, 0.57, 0.7, 0.47]	80.67	1.1286	110.34	110.33	9	-0.335	CC121
ACTTCCTTACATGTGCGTTC	CC121>VH:F58Y-TAC;V63V-GTA;L104M-ATG|CC121>VL:V3Q-CAG;M4L-TTG	69.16	18744.9	TRUE	8.02	[79, 96, 100, 87, 61, 89, 114, 94, 112]	[500.0, 5.0, 1000.0, 100.0, 2000.0, 50.0, 2.5, 10.0, 250.0]	[0.19, 0.2, 0.17, 0.18, 0.18, 0.19, 0.19, 0.25, 0.17]	[-0.11, -0.26, -0.51, -0.38, -1.08, -0.21, -0.34, -0.41, -0.14]	92.44	1.1457	45.62	106.8	9	-0.227	CC121
CATTCTATCTATACTCAAGT	CC121>VH:F58Y-TAC|CC121>VL:E107D-GAT	76.95	21651.3	TRUE	7.48	[92, 187, 224, 207, 233, 194, 223, 187, 242]	[500.0, 5.0, 1000.0, 100.0, 2000.0, 50.0, 2.5, 10.0, 250.0]	[0.19, 0.2, 0.17, 0.18, 0.18, 0.19, 0.19, 0.25, 0.17]	[-0.8, -0.21, -0.26, -0.04, -0.06, 0.01, -0.28, -0.33, 0.06]	198.78	1.0686	40.05	82.32	9	-0.161	CC121
AAGGGCGCGTGGCAGGCTGG	CC121>VH:F58Y-TAC|CC121>VL:E107D-GAT	112.16	27280.7	TRUE	8.21	[80, 99, 114, 108, 116, 62, 84, 70, 118]	[500.0, 5.0, 1000.0, 100.0, 2000.0, 50.0, 2.5, 10.0, 250.0]	[0.19, 0.2, 0.17, 0.18, 0.18, 0.19, 0.19, 0.25, 0.17]	[0.21, 0.09, -0.01, 0.24, 0.15, -0.42, -0.47, -0.52, 0.25]	94.56	1.1729	70.61	183.25	9	0.071	CC121
ATACGCAGCTGCCAATACGT	CC121>VH:F58Y-TAC|CC121>VL:E107D-GAT	89.32	27151.2	TRUE	6.89	[63, 64, 77, 65, 62, 48, 61, 58, 71]	[500.0, 5.0, 1000.0, 100.0, 2000.0, 50.0, 2.5, 10.0, 250.0]	[0.19, 0.2, 0.17, 0.18, 0.18, 0.19, 0.19, 0.25, 0.17]	[0.64, 0.23, 0.19, 0.27, 0.02, -0.02, -0.17, -0.03, 0.28]	63.22	0.9843	53.59	153.59	9	-0.07	CC121
TAGCCTTCACGGCTACATTC	CC121>VH:F58Y-TAC|CC121>VL:E107D-GAT	76.23	19544.8	TRUE	5.49	[33, 53, 52, 52, 33, 53, 48, 30, 47]	[500.0, 5.0, 1000.0, 100.0, 2000.0, 50.0, 2.5, 10.0, 250.0]	[0.19, 0.2, 0.17, 0.18, 0.18, 0.19, 0.19, 0.25, 0.17]	[-0.3, -0.04, -0.38, -0.05, -0.89, 0.12, -0.51, -0.98, -0.31]	44.56	0.7843	50.26	119.07	9	-0.167	CC121
TTATATTGGAATACTTAAAC	CC121>VH:F58Y-TAC|CC121>VL:M4L-TTG	55.83	17719.9	TRUE	10.84	[41, 147, 130, 135, 117, 125, 155, 148, 129]	[500.0, 5.0, 1000.0, 100.0, 2000.0, 50.0, 2.5, 10.0, 250.0]	[0.19, 0.2, 0.17, 0.18, 0.18, 0.19, 0.19, 0.25, 0.17]	[-1.4, 0.02, -0.47, -0.09, -0.48, -0.06, -0.24, -0.09, -0.27]	125.22	1.5486	35.75	89.63	9	-0.359	CC121
CTTCGTTCGTACAATTGCTG	CC121>VH:F58Y-TAC|CC121>VL:M4L-TTG	68.61	21359.1	TRUE	7.47	[83, 126, 124, 120, 122, 113, 148, 148, 137]	[500.0, 5.0, 1000.0, 100.0, 2000.0, 50.0, 2.5, 10.0, 250.0]	[0.19, 0.2, 0.17, 0.18, 0.18, 0.19, 0.19, 0.25, 0.17]	[-0.21, -0.04, -0.37, -0.09, -0.25, -0.03, -0.13, 0.08, -0.02]	124.56	1.0671	46.71	103.04	9	-0.232	CC121
ATGGGAATCAATCTGTGTGT	CC121>VH:F58Y-TAC|CC121>VL:M4L-TTG	62.78	21690	TRUE	5.78	[56, 69, 54, 107, 69, 67, 99, 62, 68]	[500.0, 5.0, 1000.0, 100.0, 2000.0, 50.0, 2.5, 10.0, 250.0]	[0.19, 0.2, 0.17, 0.18, 0.18, 0.19, 0.19, 0.25, 0.17]	[0.13, 0.01, -0.66, 0.66, -0.16, 0.13, 0.2, -0.26, -0.11]	72.33	0.8257	42.3	94.85	9	-0.287	CC121
ACATATTCAATGATTGGTAT	CC121>VH:F58Y-TAC|CC121>VL:M4L-TTG	52.15	19847.8	TRUE	9.59	[57, 129, 141, 133, 76, 149, 153, 137, 119]	[500.0, 5.0, 1000.0, 100.0, 2000.0, 50.0, 2.5, 10.0, 250.0]	[0.19, 0.2, 0.17, 0.18, 0.18, 0.19, 0.19, 0.25, 0.17]	[-0.61, 0.14, -0.04, 0.2, -0.79, 0.51, 0.06, 0.11, -0.08]	121.56	1.37	34.7	79.9	9	-0.401	CC121
TAGCCTATGCACCAATGATG	CC121>VH:F58Y-TAC|CC121>VL:M4L-TTG	149.86	24693.3	TRUE	39.85	[113, 184, 208, 199, 174, 180, 185, 163, 196]	[500.0, 5.0, 1000.0, 100.0, 2000.0, 50.0, 2.5, 10.0, 250.0]	[0.19, 0.2, 0.17, 0.18, 0.18, 0.19, 0.19, 0.25, 0.17]	[-0.27, 0.0, -0.13, 0.13, -0.25, 0.13, -0.32, -0.29, -0.01]	178	5.6929	48.18	158.05	9	0.249	CC121
CTGTAATTAATGCAATCAGC	CC121>VH:F58Y-TAC|CC121>VL:M4L-TTG;E107D-GAT	77.32	25786.5	TRUE	12.68	[71, 57, 90, 79, 59, 73, 80, 38, 49]	[500.0, 5.0, 1000.0, 100.0, 2000.0, 50.0, 2.5, 10.0, 250.0]	[0.19, 0.2, 0.17, 0.18, 0.18, 0.19, 0.19, 0.25, 0.17]	[0.86, 0.12, 0.47, 0.61, 0.0, 0.64, 0.28, -0.58, -0.2]	66.22	1.8114	39.13	165.72	9	-0.158	CC121
TTACCCGTCTGTGCGGGTTT	CC121>VH:F58Y-TAC|CC121>VL:V3Q-CAG	125.25	24248.7	TRUE	34.63	[125, 131, 148, 121, 106, 131, 157, 144, 135]	[500.0, 5.0, 1000.0, 100.0, 2000.0, 50.0, 2.5, 10.0, 250.0]	[0.19, 0.2, 0.17, 0.18, 0.18, 0.19, 0.19, 0.25, 0.17]	[0.4, 0.04, -0.09, -0.05, -0.43, 0.2, -0.03, 0.06, -0.01]	133.11	4.9471	236.77	236.77	9	0.139	CC121
ATGTGCTGGAATGAAGGCAG	CC121>VH:F58Y-TAC|CC121>VL:V3Q-CAG	87.89	25666.3	TRUE	17.73	[124, 91, 152, 130, 159, 124, 170, 195, 149]	[500.0, 5.0, 1000.0, 100.0, 2000.0, 50.0, 2.5, 10.0, 250.0]	[0.19, 0.2, 0.17, 0.18, 0.18, 0.19, 0.19, 0.25, 0.17]	[0.37, -0.51, -0.08, 0.03, 0.13, 0.1, 0.07, 0.48, 0.11]	143.78	2.5329	48.52	169.66	9	-0.08	CC121
TATGCATTCTACGTATCTTC	CC121>VH:F58Y-TAC|CC121>VL:V3Q-CAG	70.98	21329.2	TRUE	8.72	[69, 117, 99, 147, 127, 90, 129, 106, 106]	[500.0, 5.0, 1000.0, 100.0, 2000.0, 50.0, 2.5, 10.0, 250.0]	[0.19, 0.2, 0.17, 0.18, 0.18, 0.19, 0.19, 0.25, 0.17]	[-0.31, 0.02, -0.53, 0.37, -0.03, -0.19, -0.17, -0.24, -0.22]	110	1.2457	46.21	112.16	9	-0.211	CC121
TCTGGTATCCACCCAGAATG	CC121>VH:F58Y-TAC|CC121>VL:V3Q-CAG	117.18	29567.5	TRUE	4.25	[27, 31, 53, 40, 61, 24, 41, 32, 42]	[500.0, 5.0, 1000.0, 100.0, 2000.0, 50.0, 2.5, 10.0, 250.0]	[0.19, 0.2, 0.17, 0.18, 0.18, 0.19, 0.19, 0.25, 0.17]	[0.08, -0.15, 0.32, 0.24, 0.66, -0.36, -0.07, -0.22, 0.19]	39	0.6071	66.83	216.31	9	0.098	CC121
AAACGAAGGAGTACAGGTGG	CC121>VH:F58Y-TAC|CC121>VL:V3Q-CAG	93.4	26173.9	TRUE	11.64	[29, 73, 66, 61, 65, 44, 40, 62, 60]	[500.0, 5.0, 1000.0, 100.0, 2000.0, 50.0, 2.5, 10.0, 250.0]	[0.19, 0.2, 0.17, 0.18, 0.18, 0.19, 0.19, 0.25, 0.17]	[-0.31, 0.59, 0.14, 0.35, 0.26, 0.02, -0.61, 0.24, 0.21]	55.56	1.6629	47.09	209.38	9	-0.042	CC121
ACAGATACGTGGCCACATTG	CC121>VH:F58Y-TAC|CC121>VL:V3Q-CAG	76.83	23362.6	TRUE	12.64	[169, 206, 191, 215, 190, 221, 191, 191, 227]	[500.0, 5.0, 1000.0, 100.0, 2000.0, 50.0, 2.5, 10.0, 250.0]	[0.19, 0.2, 0.17, 0.18, 0.18, 0.19, 0.19, 0.25, 0.17]	[0.19, 0.04, -0.38, 0.12, -0.24, 0.31, -0.4, -0.18, 0.08]	200.11	1.8057	117.87	117.87	9	-0.162	CC121
TTGGAATCCTGGATAGGAAC	CC121>VH:F58Y-TAC|CC121>VL:V3Q-CAG;E107D-GAT	80.63	21401.9	TRUE	5.2	[37, 40, 69, 62, 40, 41, 63, 49, 58]	[500.0, 5.0, 1000.0, 100.0, 2000.0, 50.0, 2.5, 10.0, 250.0]	[0.19, 0.2, 0.17, 0.18, 0.18, 0.19, 0.19, 0.25, 0.17]	[-0.18, -0.5, -0.02, 0.15, -0.67, -0.3, -0.17, -0.32, -0.06]	51	0.7429	76.6	85.45	9	-0.133	CC121
ATTGAATCGCGGGTTTGATT	CC121>VH:F58Y-TAC|CC121>VL:V3Q-CAG;E107D-GAT	112.79	25294.7	TRUE	4.74	[34, 39, 65, 63, 58, 45, 40, 44, 74]	[500.0, 5.0, 1000.0, 100.0, 2000.0, 50.0, 2.5, 10.0, 250.0]	[0.19, 0.2, 0.17, 0.18, 0.18, 0.19, 0.19, 0.25, 0.17]	[-0.31, -0.54, -0.11, 0.18, -0.13, -0.17, -0.83, -0.48, 0.29]	51.33	0.6771	109.86	122.77	9	0.074	CC121
AAATCTTTATTGGTATGTGC	CC121>VH:F58Y-TAC|CC121>VL:V3Q-CAG;E107D-GAT	81.98	25437.8	TRUE	6.96	[42, 68, 75, 55, 77, 55, 63, 71, 67]	[500.0, 5.0, 1000.0, 100.0, 2000.0, 50.0, 2.5, 10.0, 250.0]	[0.19, 0.2, 0.17, 0.18, 0.18, 0.19, 0.19, 0.25, 0.17]	[-0.0, 0.27, 0.1, -0.02, 0.28, 0.12, -0.17, 0.21, 0.15]	63.67	0.9943	48.23	147.63	9	-0.122	CC121
CTTTATTCGCGTAAGTAAAT	CC121>VH:F58Y-TAC|CC121>VL:V3Q-CAG;E107D-GAT	84.14	22242.5	TRUE	9.36	[52, 81, 130, 82, 111, 71, 109, 84, 84]	[500.0, 5.0, 1000.0, 100.0, 2000.0, 50.0, 2.5, 10.0, 250.0]	[0.19, 0.2, 0.17, 0.18, 0.18, 0.19, 0.19, 0.25, 0.17]	[-0.44, -0.23, 0.14, -0.19, 0.06, -0.26, -0.13, -0.29, -0.28]	89.33	1.3371	49.41	152.32	9	-0.106	CC121
ATATACAGGCGTGATGCAAT	CC121>VH:F58Y-TAC|CC121>VL:V3Q-CAG;E107D-GAT	108.82	24169.5	TRUE	11.78	[97, 59, 117, 75, 86, 66, 90, 88, 105]	[500.0, 5.0, 1000.0, 100.0, 2000.0, 50.0, 2.5, 10.0, 250.0]	[0.19, 0.2, 0.17, 0.18, 0.18, 0.19, 0.19, 0.25, 0.17]	[0.43, -0.72, -0.04, -0.35, -0.34, -0.39, -0.44, -0.26, 0.02]	87	1.6829	62.14	198.14	9	0.052	CC121
TTTCATATATGTCATGAAGT	CC121>VH:F58Y-TAC|CC121>VL:V3Q-CAG;E107D-GAT	64.03	20947	TRUE	12.2	[104, 228, 270, 261, 192, 226, 257, 249, 249]	[500.0, 5.0, 1000.0, 100.0, 2000.0, 50.0, 2.5, 10.0, 250.0]	[0.19, 0.2, 0.17, 0.18, 0.18, 0.19, 0.19, 0.25, 0.17]	[-0.72, -0.01, -0.08, 0.2, -0.43, 0.13, -0.17, -0.0, 0.01]	226.22	1.7429	43.31	96.54	9	-0.275	CC121
TTGTATGGCAGTGTGGATGC	CC121>VH:F58Y-TAC|CC121>VL:V3Q-CAG;E107D-GAT	84.25	23345.7	TRUE	15.32	[66, 63, 88, 64, 53, 61, 58, 95, 73]	[500.0, 5.0, 1000.0, 100.0, 2000.0, 50.0, 2.5, 10.0, 250.0]	[0.19, 0.2, 0.17, 0.18, 0.18, 0.19, 0.19, 0.25, 0.17]	[0.41, -0.08, 0.09, -0.04, -0.5, 0.03, -0.53, 0.39, 0.03]	69	2.1886	42.91	178.81	9	-0.106	CC121
CTTTGCTCACTTCTTCCTAG	CC121>VH:F58Y-TAC|CC121>VL:V3Q-CAG;M4L-TTG	78.32	17880.3	TRUE	15.29	[125, 184, 132, 140, 127, 107, 157, 161, 186]	[500.0, 5.0, 1000.0, 100.0, 2000.0, 50.0, 2.5, 10.0, 250.0]	[0.19, 0.2, 0.17, 0.18, 0.18, 0.19, 0.19, 0.25, 0.17]	[-0.32, -0.19, -0.98, -0.57, -0.89, -0.81, -0.75, -0.5, -0.27]	146.56	2.1843	44.7	141.76	9	-0.151	CC121
TAGCATTGCTGGATGGGTTC	CC121>VH:F58Y-TAC|CC121>VL:V3Q-CAG;M4L-TTG	63.37	23495.7	TRUE	8.34	[99, 160, 155, 151, 130, 185, 165, 157, 158]	[500.0, 5.0, 1000.0, 100.0, 2000.0, 50.0, 2.5, 10.0, 250.0]	[0.19, 0.2, 0.17, 0.18, 0.18, 0.19, 0.19, 0.25, 0.17]	[-0.0, 0.26, -0.09, 0.2, -0.2, 0.63, -0.02, 0.12, 0.15]	151.11	1.1914	44.04	92.99	9	-0.281	CC121
TCGGATACATACAAATACTC	CC121>VH:F58Y-TAC|CC121>VL:V3Q-CAG;M4L-TTG	70.25	16945.8	TRUE	10.24	[53, 106, 77, 84, 99, 106, 95, 85, 75]	[500.0, 5.0, 1000.0, 100.0, 2000.0, 50.0, 2.5, 10.0, 250.0]	[0.19, 0.2, 0.17, 0.18, 0.18, 0.19, 0.19, 0.25, 0.17]	[-0.81, -0.24, -1.01, -0.56, -0.51, -0.08, -0.73, -0.68, -0.84]	86.67	1.4629	43.15	120.88	9	-0.218	CC121
TCGCAAGGACGGGCGGCAAC	CC121>VH:F58Y-TAC|CC121>VL:V3Q-CAG;M4L-TTG	71.73	29883.5	TRUE	3.57	[51, 58, 89, 88, 80, 83, 98, 79, 80]	[500.0, 5.0, 1000.0, 100.0, 2000.0, 50.0, 2.5, 10.0, 250.0]	[0.19, 0.2, 0.17, 0.18, 0.18, 0.19, 0.19, 0.25, 0.17]	[0.33, 0.09, 0.4, 0.71, 0.39, 0.77, 0.52, 0.42, 0.45]	78.44	0.51	50.73	103.21	9	-0.205	CC121
TAGGACTCGTGTGTTTGAGT	CC121>VH:F58Y-TAC|CC121>VL:V3Q-CAG;M4L-TTG;E107D-GAT	76.5	17641.1	TRUE	8.94	[22, 36, 52, 30, 33, 33, 37, 41, 27]	[500.0, 5.0, 1000.0, 100.0, 2000.0, 50.0, 2.5, 10.0, 250.0]	[0.19, 0.2, 0.17, 0.18, 0.18, 0.19, 0.19, 0.25, 0.17]	[-0.65, -0.37, -0.15, -0.61, -0.66, -0.33, -0.66, -0.3, -0.88]	34.56	1.2771	38.88	173.16	9	-0.165	CC121
ATTGCCATGTAGGTATGTAC	CC121>VH:F58Y-TAC|CC121>VL:V3Q-CAG;M4L-TTG;E107D-GAT	79.17	20977.1	TRUE	5.37	[39, 39, 56, 56, 48, 67, 63, 61, 63]	[500.0, 5.0, 1000.0, 100.0, 2000.0, 50.0, 2.5, 10.0, 250.0]	[0.19, 0.2, 0.17, 0.18, 0.18, 0.19, 0.19, 0.25, 0.17]	[-0.25, -0.68, -0.47, -0.14, -0.55, 0.26, -0.32, -0.15, -0.09]	54.67	0.7671	120.3	82.71	9	-0.144	CC121
CTACCAGGGCAGCCGCCCTG	CC121>VH:F58Y-TAC|CC121>VL:V3Q-CAG;M4L-TTG;E107D-GAT	60.44	20989.4	TRUE	7.97	[62, 76, 62, 72, 56, 71, 80, 64, 56]	[500.0, 5.0, 1000.0, 100.0, 2000.0, 50.0, 2.5, 10.0, 250.0]	[0.19, 0.2, 0.17, 0.18, 0.18, 0.19, 0.19, 0.25, 0.17]	[0.37, 0.23, -0.37, 0.18, -0.37, 0.3, -0.02, -0.13, -0.31]	66.56	1.1386	37.09	102.26	9	-0.31	CC121
ATTGGCTCAAGTGTTTGTTT	CC121>VH:F58Y-TAC|CC121>VL:V3Q-CAG;M4L-TTG;E107D-GAT	73.57	23689.6	TRUE	2.58	[59, 104, 139, 108, 114, 106, 150, 97, 150]	[500.0, 5.0, 1000.0, 100.0, 2000.0, 50.0, 2.5, 10.0, 250.0]	[0.19, 0.2, 0.17, 0.18, 0.18, 0.19, 0.19, 0.25, 0.17]	[-0.43, -0.04, 0.07, 0.03, -0.08, 0.15, 0.16, -0.26, 0.39]	114.11	0.3686	58.18	93.66	9	-0.189	CC121
ACGTACACACGGACGTGTGG	CC121>VH:F58Y-TAC|CC121>VL:V3Q-CAG;M4L-TTG;E107D-GAT	77.93	21400.2	TRUE	12.3	[109, 107, 134, 127, 115, 123, 135, 141, 123]	[500.0, 5.0, 1000.0, 100.0, 2000.0, 50.0, 2.5, 10.0, 250.0]	[0.19, 0.2, 0.17, 0.18, 0.18, 0.19, 0.19, 0.25, 0.17]	[0.1, -0.36, -0.35, -0.09, -0.42, 0.0, -0.35, -0.08, -0.26]	123.78	1.7571	48.34	130.74	9	-0.154	CC121
ATTGATGTGAACCTATATGT	CC121>VH:F58Y-TAC|CC121>VL:V3Q-CAG;M4L-TTG;E107D-GAT	87.28	26158.8	TRUE	5.91	[42, 66, 85, 41, 61, 52, 68, 45, 80]	[500.0, 5.0, 1000.0, 100.0, 2000.0, 50.0, 2.5, 10.0, 250.0]	[0.19, 0.2, 0.17, 0.18, 0.18, 0.19, 0.19, 0.25, 0.17]	[0.11, 0.33, 0.39, -0.34, 0.05, 0.15, 0.04, -0.34, 0.51]	60	0.8443	51.48	152.66	9	-0.084	CC121
CTGGGTTGAAGGGCGTGCGT	CC121>VH:F58Y-TAC|CC121>VL:V3Q-CAG;M4L-TTG;E107D-GAT	81.41	22718.5	TRUE	11.25	[251, 280, 299, 272, 271, 238, 328, 271, 365]	[500.0, 5.0, 1000.0, 100.0, 2000.0, 50.0, 2.5, 10.0, 250.0]	[0.19, 0.2, 0.17, 0.18, 0.18, 0.19, 0.19, 0.25, 0.17]	[0.15, -0.12, -0.34, -0.14, -0.34, -0.2, -0.22, -0.29, 0.16]	286.11	1.6071	55.72	120.81	9	-0.127	CC121
ATGTAAATCTTCGTTTCCGT	CC121>VH:F58Y-TAC|CC121>VL:V3Q-CAG;M4L-TTG;E107D-GAT	61.11	27230.4	TRUE	3.6	[27, 57, 76, 58, 50, 46, 73, 59, 76]	[500.0, 5.0, 1000.0, 100.0, 2000.0, 50.0, 2.5, 10.0, 250.0]	[0.19, 0.2, 0.17, 0.18, 0.18, 0.19, 0.19, 0.25, 0.17]	[-0.15, 0.5, 0.6, 0.54, 0.14, 0.35, 0.52, 0.43, 0.81]	58	0.5143	39.87	95.1	9	-0.303	CC121
TAGGACTTGCTTGTACGCGT	CC121>VH:F58Y-TAC|CC121>VL:V3Q-CAG;M4L-TTG;E107D-GAT	74	20018.1	TRUE	8.93	[151, 173, 175, 184, 173, 164, 233, 147, 160]	[500.0, 5.0, 1000.0, 100.0, 2000.0, 50.0, 2.5, 10.0, 250.0]	[0.19, 0.2, 0.17, 0.18, 0.18, 0.19, 0.19, 0.25, 0.17]	[-0.02, -0.25, -0.54, -0.14, -0.42, -0.17, -0.15, -0.6, -0.46]	173.33	1.2757	41.08	79.8	9	-0.185	CC121
TATTGTTTCTTTATGTGATT	CC121>VH:F58Y-TAC|CC121>VL:V3Q-CAG;M4L-TTG;E107D-GAT	163.27	24495	TRUE	30.2	[39, 73, 92, 71, 59, 51, 76, 88, 63]	[500.0, 5.0, 1000.0, 100.0, 2000.0, 50.0, 2.5, 10.0, 250.0]	[0.19, 0.2, 0.17, 0.18, 0.18, 0.19, 0.19, 0.25, 0.17]	[-0.34, 0.13, 0.16, 0.11, -0.34, -0.22, -0.14, 0.28, -0.18]	68	4.3143	406.36	406.36	9	0.302	CC121
ATATATAGAATTCAGGAAAT	CC121>VH:F58Y-TAC|CC121>VL:V3Q-CAG;M4L-TTG;E107D-GAT	55.48	20080.4	TRUE	7.09	[67, 199, 203, 184, 155, 153, 263, 168, 206]	[500.0, 5.0, 1000.0, 100.0, 2000.0, 50.0, 2.5, 10.0, 250.0]	[0.19, 0.2, 0.17, 0.18, 0.18, 0.19, 0.19, 0.25, 0.17]	[-0.95, 0.2, -0.08, 0.1, -0.33, -0.02, 0.27, -0.16, 0.15]	177.56	1.0129	39.41	78.84	9	-0.363	CC121
ACTTCTAGATTTGTACAAGG	CC121>VH:F58Y-TAC|CC121>VL:V3Q-CAG;M4L-TTG;E107D-GAT	59.13	16308.8	TRUE	10.84	[16, 47, 52, 63, 37, 53, 51, 56, 35]	[500.0, 5.0, 1000.0, 100.0, 2000.0, 50.0, 2.5, 10.0, 250.0]	[0.19, 0.2, 0.17, 0.18, 0.18, 0.19, 0.19, 0.25, 0.17]	[-1.44, -0.32, -0.48, 0.13, -0.83, 0.02, -0.53, -0.18, -0.84]	45.56	1.5486	32.81	116.18	9	-0.324	CC121
ACTCAATGGATGGAGCGTGT	CC121>VH:F58Y-TAC|CC121>VL:WT	92.66	21247	TRUE	7.58	[194, 169, 214, 227, 199, 182, 245, 144, 223]	[500.0, 5.0, 1000.0, 100.0, 2000.0, 50.0, 2.5, 10.0, 250.0]	[0.19, 0.2, 0.17, 0.18, 0.18, 0.19, 0.19, 0.25, 0.17]	[0.05, -0.58, -0.55, -0.13, -0.51, -0.31, -0.37, -0.93, -0.28]	199.67	1.0829	131.87	131.87	9	-0.047	CC121
ATATATGGACTGGTTGATAT	CC121>VH:G26G-GGA;L27F-TTC|CC121>VL:M4L-TTG;E107D-GAT	94.9	21760.1	TRUE	8.56	[84, 101, 171, 124, 183, 133, 156, 131, 145]	[500.0, 5.0, 1000.0, 100.0, 2000.0, 50.0, 2.5, 10.0, 250.0]	[0.19, 0.2, 0.17, 0.18, 0.18, 0.19, 0.19, 0.25, 0.17]	[-0.55, -0.71, -0.26, -0.4, -0.02, -0.16, -0.42, -0.45, -0.29]	136.44	1.2229	149.73	149.73	9	-0.032	CC121
CCTCCTTTATTGCCGTCTGG	CC121>VH:L104M-ATG;S117*-TAA|CC121>VL:V3Q-CAG;M4L-TTG;E107D-GAT	317.31	37678.7	TRUE	0.74	[2, 5, 3, 1, 1, 2]	[500.0, 5.0, 1000.0, 50.0, 2.5, 250.0]	[0.19, 0.2, 0.17, 0.19, 0.19, 0.17]	[0.41, 1.31, 0.26, -0.85, -1.34, -0.11]	2.33	0.185	52.28	2882.57	6	0.711	CC121
CAAGATACACGGAAAGCTAC	CC121>VH:L104M-ATG|CC121>VL:E107D-GAT	53.61	24311	TRUE	7.29	[119, 193, 192, 203, 162, 186, 255, 209, 173]	[500.0, 5.0, 1000.0, 100.0, 2000.0, 50.0, 2.5, 10.0, 250.0]	[0.19, 0.2, 0.17, 0.18, 0.18, 0.19, 0.19, 0.25, 0.17]	[0.14, 0.41, 0.09, 0.5, -0.01, 0.52, 0.48, 0.41, 0.15]	188	1.0414	37.97	76.57	9	-0.384	CC121
TAACGTTCGTGGGCTTGAGT	CC121>VH:L104M-ATG|CC121>VL:E107D-GAT	59.42	23080.4	TRUE	14.57	[100, 145, 162, 119, 125, 128, 175, 192, 131]	[500.0, 5.0, 1000.0, 100.0, 2000.0, 50.0, 2.5, 10.0, 250.0]	[0.19, 0.2, 0.17, 0.18, 0.18, 0.19, 0.19, 0.25, 0.17]	[0.18, 0.28, 0.13, 0.02, -0.1, 0.26, 0.23, 0.57, 0.04]	141.89	2.0814	33.84	109.69	9	-0.321	CC121
TAACCTGGCCAGGTGGATGT	CC121>VH:L104M-ATG|CC121>VL:M4L-TTG	61.55	26153.5	TRUE	6.18	[134, 190, 201, 244, 179, 187, 257, 220, 223]	[500.0, 5.0, 1000.0, 100.0, 2000.0, 50.0, 2.5, 10.0, 250.0]	[0.19, 0.2, 0.17, 0.18, 0.18, 0.19, 0.19, 0.25, 0.17]	[0.21, 0.29, 0.06, 0.67, 0.04, 0.43, 0.4, 0.38, 0.42]	203.89	0.8829	45.57	83.81	9	-0.299	CC121
ATAGCATGCCTTGTAGGCGG	CC121>VH:L104M-ATG|CC121>VL:M4L-TTG	79.53	25047.2	TRUE	4.33	[70, 90, 118, 110, 106, 78, 134, 101, 131]	[500.0, 5.0, 1000.0, 100.0, 2000.0, 50.0, 2.5, 10.0, 250.0]	[0.19, 0.2, 0.17, 0.18, 0.18, 0.19, 0.19, 0.25, 0.17]	[-0.01, -0.08, 0.0, 0.23, -0.01, -0.12, 0.17, -0.03, 0.37]	104.22	0.6186	57.38	111.31	9	-0.141	CC121
ATAGCTGTGCGGATTGATTT	CC121>VH:L104M-ATG|CC121>VL:M4L-TTG	54.76	36284.6	TRUE	7.72	[124, 199, 225, 162, 182, 194, 235, 239, 225]	[500.0, 5.0, 1000.0, 100.0, 2000.0, 50.0, 2.5, 10.0, 250.0]	[0.19, 0.2, 0.17, 0.18, 0.18, 0.19, 0.19, 0.25, 0.17]	[0.75, 1.01, 0.88, 0.73, 0.71, 1.13, 0.92, 1.16, 1.09]	198.33	1.1029	34.54	87.78	9	-0.371	CC121
CCTTATAGCCGTGTAGGTAC	CC121>VH:L104M-ATG|CC121>VL:M4L-TTG	49.16	23045.5	TRUE	9.63	[66, 122, 117, 96, 89, 103, 137, 131, 85]	[500.0, 5.0, 1000.0, 100.0, 2000.0, 50.0, 2.5, 10.0, 250.0]	[0.19, 0.2, 0.17, 0.18, 0.18, 0.19, 0.19, 0.25, 0.17]	[0.14, 0.6, 0.22, 0.27, -0.03, 0.51, 0.43, 0.58, -0.03]	105.11	1.3757	29.11	86.35	9	-0.437	CC121
ATTCGCGTCAGCCAACCTAT	CC121>VH:L104M-ATG|CC121>VL:M4L-TTG	63.53	24224.5	TRUE	2.16	[41, 79, 75, 71, 73, 72, 88, 66, 75]	[500.0, 5.0, 1000.0, 100.0, 2000.0, 50.0, 2.5, 10.0, 250.0]	[0.19, 0.2, 0.17, 0.18, 0.18, 0.19, 0.19, 0.25, 0.17]	[-0.14, 0.38, -0.0, 0.25, 0.1, 0.41, 0.21, 0.01, 0.21]	71.11	0.3086	48.66	66.22	9	-0.279	CC121
CTGCAAGCGTTCGAAGGTAT	CC121>VH:L104M-ATG|CC121>VL:M4L-TTG	79.34	23539.2	TRUE	16.62	[105, 120, 135, 146, 102, 81, 121, 132, 124]	[500.0, 5.0, 1000.0, 100.0, 2000.0, 50.0, 2.5, 10.0, 250.0]	[0.19, 0.2, 0.17, 0.18, 0.18, 0.19, 0.19, 0.25, 0.17]	[0.32, 0.09, -0.05, 0.39, -0.32, -0.32, -0.23, 0.11, 0.03]	118.44	2.3743	43.37	151.22	9	-0.143	CC121
TCAGGTACCTGTAAATCTTT	CC121>VH:L104M-ATG|CC121>VL:M4L-TTG;E107D-GAT	54.86	29260.5	TRUE	6.04	[88, 91, 82, 107, 98, 96, 155, 129, 124]	[500.0, 5.0, 1000.0, 100.0, 2000.0, 50.0, 2.5, 10.0, 250.0]	[0.19, 0.2, 0.17, 0.18, 0.18, 0.19, 0.19, 0.25, 0.17]	[0.83, 0.45, -0.01, 0.7, 0.39, 0.69, 0.89, 0.84, 0.8]	107.78	0.8629	35.41	85.92	9	-0.37	CC121
CAGTGTAGATACGAGTAAAT	CC121>VH:L104M-ATG|CC121>VL:M4L-TTG;E107D-GAT	58.54	21771.3	TRUE	6.91	[66, 114, 130, 120, 112, 134, 160, 139, 112]	[500.0, 5.0, 1000.0, 100.0, 2000.0, 50.0, 2.5, 10.0, 250.0]	[0.19, 0.2, 0.17, 0.18, 0.18, 0.19, 0.19, 0.25, 0.17]	[-0.32, 0.04, -0.08, 0.13, -0.16, 0.43, 0.2, 0.21, -0.09]	120.78	0.9871	40.44	86.59	9	-0.33	CC121
TTAGGTAGGAATCAGTGAGT	CC121>VH:L104M-ATG|CC121>VL:M4L-TTG;E107D-GAT	74.07	29468.5	TRUE	6.71	[53, 56, 81, 81, 59, 63, 69, 88, 73]	[500.0, 5.0, 1000.0, 100.0, 2000.0, 50.0, 2.5, 10.0, 250.0]	[0.19, 0.2, 0.17, 0.18, 0.18, 0.19, 0.19, 0.25, 0.17]	[0.56, 0.21, 0.43, 0.76, 0.12, 0.54, 0.18, 0.74, 0.49]	69.22	0.9586	45.25	125.3	9	-0.185	CC121
ACATCCTCCTATCCGTATAT	CC121>VH:L104M-ATG|CC121>VL:V3Q-CAG	64.3	27131.2	TRUE	4.28	[132, 186, 243, 218, 201, 240, 293, 222, 264]	[500.0, 5.0, 1000.0, 100.0, 2000.0, 50.0, 2.5, 10.0, 250.0]	[0.19, 0.2, 0.17, 0.18, 0.18, 0.19, 0.19, 0.25, 0.17]	[0.1, 0.17, 0.24, 0.42, 0.11, 0.7, 0.49, 0.31, 0.57]	222.11	0.6114	50.42	82.51	9	-0.272	CC121
TTTTAAATCAGGATATCCGG	CC121>VH:L104M-ATG|CC121>VL:V3Q-CAG	55.5	34501.2	TRUE	8.86	[61, 81, 110, 80, 121, 90, 132, 114, 77]	[500.0, 5.0, 1000.0, 100.0, 2000.0, 50.0, 2.5, 10.0, 250.0]	[0.19, 0.2, 0.17, 0.18, 0.18, 0.19, 0.19, 0.25, 0.17]	[0.76, 0.74, 0.87, 0.74, 1.15, 1.05, 1.12, 1.12, 0.57]	96.22	1.2657	26.75	122.78	9	-0.363	CC121
ATTGCAGGCAACACTTGAGT	CC121>VH:L104M-ATG|CC121>VL:V3Q-CAG	59.21	19988.5	TRUE	6.34	[152, 242, 225, 246, 189, 219, 321, 228, 219]	[500.0, 5.0, 1000.0, 100.0, 2000.0, 50.0, 2.5, 10.0, 250.0]	[0.19, 0.2, 0.17, 0.18, 0.18, 0.19, 0.19, 0.25, 0.17]	[-0.22, 0.02, -0.39, 0.07, -0.5, 0.04, 0.1, -0.18, -0.22]	226.78	0.9057	44.2	79.96	9	-0.323	CC121
AATTATTGCAAGATGTATGT	CC121>VH:L104M-ATG|CC121>VL:V3Q-CAG	60.61	23020.7	TRUE	11.62	[253, 424, 461, 460, 389, 434, 527, 444, 404]	[500.0, 5.0, 1000.0, 100.0, 2000.0, 50.0, 2.5, 10.0, 250.0]	[0.19, 0.2, 0.17, 0.18, 0.18, 0.19, 0.19, 0.25, 0.17]	[-0.13, 0.18, -0.01, 0.32, -0.11, 0.38, 0.17, 0.13, 0.01]	421.78	1.66	43.5	85.46	9	-0.308	CC121
AATTCTTTCATCAAAGCTTT	CC121>VH:L104M-ATG|CC121>VL:V3Q-CAG	62.01	25673.8	TRUE	3.92	[83, 157, 195, 179, 166, 161, 229, 152, 179]	[500.0, 5.0, 1000.0, 100.0, 2000.0, 50.0, 2.5, 10.0, 250.0]	[0.19, 0.2, 0.17, 0.18, 0.18, 0.19, 0.19, 0.25, 0.17]	[-0.21, 0.28, 0.28, 0.49, 0.19, 0.48, 0.5, 0.12, 0.37]	166.78	0.56	47.64	81.33	9	-0.294	CC121
AAGTGTAGATTTGAAGGCGG	CC121>VH:L104M-ATG|CC121>VL:V3Q-CAG	52.56	40223.3	TRUE	2.71	[139, 224, 190, 188, 190, 175, 244, 183, 220]	[500.0, 5.0, 1000.0, 100.0, 2000.0, 50.0, 2.5, 10.0, 250.0]	[0.19, 0.2, 0.17, 0.18, 0.18, 0.19, 0.19, 0.25, 0.17]	[1.07, 1.33, 0.79, 1.1, 0.93, 1.14, 1.13, 0.93, 1.21]	194.78	0.3871	39.05	70.74	9	-0.396	CC121
TTTCGAACACTTGCAGGTTT	CC121>VH:L104M-ATG|CC121>VL:V3Q-CAG;E107D-GAT	80.05	25484.2	TRUE	10.39	[79, 98, 99, 113, 128, 71, 131, 127, 136]	[500.0, 5.0, 1000.0, 100.0, 2000.0, 50.0, 2.5, 10.0, 250.0]	[0.19, 0.2, 0.17, 0.18, 0.18, 0.19, 0.19, 0.25, 0.17]	[0.16, 0.05, -0.25, 0.27, 0.26, -0.26, 0.14, 0.3, 0.42]	109.11	1.4843	47.12	139.66	9	-0.137	CC121
ATTTGTTCGCTCCTTCATAG	CC121>VH:L104M-ATG|CC121>VL:V3Q-CAG;E107D-GAT	56.17	27253.9	TRUE	14.66	[110, 151, 112, 130, 97, 79, 146, 136, 121]	[500.0, 5.0, 1000.0, 100.0, 2000.0, 50.0, 2.5, 10.0, 250.0]	[0.19, 0.2, 0.17, 0.18, 0.18, 0.19, 0.19, 0.25, 0.17]	[0.91, 0.94, 0.2, 0.74, 0.13, 0.17, 0.56, 0.67, 0.52]	120.22	2.0943	27.79	116.18	9	-0.355	CC121
TATCCTTTGCGTCTACCTTC	CC121>VH:L104M-ATG|CC121>VL:V3Q-CAG;E107D-GAT	60.94	24375.7	TRUE	19.33	[208, 315, 259, 264, 210, 246, 269, 261, 236]	[500.0, 5.0, 1000.0, 100.0, 2000.0, 50.0, 2.5, 10.0, 250.0]	[0.19, 0.2, 0.17, 0.18, 0.18, 0.19, 0.19, 0.25, 0.17]	[0.44, 0.61, 0.02, 0.38, -0.14, 0.42, 0.06, 0.22, 0.1]	252	2.7614	36.99	103.39	9	-0.305	CC121
CCTTCTTCATTGATATAATC	CC121>VH:L104M-ATG|CC121>VL:V3Q-CAG;E107D-GAT	60.29	19785.3	TRUE	9.08	[55, 112, 105, 97, 94, 64, 154, 96, 93]	[500.0, 5.0, 1000.0, 100.0, 2000.0, 50.0, 2.5, 10.0, 250.0]	[0.19, 0.2, 0.17, 0.18, 0.18, 0.19, 0.19, 0.25, 0.17]	[-0.42, 0.18, -0.22, -0.01, -0.24, -0.47, 0.31, -0.16, -0.19]	96.67	1.2971	35.36	105.69	9	-0.312	CC121
TTATCTATCTAGATGCGTAT	CC121>VH:L104M-ATG|CC121>VL:V3Q-CAG;E107D-GAT	46.41	26293.3	TRUE	6.31	[43, 75, 81, 52, 34, 57, 79, 57, 77]	[500.0, 5.0, 1000.0, 100.0, 2000.0, 50.0, 2.5, 10.0, 250.0]	[0.19, 0.2, 0.17, 0.18, 0.18, 0.19, 0.19, 0.25, 0.17]	[0.59, 0.97, 0.77, 0.46, -0.34, 0.73, 0.71, 0.45, 0.91]	61.67	0.9014	25.84	83.74	9	-0.473	CC121
CAGTCCAGAAACCAGCCCAT	CC121>VH:L104M-ATG|CC121>VL:V3Q-CAG;E107D-GAT	57.86	24192.5	TRUE	9.47	[217, 414, 333, 329, 274, 283, 418, 289, 343]	[500.0, 5.0, 1000.0, 100.0, 2000.0, 50.0, 2.5, 10.0, 250.0]	[0.19, 0.2, 0.17, 0.18, 0.18, 0.19, 0.19, 0.25, 0.17]	[0.16, 0.67, 0.04, 0.36, -0.09, 0.28, 0.35, 0.03, 0.3]	322.22	1.3529	41.32	81.67	9	-0.337	CC121
ACTCCATCGAACCTGTATTT	CC121>VH:L104M-ATG|CC121>VL:V3Q-CAG;E107D-GAT	60.24	34476.7	TRUE	4.43	[32, 53, 83, 86, 53, 49, 83, 69, 84]	[500.0, 5.0, 1000.0, 100.0, 2000.0, 50.0, 2.5, 10.0, 250.0]	[0.19, 0.2, 0.17, 0.18, 0.18, 0.19, 0.19, 0.25, 0.17]	[0.33, 0.63, 0.96, 1.34, 0.46, 0.67, 0.94, 0.89, 1.19]	65.78	0.6329	35.72	102.68	9	-0.312	CC121
TCTGGATTATAGACTGCTAT	CC121>VH:L104M-ATG|CC121>VL:V3Q-CAG;E107D-GAT	64.52	28043	TRUE	4.17	[66, 107, 126, 119, 100, 109, 123, 118, 121]	[500.0, 5.0, 1000.0, 100.0, 2000.0, 50.0, 2.5, 10.0, 250.0]	[0.19, 0.2, 0.17, 0.18, 0.18, 0.19, 0.19, 0.25, 0.17]	[0.17, 0.44, 0.37, 0.62, 0.18, 0.63, 0.31, 0.47, 0.52]	109.89	0.5957	46.79	90.12	9	-0.27	CC121
TTAGAAACCATCATGTGAGG	CC121>VH:L104M-ATG|CC121>VL:V3Q-CAG;E107D-GAT	67.09	19580.5	TRUE	10.21	[176, 248, 212, 254, 180, 221, 269, 242, 259]	[500.0, 5.0, 1000.0, 100.0, 2000.0, 50.0, 2.5, 10.0, 250.0]	[0.19, 0.2, 0.17, 0.18, 0.18, 0.19, 0.19, 0.25, 0.17]	[-0.18, -0.11, -0.65, -0.06, -0.75, -0.12, -0.33, -0.27, -0.15]	229	1.4586	46.58	97.97	9	-0.246	CC121
CCTGGTGGCAAGCAGGGTAT	CC121>VH:L104M-ATG|CC121>VL:V3Q-CAG;E107D-GAT	68.31	20888.3	TRUE	10.96	[70, 123, 113, 84, 115, 77, 140, 119, 112]	[500.0, 5.0, 1000.0, 100.0, 2000.0, 50.0, 2.5, 10.0, 250.0]	[0.19, 0.2, 0.17, 0.18, 0.18, 0.19, 0.19, 0.25, 0.17]	[-0.21, 0.17, -0.26, -0.36, -0.09, -0.34, 0.03, 0.01, -0.06]	105.89	1.5657	38.63	126.35	9	-0.235	CC121
TAACCATTAATTACAGGCTT	CC121>VH:L104M-ATG|CC121>VL:V3Q-CAG;E107D-GAT	65.52	23196.2	TRUE	9.96	[132, 208, 216, 198, 202, 206, 234, 186, 176]	[500.0, 5.0, 1000.0, 100.0, 2000.0, 50.0, 2.5, 10.0, 250.0]	[0.19, 0.2, 0.17, 0.18, 0.18, 0.19, 0.19, 0.25, 0.17]	[-0.0, 0.23, -0.03, 0.18, 0.02, 0.37, 0.07, -0.05, -0.11]	195.33	1.4229	44.51	98.72	9	-0.26	CC121
ATTGCCACGAATATATGCGG	CC121>VH:L104M-ATG|CC121>VL:V3Q-CAG;E107D-GAT	58.97	25069.9	TRUE	2.14	[56, 91, 81, 72, 74, 81, 110, 79, 95]	[500.0, 5.0, 1000.0, 100.0, 2000.0, 50.0, 2.5, 10.0, 250.0]	[0.19, 0.2, 0.17, 0.18, 0.18, 0.19, 0.19, 0.25, 0.17]	[0.22, 0.49, 0.02, 0.18, 0.03, 0.49, 0.44, 0.17, 0.46]	82.11	0.3057	45.27	77.34	9	-0.325	CC121
CATTCAGGGAGTAAGGGTAG	CC121>VH:L104M-ATG|CC121>VL:V3Q-CAG;M4L-TTG	58.72	21587	TRUE	7.09	[79, 136, 146, 125, 105, 128, 163, 141, 123]	[500.0, 5.0, 1000.0, 100.0, 2000.0, 50.0, 2.5, 10.0, 250.0]	[0.19, 0.2, 0.17, 0.18, 0.18, 0.19, 0.19, 0.25, 0.17]	[-0.16, 0.19, -0.02, 0.09, -0.35, 0.26, 0.12, 0.13, -0.05]	127.33	1.0129	40.47	86.81	9	-0.328	CC121
CTGGACATCTTGGAACACGG	CC121>VH:L104M-ATG|CC121>VL:V3Q-CAG;M4L-TTG	53.31	32104.9	TRUE	5.46	[128, 171, 173, 192, 129, 161, 209, 169, 177]	[500.0, 5.0, 1000.0, 100.0, 2000.0, 50.0, 2.5, 10.0, 250.0]	[0.19, 0.2, 0.17, 0.18, 0.18, 0.19, 0.19, 0.25, 0.17]	[0.86, 0.85, 0.56, 1.04, 0.28, 0.92, 0.81, 0.72, 0.8]	167.67	0.78	37.39	76.34	9	-0.387	CC121
CTGGGCATATGGGCTTCATC	CC121>VH:L104M-ATG|CC121>VL:V3Q-CAG;M4L-TTG	52.86	24078.5	TRUE	23.12	[378, 553, 641, 538, 446, 534, 810, 737, 582]	[500.0, 5.0, 1000.0, 100.0, 2000.0, 50.0, 2.5, 10.0, 250.0]	[0.19, 0.2, 0.17, 0.18, 0.18, 0.19, 0.19, 0.25, 0.17]	[0.19, 0.31, 0.21, 0.29, -0.17, 0.42, 0.53, 0.61, 0.28]	579.89	3.3029	33.66	84.19	9	-0.393	CC121
TTTTCATTGTACGTGTATAT	CC121>VH:L104M-ATG|CC121>VL:V3Q-CAG;M4L-TTG	73.73	17908.6	TRUE	5.5	[50, 78, 83, 82, 66, 59, 96, 67, 69]	[500.0, 5.0, 1000.0, 100.0, 2000.0, 50.0, 2.5, 10.0, 250.0]	[0.19, 0.2, 0.17, 0.18, 0.18, 0.19, 0.19, 0.25, 0.17]	[-0.56, -0.34, -0.56, -0.25, -0.75, -0.58, -0.37, -0.68, -0.62]	72.22	0.7857	65.76	78.36	9	-0.188	CC121
ATTTCAGTATTTCTGGGTGC	CC121>VH:L104M-ATG|CC121>VL:V3Q-CAG;M4L-TTG	45.92	23693.5	TRUE	8.56	[85, 151, 122, 93, 80, 97, 169, 121, 117]	[500.0, 5.0, 1000.0, 100.0, 2000.0, 50.0, 2.5, 10.0, 250.0]	[0.19, 0.2, 0.17, 0.18, 0.18, 0.19, 0.19, 0.25, 0.17]	[0.47, 0.87, 0.25, 0.19, -0.22, 0.39, 0.7, 0.43, 0.4]	115	1.2229	27.22	78.57	9	-0.479	CC121
TTAGATGCGCATACTTCTTG	CC121>VH:L104M-ATG|CC121>VL:V3Q-CAG;M4L-TTG	70.55	20633	TRUE	13.39	[202, 249, 255, 260, 225, 212, 303, 228, 218]	[500.0, 5.0, 1000.0, 100.0, 2000.0, 50.0, 2.5, 10.0, 250.0]	[0.19, 0.2, 0.17, 0.18, 0.18, 0.19, 0.19, 0.25, 0.17]	[0.04, -0.09, -0.36, -0.0, -0.4, -0.16, -0.13, -0.33, -0.38]	239.11	1.9129	45.67	111.65	9	-0.215	CC121
TAACCTTTCATGAATGCTTG	CC121>VH:L104M-ATG|CC121>VL:V3Q-CAG;M4L-TTG	57.56	24488.5	TRUE	3.61	[67, 110, 86, 94, 67, 84, 113, 78, 101]	[500.0, 5.0, 1000.0, 100.0, 2000.0, 50.0, 2.5, 10.0, 250.0]	[0.19, 0.2, 0.17, 0.18, 0.18, 0.19, 0.19, 0.25, 0.17]	[0.35, 0.64, -0.03, 0.43, -0.24, 0.41, 0.35, 0.03, 0.42]	88.89	0.5157	41.99	79.47	9	-0.34	CC121
TCATCATTGTTGGTTTCCAG	CC121>VH:L104M-ATG|CC121>VL:V3Q-CAG;M4L-TTG	62.37	26572.7	TRUE	4.6	[141, 213, 222, 238, 218, 202, 287, 231, 244]	[500.0, 5.0, 1000.0, 100.0, 2000.0, 50.0, 2.5, 10.0, 250.0]	[0.19, 0.2, 0.17, 0.18, 0.18, 0.19, 0.19, 0.25, 0.17]	[0.18, 0.35, 0.1, 0.53, 0.21, 0.43, 0.45, 0.35, 0.44]	221.78	0.6571	48.09	81.45	9	-0.291	CC121
TCGTCTGTGTTCAAGTGCTG	CC121>VH:L104M-ATG|CC121>VL:V3Q-CAG;M4L-TTG	64.26	19437.5	TRUE	12.22	[105, 157, 141, 133, 98, 159, 153, 159, 155]	[500.0, 5.0, 1000.0, 100.0, 2000.0, 50.0, 2.5, 10.0, 250.0]	[0.19, 0.2, 0.17, 0.18, 0.18, 0.19, 0.19, 0.25, 0.17]	[-0.18, -0.02, -0.49, -0.24, -0.87, 0.16, -0.39, -0.12, -0.14]	140	1.7457	41.25	102.81	9	-0.272	CC121
CTATATAGCATTACATGATC	CC121>VH:L104M-ATG|CC121>VL:V3Q-CAG;M4L-TTG	55.55	25740.4	TRUE	3.6	[55, 96, 108, 84, 76, 116, 126, 98, 112]	[500.0, 5.0, 1000.0, 100.0, 2000.0, 50.0, 2.5, 10.0, 250.0]	[0.19, 0.2, 0.17, 0.18, 0.18, 0.19, 0.19, 0.25, 0.17]	[0.07, 0.44, 0.3, 0.27, -0.06, 0.88, 0.5, 0.35, 0.56]	96.78	0.5143	40.54	76.9	9	-0.362	CC121
AAAGCAATGTTTCCTTATGG	CC121>VH:L104M-ATG|CC121>VL:V3Q-CAG;M4L-TTG	63.39	27623.8	TRUE	8.11	[76, 126, 94, 127, 83, 85, 101, 87, 97]	[500.0, 5.0, 1000.0, 100.0, 2000.0, 50.0, 2.5, 10.0, 250.0]	[0.19, 0.2, 0.17, 0.18, 0.18, 0.19, 0.19, 0.25, 0.17]	[0.57, 0.88, 0.14, 0.91, 0.11, 0.47, 0.23, 0.22, 0.4]	97.33	1.1586	39.37	104.49	9	-0.281	CC121
ATGTGTGTATTTACAGACTT	CC121>VH:L104M-ATG|CC121>VL:V3Q-CAG;M4L-TTG	73.13	19059.5	TRUE	15.63	[77, 108, 115, 125, 130, 107, 135, 175, 112]	[500.0, 5.0, 1000.0, 100.0, 2000.0, 50.0, 2.5, 10.0, 250.0]	[0.19, 0.2, 0.17, 0.18, 0.18, 0.19, 0.19, 0.25, 0.17]	[-0.51, -0.45, -0.67, -0.22, -0.35, -0.3, -0.46, 0.13, -0.5]	120.44	2.2329	41.55	137.44	9	-0.193	CC121
ACACGTTCATTCGAATAATT	CC121>VH:L104M-ATG|CC121>VL:V3Q-CAG;M4L-TTG	58.89	23708.4	TRUE	10.44	[141, 224, 259, 228, 178, 199, 294, 267, 247]	[500.0, 5.0, 1000.0, 100.0, 2000.0, 50.0, 2.5, 10.0, 250.0]	[0.19, 0.2, 0.17, 0.18, 0.18, 0.19, 0.19, 0.25, 0.17]	[0.01, 0.25, 0.15, 0.3, -0.25, 0.24, 0.32, 0.39, 0.3]	226.33	1.4914	40.04	87.81	9	-0.326	CC121
CTTGGTATACACAAGTGAAG	CC121>VH:L104M-ATG|CC121>VL:V3Q-CAG;M4L-TTG	54.8	26336.1	TRUE	7.8	[92, 107, 114, 138, 114, 143, 185, 156, 120]	[500.0, 5.0, 1000.0, 100.0, 2000.0, 50.0, 2.5, 10.0, 250.0]	[0.19, 0.2, 0.17, 0.18, 0.18, 0.19, 0.19, 0.25, 0.17]	[0.45, 0.24, 0.02, 0.62, 0.16, 0.82, 0.7, 0.66, 0.3]	129.89	1.1143	36.17	84.56	9	-0.37	CC121
ATAGGTTGACATCTTGCAGT	CC121>VH:L104M-ATG|CC121>VL:V3Q-CAG;M4L-TTG	56.13	23663.3	TRUE	13.76	[131, 133, 137, 164, 126, 151, 227, 216, 154]	[500.0, 5.0, 1000.0, 100.0, 2000.0, 50.0, 2.5, 10.0, 250.0]	[0.19, 0.2, 0.17, 0.18, 0.18, 0.19, 0.19, 0.25, 0.17]	[0.47, 0.06, -0.2, 0.39, -0.18, 0.41, 0.51, 0.65, 0.18]	159.89	1.9657	34.2	94.38	9	-0.356	CC121
TTGCCCATCTTTACACAATT	CC121>VH:L104M-ATG|CC121>VL:V3Q-CAG;M4L-TTG;E107D-GAT	71.33	27117	TRUE	5.65	[70, 99, 109, 115, 118, 99, 119, 128, 121]	[500.0, 5.0, 1000.0, 100.0, 2000.0, 50.0, 2.5, 10.0, 250.0]	[0.19, 0.2, 0.17, 0.18, 0.18, 0.19, 0.19, 0.25, 0.17]	[0.15, 0.22, 0.05, 0.46, 0.31, 0.38, 0.16, 0.48, 0.41]	108.67	0.8071	49.26	105.42	9	-0.208	CC121
TTATAAATATTGAATGGTAC	CC121>VH:L104M-ATG|CC121>VL:V3Q-CAG;M4L-TTG;E107D-GAT	55.2	27576.3	TRUE	4.35	[40, 103, 85, 94, 86, 77, 112, 92, 141]	[500.0, 5.0, 1000.0, 100.0, 2000.0, 50.0, 2.5, 10.0, 250.0]	[0.19, 0.2, 0.17, 0.18, 0.18, 0.19, 0.19, 0.25, 0.17]	[-0.17, 0.77, 0.18, 0.65, 0.34, 0.51, 0.56, 0.49, 1.12]	92.22	0.6214	37.59	81.85	9	-0.366	CC121
CTTTCTGCGAGCGCGCCATG	CC121>VH:L104M-ATG|CC121>VL:V3Q-CAG;M4L-TTG;E107D-GAT	70.94	29033.3	TRUE	12.67	[59, 74, 61, 68, 64, 72, 54, 96, 58]	[500.0, 5.0, 1000.0, 100.0, 2000.0, 50.0, 2.5, 10.0, 250.0]	[0.19, 0.2, 0.17, 0.18, 0.18, 0.19, 0.19, 0.25, 0.17]	[0.84, 0.74, 0.15, 0.63, 0.36, 0.86, -0.05, 0.99, 0.29]	67.33	1.81	162.17	162.17	9	-0.211	CC121
TTGTCAATCAGCGCTTGAAC	CC121>VH:L104M-ATG|CC121>VL:V3Q-CAG;M4L-TTG;E107D-GAT	47.28	22103.5	TRUE	6.53	[64, 98, 75, 71, 43, 79, 105, 70, 80]	[500.0, 5.0, 1000.0, 100.0, 2000.0, 50.0, 2.5, 10.0, 250.0]	[0.19, 0.2, 0.17, 0.18, 0.18, 0.19, 0.19, 0.25, 0.17]	[0.51, 0.69, -0.0, 0.25, -0.66, 0.54, 0.46, 0.09, 0.3]	76.11	0.9329	29.91	75.52	9	-0.461	CC121
TTATACGGGTTTACTTGCAT	CC121>VH:L104M-ATG|CC121>VL:V3Q-CAG;M4L-TTG;E107D-GAT	57.15	27351.9	TRUE	3.15	[67, 124, 140, 137, 112, 112, 200, 124, 180]	[500.0, 5.0, 1000.0, 100.0, 2000.0, 50.0, 2.5, 10.0, 250.0]	[0.19, 0.2, 0.17, 0.18, 0.18, 0.19, 0.19, 0.25, 0.17]	[-0.01, 0.45, 0.31, 0.61, 0.13, 0.46, 0.81, 0.33, 0.89]	132.89	0.45	43.39	75.52	9	-0.345	CC121
AAATAATTACACACTGATGG	CC121>VH:L104M-ATG|CC121>VL:V3Q-CAG;M4L-TTG;E107D-GAT	50.27	26853.4	TRUE	3.3	[83, 149, 121, 117, 116, 122, 178, 126, 125]	[500.0, 5.0, 1000.0, 100.0, 2000.0, 50.0, 2.5, 10.0, 250.0]	[0.19, 0.2, 0.17, 0.18, 0.18, 0.19, 0.19, 0.25, 0.17]	[0.4, 0.81, 0.2, 0.48, 0.28, 0.69, 0.74, 0.45, 0.46]	126.33	0.4714	37.09	68.59	9	-0.424	CC121
AATTATGTGAGTCTTTATGT	CC121>VH:L104M-ATG|CC121>VL:V3Q-CAG;M4L-TTG;E107D-GAT	72.17	21537.4	TRUE	14.01	[57, 100, 206, 124, 118, 115, 168, 147, 146]	[500.0, 5.0, 1000.0, 100.0, 2000.0, 50.0, 2.5, 10.0, 250.0]	[0.19, 0.2, 0.17, 0.18, 0.18, 0.19, 0.19, 0.25, 0.17]	[-0.78, -0.39, 0.34, -0.06, -0.32, -0.03, 0.03, 0.05, 0.05]	131.22	2.0014	42.66	127.7	9	-0.201	CC121
CCTGGCGGGTGCGAGGACGG	CC121>VH:L104M-ATG|CC121>VL:V3Q-CAG;M4L-TTG;E107D-GAT	50.53	25315.5	TRUE	4.06	[28, 86, 52, 69, 62, 63, 71, 72, 69]	[500.0, 5.0, 1000.0, 100.0, 2000.0, 50.0, 2.5, 10.0, 250.0]	[0.19, 0.2, 0.17, 0.18, 0.18, 0.19, 0.19, 0.25, 0.17]	[-0.24, 0.95, -0.08, 0.66, 0.31, 0.67, 0.35, 0.58, 0.54]	63.56	0.58	33.47	77.84	9	-0.42	CC121
ATTGGCTCACTCGCATATTC	CC121>VH:L104M-ATG|CC121>VL:V3Q-CAG;M4L-TTG;E107D-GAT	45.68	25748.5	TRUE	7.02	[93, 191, 151, 161, 104, 140, 198, 188, 169]	[500.0, 5.0, 1000.0, 100.0, 2000.0, 50.0, 2.5, 10.0, 250.0]	[0.19, 0.2, 0.17, 0.18, 0.18, 0.19, 0.19, 0.25, 0.17]	[0.28, 0.89, 0.24, 0.66, -0.15, 0.6, 0.61, 0.75, 0.62]	155	1.0029	30.85	68.06	9	-0.483	CC121
CTTTCATTATATGTAGCAAC	CC121>VH:L104M-ATG|CC121>VL:V3Q-CAG;M4L-TTG;E107D-GAT	67.72	26067.8	TRUE	5.23	[57, 123, 119, 84, 109, 85, 127, 84, 116]	[500.0, 5.0, 1000.0, 100.0, 2000.0, 50.0, 2.5, 10.0, 250.0]	[0.19, 0.2, 0.17, 0.18, 0.18, 0.19, 0.19, 0.25, 0.17]	[-0.04, 0.64, 0.29, 0.11, 0.3, 0.27, 0.36, -0.02, 0.46]	100.44	0.7471	45	103.98	9	-0.24	CC121
TAGCGCTGGATTAAATAATT	CC121>VH:L104M-ATG|CC121>VL:V3Q-CAG;M4L-TTG;E107D-GAT	53.11	16466	TRUE	12.89	[40, 121, 88, 94, 73, 49, 136, 89, 76]	[500.0, 5.0, 1000.0, 100.0, 2000.0, 50.0, 2.5, 10.0, 250.0]	[0.19, 0.2, 0.17, 0.18, 0.18, 0.19, 0.19, 0.25, 0.17]	[-0.91, 0.26, -0.51, -0.08, -0.64, -0.88, 0.1, -0.3, -0.51]	85.11	1.8414	26.81	108.84	9	-0.39	CC121
TTGGCAGCGCTTGTACGTGG	CC121>VH:L104M-ATG|CC121>VL:V3Q-CAG;M4L-TTG;E107D-GAT	65.07	24547.2	TRUE	6.47	[104, 132, 129, 153, 104, 107, 161, 116, 138]	[500.0, 5.0, 1000.0, 100.0, 2000.0, 50.0, 2.5, 10.0, 250.0]	[0.19, 0.2, 0.17, 0.18, 0.18, 0.19, 0.19, 0.25, 0.17]	[0.39, 0.3, -0.04, 0.54, -0.21, 0.16, 0.26, -0.0, 0.27]	127.11	0.9243	45.37	94.34	9	-0.265	CC121
TTATAAACCTGGATAGCATG	CC121>VH:L104M-ATG|CC121>VL:V3Q-CAG;M4L-TTG;F100F-TTT	74.16	20100.8	TRUE	20.75	[142, 170, 150, 139, 148, 101, 190, 195, 171]	[500.0, 5.0, 1000.0, 100.0, 2000.0, 50.0, 2.5, 10.0, 250.0]	[0.19, 0.2, 0.17, 0.18, 0.18, 0.19, 0.19, 0.25, 0.17]	[0.1, -0.06, -0.55, -0.33, -0.43, -0.65, -0.23, 0.02, -0.15]	156.22	2.9643	37.81	152.19	9	-0.184	CC121
ACGTAAGTCAGTCAGCATTG	CC121>VH:L104M-ATG|CC121>VL:WT	52.08	21597	TRUE	10.93	[114, 137, 103, 113, 84, 135, 157, 141, 123]	[500.0, 5.0, 1000.0, 100.0, 2000.0, 50.0, 2.5, 10.0, 250.0]	[0.19, 0.2, 0.17, 0.18, 0.18, 0.19, 0.19, 0.25, 0.17]	[0.52, 0.36, -0.37, 0.1, -0.52, 0.5, 0.22, 0.28, 0.1]	123	1.5614	32.7	84.77	9	-0.402	CC121
CTTCATACCATTCATGATAG	CC121>VH:L104M-ATG|CC121>VL:WT	54.3	22203.8	TRUE	10.34	[143, 185, 195, 196, 159, 192, 321, 256, 214]	[500.0, 5.0, 1000.0, 100.0, 2000.0, 50.0, 2.5, 10.0, 250.0]	[0.19, 0.2, 0.17, 0.18, 0.18, 0.19, 0.19, 0.25, 0.17]	[0.11, 0.06, -0.18, 0.16, -0.33, 0.27, 0.52, 0.41, 0.17]	206.78	1.4771	36.58	81.68	9	-0.376	CC121
CTATCTGTCTAGCATCATGC	CC121>VH:L27F-TTC;A60T-ACA|CC121>VL:V3Q-CAG	206.02	24666.9	TRUE	8.63	[100, 48, 156, 77, 116, 58, 52, 42, 108]	[500.0, 5.0, 1000.0, 100.0, 2000.0, 50.0, 2.5, 10.0, 250.0]	[0.19, 0.2, 0.17, 0.18, 0.18, 0.19, 0.19, 0.25, 0.17]	[-0.07, -1.56, -0.17, -0.86, -0.45, -1.12, -1.77, -1.87, -0.49]	84.11	1.2329	125.49	358.73	9	0.445	CC121
CAGTGTGCCTTTACGCCAGC	CC121>VH:L27F-TTC;F58Y-TAC;L104M-ATG;D105N-AAC|CC121>VL:V3Q-CAG	16102.7	17888.7	TRUE	19.52	[2, 2, 8, 1, 9, 26, 16, 1]	[50.0, 250.0, 5.0, 1000.0, 2000.0, 2.5, 100.0, 500.0]	[0.39, 0.33, 0.4, 0.34, 0.35, 0.39, 0.35, 0.38]	[-6.16, -6.23, -4.29, -7.41, -4.24, -2.79, -3.38, -7.46]	8.12	3.2533	4055.04	0	8	3.13	CC121
TCATATTGCATCAATTGATG	CC121>VH:L27F-TTC;F58Y-TAC;L104M-ATG|CC121>VL:D1D-GAT;V3Q-CAG	960.76	12149.1	TRUE	8.7	[24, 41, 67, 17, 87, 100, 88, 25, 98]	[50.0, 250.0, 5.0, 10.0, 1000.0, 2000.0, 2.5, 100.0, 500.0]	[0.39, 0.33, 0.4, 0.47, 0.34, 0.35, 0.39, 0.35, 0.38]	[-3.24, -2.53, -1.89, -3.84, -1.63, -1.43, -1.7, -3.4, -1.51]	60.78	1.2429	953.4	1031.53	9	1.394	CC121
ACTTCAACACATGAACATTC	CC121>VH:L27F-TTC;F58Y-TAC;L104M-ATG|CC121>VL:E107D-GAT	1282	14447.2	TRUE	13.48	[50, 37, 60, 34, 94, 179, 131, 31, 162]	[50.0, 250.0, 5.0, 10.0, 1000.0, 2000.0, 2.5, 100.0, 500.0]	[0.39, 0.33, 0.4, 0.47, 0.34, 0.35, 0.39, 0.35, 0.38]	[-2.7, -3.2, -2.56, -3.35, -2.03, -1.11, -1.64, -3.61, -1.3]	86.44	1.9257	1272.62	1377.1	9	1.571	CC121
ATTCGATCATAGCTTGCTTG	CC121>VH:L27F-TTC;F58Y-TAC;L104M-ATG|CC121>VL:E107D-GAT	1795.54	15010.7	TRUE	10.83	[4, 28, 33, 25, 37, 81, 39, 12, 41]	[50.0, 250.0, 5.0, 10.0, 1000.0, 2000.0, 2.5, 100.0, 500.0]	[0.39, 0.33, 0.4, 0.47, 0.34, 0.35, 0.39, 0.35, 0.38]	[-5.39, -2.65, -2.47, -2.84, -2.42, -1.3, -2.44, -4.02, -2.33]	33.33	1.5471	401.82	1935.25	9	1.779	CC121
CAATGTGTACTTGTAGACTC	CC121>VH:L27F-TTC;F58Y-TAC;L104M-ATG|CC121>VL:E107D-GAT	2001.81	16622.7	TRUE	6.87	[9, 7, 23, 17, 30, 64, 45, 22, 36]	[50.0, 250.0, 5.0, 10.0, 1000.0, 2000.0, 2.5, 100.0, 500.0]	[0.39, 0.33, 0.4, 0.47, 0.34, 0.35, 0.39, 0.35, 0.38]	[-3.77, -4.19, -2.54, -2.94, -2.27, -1.18, -1.77, -2.69, -2.06]	28.11	0.9814	569.02	71707.4	9	1.846	CC121
AAGCATATGCTGGTGGATGT	CC121>VH:L27F-TTC;F58Y-TAC;L104M-ATG|CC121>VL:M4L-TTG	1538.35	15223.3	TRUE	6.32	[11, 30, 28, 13, 36, 88, 57, 13, 58]	[50.0, 250.0, 5.0, 10.0, 1000.0, 2000.0, 2.5, 100.0, 500.0]	[0.39, 0.33, 0.4, 0.47, 0.34, 0.35, 0.39, 0.35, 0.38]	[-3.84, -2.45, -2.62, -3.69, -2.37, -1.08, -1.8, -3.81, -1.74]	37.11	0.9029	1527.1	1655.97	9	1.684	CC121
CAGTAAGGATAGGAAGGAGC	CC121>VH:L27F-TTC;F58Y-TAC;L104M-ATG|CC121>VL:M4L-TTG	1756.27	17436.1	TRUE	8.47	[18, 22, 79, 27, 86, 157, 137, 23, 117]	[50.0, 250.0, 5.0, 10.0, 1000.0, 2000.0, 2.5, 100.0, 500.0]	[0.39, 0.33, 0.4, 0.47, 0.34, 0.35, 0.39, 0.35, 0.38]	[-3.88, -3.66, -1.87, -3.4, -1.87, -1.0, -1.29, -3.74, -1.48]	74	1.21	663.94	19768.2	9	1.765	CC121
AAGGGAATCTTCGTGTAAGG	CC121>VH:L27F-TTC;F58Y-TAC;L104M-ATG|CC121>VL:M4L-TTG	1146.06	12237.4	TRUE	8.34	[9, 19, 46, 36, 36, 87, 88, 23, 77]	[50.0, 250.0, 5.0, 10.0, 1000.0, 2000.0, 2.5, 100.0, 500.0]	[0.39, 0.33, 0.4, 0.47, 0.34, 0.35, 0.39, 0.35, 0.38]	[-4.31, -3.29, -2.08, -2.41, -2.55, -1.28, -1.35, -3.17, -1.51]	46.78	1.1914	1138.02	1230.75	9	1.502	CC121
CCATGAATCAGTGTATCAGT	CC121>VH:L27F-TTC;F58Y-TAC;L104M-ATG|CC121>VL:M4L-TTG	1084.95	10249.5	TRUE	10.8	[24, 34, 65, 45, 71, 134, 146, 36, 139]	[50.0, 250.0, 5.0, 10.0, 1000.0, 2000.0, 2.5, 100.0, 500.0]	[0.39, 0.33, 0.4, 0.47, 0.34, 0.35, 0.39, 0.35, 0.38]	[-4.02, -3.58, -2.7, -3.21, -2.69, -1.78, -1.74, -3.65, -1.78]	77.11	1.5429	1077.39	1163.49	9	1.469	CC121
TCACCTTTGAAGAAGGCATG	CC121>VH:L27F-TTC;F58Y-TAC;L104M-ATG|CC121>VL:M4L-TTG	885.86	10922.5	TRUE	7.2	[14, 29, 19, 12, 34, 55, 70, 15, 53]	[50.0, 250.0, 5.0, 10.0, 1000.0, 2000.0, 2.5, 100.0, 500.0]	[0.39, 0.33, 0.4, 0.47, 0.34, 0.35, 0.39, 0.35, 0.38]	[-3.25, -2.26, -2.93, -3.57, -2.21, -1.52, -1.26, -3.36, -1.62]	33.44	1.0286	227.98	3401.69	9	1.344	CC121
TCTTGTGTGCTTACGCCCGT	CC121>VH:L27F-TTC;F58Y-TAC;L104M-ATG|CC121>VL:M4L-TTG	1053.24	10059.9	TRUE	14.01	[27, 41, 42, 28, 53, 104, 97, 20, 109]	[50.0, 250.0, 5.0, 10.0, 1000.0, 2000.0, 2.5, 100.0, 500.0]	[0.39, 0.33, 0.4, 0.47, 0.34, 0.35, 0.39, 0.35, 0.38]	[-3.51, -2.97, -3.0, -3.56, -2.78, -1.81, -2.0, -4.16, -1.79]	57.89	2.0014	1045.94	1129.95	9	1.45	CC121
CCTTAAAGAAAGGTGCAAGT	CC121>VH:L27F-TTC;F58Y-TAC;L104M-ATG|CC121>VL:M4L-TTG	1245.56	12012.1	TRUE	10.06	[24, 37, 90, 40, 90, 160, 122, 44, 132]	[50.0, 250.0, 5.0, 10.0, 1000.0, 2000.0, 2.5, 100.0, 500.0]	[0.39, 0.33, 0.4, 0.47, 0.34, 0.35, 0.39, 0.35, 0.38]	[-4.0, -3.44, -2.22, -3.36, -2.34, -1.51, -1.99, -3.34, -1.84]	82.11	1.4371	1236.71	1339.61	9	1.554	CC121
ATGTGAACGAATGCAGCTTC	CC121>VH:L27F-TTC;F58Y-TAC;L104M-ATG|CC121>VL:M4L-TTG	1105.57	10201.6	TRUE	11.09	[12, 17, 34, 29, 32, 65, 57, 16, 69]	[50.0, 250.0, 5.0, 10.0, 1000.0, 2000.0, 2.5, 100.0, 500.0]	[0.39, 0.33, 0.4, 0.47, 0.34, 0.35, 0.39, 0.35, 0.38]	[-3.98, -3.54, -2.6, -2.8, -2.8, -1.78, -2.06, -3.78, -1.75]	36.78	1.5843	1097.85	1187.73	9	1.48	CC121
TTACGCATCTGCCTGGGCTT	CC121>VH:L27F-TTC;F58Y-TAC;L104M-ATG|CC121>VL:M4L-TTG	3187.24	17301.5	TRUE	23.42	[10, 13, 43, 17, 42, 98, 40, 15, 58]	[50.0, 250.0, 5.0, 10.0, 1000.0, 2000.0, 2.5, 100.0, 500.0]	[0.39, 0.33, 0.4, 0.47, 0.34, 0.35, 0.39, 0.35, 0.38]	[-4.73, -4.42, -2.75, -4.06, -2.91, -1.68, -3.06, -4.36, -2.49]	37.33	3.3457	3161.63	3455.01	9	2.132	CC121
TAATGTATGTGGGATCGTTG	CC121>VH:L27F-TTC;F58Y-TAC;L104M-ATG|CC121>VL:M4L-TTG;E107D-GAT	1687.18	13587.5	TRUE	9.8	[22, 16, 36, 36, 45, 100, 72, 11, 67]	[50.0, 250.0, 5.0, 10.0, 1000.0, 2000.0, 2.5, 100.0, 500.0]	[0.39, 0.33, 0.4, 0.47, 0.34, 0.35, 0.39, 0.35, 0.38]	[-3.39, -3.91, -2.81, -2.78, -2.6, -1.45, -2.01, -4.61, -2.08]	45	1.4	1674.69	1817.33	9	1.741	CC121
TCATACGTCCTCATTTATAC	CC121>VH:L27F-TTC;F58Y-TAC;L104M-ATG|CC121>VL:M4L-TTG;E107D-GAT	1103.55	11416.7	TRUE	6.28	[10, 9, 15, 11, 20, 34, 34, 7, 39]	[50.0, 250.0, 5.0, 10.0, 1000.0, 2000.0, 2.5, 100.0, 500.0]	[0.39, 0.33, 0.4, 0.47, 0.34, 0.35, 0.39, 0.35, 0.38]	[-3.07, -3.28, -2.61, -3.03, -2.31, -1.55, -1.63, -3.8, -1.4]	19.89	0.8971	378.27	9765.51	9	1.479	CC121
TTAGCTTTCCACAAAGACTT	CC121>VH:L27F-TTC;F58Y-TAC;L104M-ATG|CC121>VL:M4L-TTG;E107D-GAT	1456.91	16718.3	TRUE	3.57	[4, 20, 26, 14, 38, 58, 42, 11, 43]	[50.0, 250.0, 5.0, 10.0, 1000.0, 2000.0, 2.5, 100.0, 500.0]	[0.39, 0.33, 0.4, 0.47, 0.34, 0.35, 0.39, 0.35, 0.38]	[-4.61, -2.35, -2.04, -2.9, -1.61, -1.0, -1.55, -3.37, -1.48]	28.44	0.51	1446.34	1569.12	9	1.65	CC121
CAAGGTGTCTGCATTTATTT	CC121>VH:L27F-TTC;F58Y-TAC;L104M-ATG|CC121>VL:M4L-TTG;E107D-GAT	1212.11	12061.6	TRUE	7.16	[4, 29, 40, 19, 52, 77, 78, 16, 72]	[50.0, 250.0, 5.0, 10.0, 1000.0, 2000.0, 2.5, 100.0, 500.0]	[0.39, 0.33, 0.4, 0.47, 0.34, 0.35, 0.39, 0.35, 0.38]	[-5.59, -2.79, -2.39, -3.44, -2.13, -1.57, -1.63, -3.8, -1.72]	43	1.0229	1200.74	1303.74	9	1.537	CC121
TTATGTTTAAACCAAGAAGC	CC121>VH:L27F-TTC;F58Y-TAC;L104M-ATG|CC121>VL:M4L-TTG;E107D-GAT	1356.44	13472.3	TRUE	16.57	[41, 58, 219, 97, 140, 339, 205, 52, 277]	[50.0, 250.0, 5.0, 10.0, 1000.0, 2000.0, 2.5, 100.0, 500.0]	[0.39, 0.33, 0.4, 0.47, 0.34, 0.35, 0.39, 0.35, 0.38]	[-4.05, -3.61, -1.76, -2.9, -2.52, -1.25, -2.06, -3.92, -1.59]	158.67	2.3671	1346.69	1457.89	9	1.606	CC121
CTACCAATATAGACTTCTGT	CC121>VH:L27F-TTC;F58Y-TAC;L104M-ATG|CC121>VL:M4L-TTG;E107D-GAT	2147.74	18441.7	TRUE	19.78	[10, 15, 43, 8, 58, 89, 43, 6, 90]	[50.0, 250.0, 5.0, 10.0, 1000.0, 2000.0, 2.5, 100.0, 500.0]	[0.39, 0.33, 0.4, 0.47, 0.34, 0.35, 0.39, 0.35, 0.38]	[-4.1, -3.58, -2.12, -4.52, -1.81, -1.19, -2.33, -5.05, -1.23]	40.22	2.8257	441.46	78466.3	9	1.889	CC121
CCGGCATGGTGCGAAGATAT	CC121>VH:L27F-TTC;F58Y-TAC;L104M-ATG|CC121>VL:M4L-TTG;E107D-GAT	1441.72	13117.7	TRUE	11.71	[44, 23, 87, 33, 88, 154, 101, 27, 110]	[50.0, 250.0, 5.0, 10.0, 1000.0, 2000.0, 2.5, 100.0, 500.0]	[0.39, 0.33, 0.4, 0.47, 0.34, 0.35, 0.39, 0.35, 0.38]	[-2.99, -3.99, -2.13, -3.5, -2.23, -1.43, -2.12, -3.91, -1.97]	74.11	1.6729	1431.27	1552.68	9	1.644	CC121
TCAGGTAGATATCTAGGCTC	CC121>VH:L27F-TTC;F58Y-TAC;L104M-ATG|CC121>VL:M4L-TTG;E107D-GAT	2583.19	16685.7	TRUE	12.56	[11, 33, 26, 12, 49, 112, 88, 3, 60]	[50.0, 250.0, 5.0, 10.0, 1000.0, 2000.0, 2.5, 100.0, 500.0]	[0.39, 0.33, 0.4, 0.47, 0.34, 0.35, 0.39, 0.35, 0.38]	[-4.59, -3.07, -3.48, -4.57, -2.68, -1.49, -1.93, -6.68, -2.44]	43.78	1.7943	2562.97	98789.3	9	2.003	CC121
AATCGCTGGCTCGCGGGTGC	CC121>VH:L27F-TTC;F58Y-TAC;L104M-ATG|CC121>VL:M4L-TTG;E107D-GAT	2064.33	12764	TRUE	16.23	[7, 12, 29, 17, 49, 68, 52, 7, 52]	[50.0, 250.0, 5.0, 10.0, 1000.0, 2000.0, 2.5, 100.0, 500.0]	[0.39, 0.33, 0.4, 0.47, 0.34, 0.35, 0.39, 0.35, 0.38]	[-5.0, -4.28, -3.07, -3.82, -2.43, -1.96, -2.44, -5.21, -2.4]	32.56	2.3186	382.73	83731.4	9	1.865	CC121
TATCGTACGCTTGAACAATC	CC121>VH:L27F-TTC;F58Y-TAC;L104M-ATG|CC121>VL:M4L-TTG;E107D-GAT	1339.5	12653.2	TRUE	5.64	[14, 30, 36, 11, 44, 76, 65, 7, 53]	[50.0, 250.0, 5.0, 10.0, 1000.0, 2000.0, 2.5, 100.0, 500.0]	[0.39, 0.33, 0.4, 0.47, 0.34, 0.35, 0.39, 0.35, 0.38]	[-3.67, -2.63, -2.43, -4.12, -2.26, -1.48, -1.79, -4.89, -2.05]	37.33	0.8057	1329.89	1443.37	9	1.598	CC121
CATCCTACGATCATTTATTC	CC121>VH:L27F-TTC;F58Y-TAC;L104M-ATG|CC121>VL:M4L-TTG;E107D-GAT	9194.22	37256	TRUE	5.19	[3, 5, 20, 9, 27, 41, 34, 4, 6]	[50.0, 250.0, 5.0, 10.0, 1000.0, 2000.0, 2.5, 100.0, 500.0]	[0.39, 0.33, 0.4, 0.47, 0.34, 0.35, 0.39, 0.35, 0.38]	[-5.27, -4.59, -2.65, -3.78, -2.34, -1.74, -2.09, -5.07, -4.56]	16.56	0.7414	904.28	75855.9	9	2.785	CC121
TTGGATGTACGTATGTATAC	CC121>VH:L27F-TTC;F58Y-TAC;L104M-ATG|CC121>VL:M4L-TTG;E107D-GAT	1432.38	11785.1	TRUE	15.6	[22, 17, 84, 46, 90, 137, 99, 25, 124]	[50.0, 250.0, 5.0, 10.0, 1000.0, 2000.0, 2.5, 100.0, 500.0]	[0.39, 0.33, 0.4, 0.47, 0.34, 0.35, 0.39, 0.35, 0.38]	[-4.13, -4.56, -2.32, -3.16, -2.34, -1.73, -2.29, -4.16, -1.93]	71.56	2.2286	1422.01	1541.7	9	1.64	CC121
ACGCGATCATATAATCACTT	CC121>VH:L27F-TTC;F58Y-TAC;L104M-ATG|CC121>VL:M4L-TTG;E107D-GAT	1506.05	9055.49	TRUE	16.31	[4, 3, 26, 11, 30, 27, 30, 5, 37]	[50.0, 250.0, 5.0, 10.0, 1000.0, 2000.0, 2.5, 100.0, 500.0]	[0.39, 0.33, 0.4, 0.47, 0.34, 0.35, 0.39, 0.35, 0.38]	[-5.13, -5.61, -2.55, -3.77, -2.46, -2.62, -2.55, -5.02, -2.22]	19.22	2.33	1495.07	1620.75	9	1.671	CC121
TATGATGTCAATCATTATTT	CC121>VH:L27F-TTC;F58Y-TAC;L104M-ATG|CC121>VL:V3Q-CAG	373.14	12324.5	TRUE	1.62	[3, 9, 1, 6, 4, 7, 1, 2]	[500.0, 1000.0, 100.0, 2000.0, 50.0, 2.5, 10.0, 250.0]	[0.19, 0.17, 0.18, 0.18, 0.19, 0.19, 0.25, 0.17]	[-2.81, -1.96, -4.8, -2.4, -2.66, -2.34, -4.94, -3.92]	4.12	0.27	118.25	1940.55	8	0.811	CC121
ATTGCATCCTGTGTGTCATC	CC121>VH:L27F-TTC;F58Y-TAC;L104M-ATG|CC121>VL:V3Q-CAG	1652.52	15746.9	TRUE	12.45	[17, 15, 36, 12, 65, 85, 63, 10, 82]	[50.0, 250.0, 5.0, 10.0, 1000.0, 2000.0, 2.5, 100.0, 500.0]	[0.39, 0.33, 0.4, 0.47, 0.34, 0.35, 0.39, 0.35, 0.38]	[-3.36, -3.61, -2.4, -3.96, -1.67, -1.29, -1.8, -4.34, -1.39]	42.78	1.7786	498.27	86614.4	9	1.728	CC121
TAGGGCATGCACCCGTCCTG	CC121>VH:L27F-TTC;F58Y-TAC;L104M-ATG|CC121>VL:V3Q-CAG	417.26	8458.38	TRUE	13.2	[17, 22, 17, 22, 31, 16, 35, 3, 35]	[50.0, 250.0, 5.0, 10.0, 1000.0, 2000.0, 2.5, 100.0, 500.0]	[0.39, 0.33, 0.4, 0.47, 0.34, 0.35, 0.39, 0.35, 0.38]	[-1.72, -1.41, -1.84, -1.44, -1.1, -2.05, -1.01, -4.44, -0.97]	22	1.8857	410.99	446.07	9	0.88	CC121
ATTTCTAGCATTCATTAATG	CC121>VH:L27F-TTC;F58Y-TAC;L104M-ATG|CC121>VL:V3Q-CAG	1263.94	15520.2	TRUE	15.19	[20, 33, 55, 23, 42, 114, 67, 10, 135]	[50.0, 250.0, 5.0, 10.0, 1000.0, 2000.0, 2.5, 100.0, 500.0]	[0.39, 0.33, 0.4, 0.47, 0.34, 0.35, 0.39, 0.35, 0.38]	[-3.07, -2.41, -1.73, -2.96, -2.24, -0.8, -1.66, -4.28, -0.61]	55.44	2.17	1254.32	1358.27	9	1.563	CC121
CCGCATAGCAGTATGGCATG	CC121>VH:L27F-TTC;F58Y-TAC;L104M-ATG|CC121>VL:V3Q-CAG	1982.08	15183.5	TRUE	9.74	[7, 14, 15, 17, 36, 59, 40, 14, 29]	[50.0, 250.0, 5.0, 10.0, 1000.0, 2000.0, 2.5, 100.0, 500.0]	[0.39, 0.33, 0.4, 0.47, 0.34, 0.35, 0.39, 0.35, 0.38]	[-4.28, -3.35, -3.31, -3.1, -2.16, -1.45, -2.1, -3.5, -2.53]	25.67	1.3914	493.98	93880.3	9	1.84	CC121
TCTGGAGTCTGGGATTGTTG	CC121>VH:L27F-TTC;F58Y-TAC;L104M-ATG|CC121>VL:V3Q-CAG	1536.74	16641	TRUE	20.44	[18, 38, 46, 25, 68, 127, 56, 8, 140]	[50.0, 250.0, 5.0, 10.0, 1000.0, 2000.0, 2.5, 100.0, 500.0]	[0.39, 0.33, 0.4, 0.47, 0.34, 0.35, 0.39, 0.35, 0.38]	[-3.59, -2.57, -2.36, -3.21, -1.92, -1.02, -2.28, -4.97, -0.93]	58.44	2.92	1525.51	1654.63	9	1.683	CC121
CAACCAGCCTGTGCTGGTGC	CC121>VH:L27F-TTC;F58Y-TAC;L104M-ATG|CC121>VL:V3Q-CAG	1146.18	14952.2	TRUE	7.81	[7, 23, 33, 24, 28, 58, 30, 8, 48]	[50.0, 250.0, 5.0, 10.0, 1000.0, 2000.0, 2.5, 100.0, 500.0]	[0.39, 0.33, 0.4, 0.47, 0.34, 0.35, 0.39, 0.35, 0.38]	[-3.7, -2.05, -1.59, -2.02, -1.94, -0.89, -1.93, -3.72, -1.22]	28.78	1.1157	1138.13	1231.82	9	1.502	CC121
TATGGTTCACAGGTAGCTGT	CC121>VH:L27F-TTC;F58Y-TAC;L104M-ATG|CC121>VL:V3Q-CAG	1677.57	16201	TRUE	21.3	[6, 9, 28, 22, 39, 45, 28, 3, 112]	[50.0, 250.0, 5.0, 10.0, 1000.0, 2000.0, 2.5, 100.0, 500.0]	[0.39, 0.33, 0.4, 0.47, 0.34, 0.35, 0.39, 0.35, 0.38]	[-3.92, -3.4, -1.82, -2.14, -1.46, -1.26, -2.03, -5.14, 0.0]	32.44	3.0429	1665.16	1810.42	9	1.737	CC121
ACGGACGTGTTTGCTTGAGC	CC121>VH:L27F-TTC;F58Y-TAC;L104M-ATG|CC121>VL:V3Q-CAG	1929.07	13704.7	TRUE	27.71	[6, 20, 14, 10, 28, 62, 31, 9, 65]	[50.0, 250.0, 5.0, 10.0, 1000.0, 2000.0, 2.5, 100.0, 500.0]	[0.39, 0.33, 0.4, 0.47, 0.34, 0.35, 0.39, 0.35, 0.38]	[-4.78, -3.1, -3.68, -4.14, -2.8, -1.65, -2.74, -4.41, -1.64]	27.22	3.9586	1914.53	2084.62	9	1.823	CC121
ACAGACTGCCAGGTGTCCTT	CC121>VH:L27F-TTC;F58Y-TAC;L104M-ATG|CC121>VL:V3Q-CAG	1202.34	11950.4	TRUE	15.11	[27, 26, 21, 9, 58, 71, 66, 12, 63]	[50.0, 250.0, 5.0, 10.0, 1000.0, 2000.0, 2.5, 100.0, 500.0]	[0.39, 0.33, 0.4, 0.47, 0.34, 0.35, 0.39, 0.35, 0.38]	[-2.78, -2.9, -3.27, -4.46, -1.92, -1.63, -1.82, -4.16, -1.85]	39.22	2.1586	291.09	1295.84	9	1.532	CC121
TAACGCAGGTATAAGCAAGT	CC121>VH:L27F-TTC;F58Y-TAC;L104M-ATG|CC121>VL:V3Q-CAG	1504.94	13626.4	TRUE	14.43	[9, 9, 14, 12, 35, 43, 27, 11, 43]	[50.0, 250.0, 5.0, 10.0, 1000.0, 2000.0, 2.5, 100.0, 500.0]	[0.39, 0.33, 0.4, 0.47, 0.34, 0.35, 0.39, 0.35, 0.38]	[-3.54, -3.61, -3.03, -3.22, -1.83, -1.53, -2.29, -3.47, -1.58]	22.56	2.0614	331.26	88165.7	9	1.67	CC121
TTTTAATTGCTCCCTGCAGG	CC121>VH:L27F-TTC;F58Y-TAC;L104M-ATG|CC121>VL:V3Q-CAG	1422.31	13165.4	TRUE	16.7	[16, 22, 39, 22, 37, 92, 51, 14, 95]	[50.0, 250.0, 5.0, 10.0, 1000.0, 2000.0, 2.5, 100.0, 500.0]	[0.39, 0.33, 0.4, 0.47, 0.34, 0.35, 0.39, 0.35, 0.38]	[-3.64, -3.24, -2.48, -3.28, -2.67, -1.36, -2.3, -4.05, -1.37]	43.11	2.3857	335.24	71542	9	1.635	CC121
CATTATGTCAATGCGTCCAG	CC121>VH:L27F-TTC;F58Y-TAC;L104M-ATG|CC121>VL:V3Q-CAG;E107D-GAT	1164.07	11873.6	TRUE	12.52	[27, 18, 43, 24, 53, 84, 58, 18, 80]	[50.0, 250.0, 5.0, 10.0, 1000.0, 2000.0, 2.5, 100.0, 500.0]	[0.39, 0.33, 0.4, 0.47, 0.34, 0.35, 0.39, 0.35, 0.38]	[-2.91, -3.56, -2.36, -3.18, -2.18, -1.52, -2.14, -3.71, -1.64]	45	1.7886	1155.88	1250.11	9	1.512	CC121
TCTGCATTCAATATGCGAGT	CC121>VH:L27F-TTC;F58Y-TAC;L104M-ATG|CC121>VL:V3Q-CAG;E107D-GAT	956.46	8368.22	TRUE	16.42	[11, 35, 59, 35, 47, 71, 71, 12, 95]	[50.0, 250.0, 5.0, 10.0, 1000.0, 2000.0, 2.5, 100.0, 500.0]	[0.39, 0.33, 0.4, 0.47, 0.34, 0.35, 0.39, 0.35, 0.38]	[-4.76, -3.15, -2.46, -3.18, -2.9, -2.31, -2.4, -4.85, -1.94]	48.44	2.3457	949.92	1027.03	9	1.391	CC121
ATACAATTGCGTAATCATAC	CC121>VH:L27F-TTC;F58Y-TAC;L104M-ATG|CC121>VL:V3Q-CAG;E107D-GAT	6579.15	38633.3	TRUE	7.82	[13, 5, 13, 12, 20, 62, 30, 7, 20]	[50.0, 250.0, 5.0, 10.0, 1000.0, 2000.0, 2.5, 100.0, 500.0]	[0.39, 0.33, 0.4, 0.47, 0.34, 0.35, 0.39, 0.35, 0.38]	[-2.96, -4.4, -3.09, -3.18, -2.59, -0.95, -2.09, -4.07, -2.64]	20.22	1.1171	727.93	68079.8	9	2.579	CC121
AATTCTGGCTAGGTTCATTT	CC121>VH:L27F-TTC;F58Y-TAC;L104M-ATG|CC121>VL:V3Q-CAG;E107D-GAT	1265.84	11013	TRUE	24.59	[26, 38, 54, 17, 120, 132, 84, 49, 117]	[50.0, 250.0, 5.0, 10.0, 1000.0, 2000.0, 2.5, 100.0, 500.0]	[0.39, 0.33, 0.4, 0.47, 0.34, 0.35, 0.39, 0.35, 0.38]	[-3.53, -3.05, -2.6, -4.24, -1.57, -1.43, -2.17, -2.83, -1.66]	70.78	3.5129	303.22	1359.57	9	1.564	CC121
ATGTAAATCATGCATCAAAG	CC121>VH:L27F-TTC;F58Y-TAC;L104M-ATG|CC121>VL:V3Q-CAG;E107D-GAT	2749.54	16044.8	TRUE	13.11	[1, 11, 13, 14, 21, 45, 28, 7, 24]	[50.0, 250.0, 5.0, 10.0, 1000.0, 2000.0, 2.5, 100.0, 500.0]	[0.39, 0.33, 0.4, 0.47, 0.34, 0.35, 0.39, 0.35, 0.38]	[-6.94, -3.54, -3.36, -3.22, -2.79, -1.69, -2.46, -4.34, -2.65]	18.22	1.8729	2727.85	2976.14	9	2.041	CC121
CTTTATTTGCGTCTATCTAC	CC121>VH:L27F-TTC;F58Y-TAC;L104M-ATG|CC121>VL:V3Q-CAG;E107D-GAT	1483.71	15319.3	TRUE	10.7	[12, 24, 34, 18, 28, 85, 34, 15, 55]	[50.0, 250.0, 5.0, 10.0, 1000.0, 2000.0, 2.5, 100.0, 500.0]	[0.39, 0.33, 0.4, 0.47, 0.34, 0.35, 0.39, 0.35, 0.38]	[-3.51, -2.57, -2.13, -3.02, -2.53, -0.93, -2.34, -3.4, -1.61]	33.89	1.5286	410.2	98007.7	9	1.661	CC121
TTTGACACCCGTCTGGCAGC	CC121>VH:L27F-TTC;F58Y-TAC;L104M-ATG|CC121>VL:V3Q-CAG;E107D-GAT	900.06	10438.2	TRUE	15.38	[28, 40, 82, 48, 122, 117, 113, 28, 149]	[50.0, 250.0, 5.0, 10.0, 1000.0, 2000.0, 2.5, 100.0, 500.0]	[0.39, 0.33, 0.4, 0.47, 0.34, 0.35, 0.39, 0.35, 0.38]	[-3.63, -3.18, -2.2, -2.95, -1.75, -1.81, -1.95, -3.84, -1.51]	80.78	2.1971	230.9	967.29	9	1.353	CC121
TTTTGAATATGCGTGTGATG	CC121>VH:L27F-TTC;F58Y-TAC;L104M-ATG|CC121>VL:V3Q-CAG;E107D-GAT	1202.82	12866.6	TRUE	8.98	[11, 25, 46, 19, 39, 88, 64, 22, 85]	[50.0, 250.0, 5.0, 10.0, 1000.0, 2000.0, 2.5, 100.0, 500.0]	[0.39, 0.33, 0.4, 0.47, 0.34, 0.35, 0.39, 0.35, 0.38]	[-4.02, -2.9, -2.08, -3.33, -2.44, -1.26, -1.81, -3.23, -1.37]	44.33	1.2829	291.18	1297.21	9	1.532	CC121
TAGTCCGCATTGCCATGCGT	CC121>VH:L27F-TTC;F58Y-TAC;L104M-ATG|CC121>VL:V3Q-CAG;E107D-GAT	1082.58	12526.7	TRUE	9.36	[24, 38, 57, 28, 91, 123, 103, 36, 116]	[50.0, 250.0, 5.0, 10.0, 1000.0, 2000.0, 2.5, 100.0, 500.0]	[0.39, 0.33, 0.4, 0.47, 0.34, 0.35, 0.39, 0.35, 0.38]	[-3.51, -2.91, -2.38, -3.38, -1.83, -1.39, -1.74, -3.14, -1.53]	68.44	1.3371	1075.04	1164.12	9	1.467	CC121
ACGCCCTTACGGCAGTCATT	CC121>VH:L27F-TTC;F58Y-TAC;L104M-ATG|CC121>VL:V3Q-CAG;E107D-GAT	964.98	10900.2	TRUE	16.02	[11, 22, 38, 49, 37, 73, 53, 20, 83]	[50.0, 250.0, 5.0, 10.0, 1000.0, 2000.0, 2.5, 100.0, 500.0]	[0.39, 0.33, 0.4, 0.47, 0.34, 0.35, 0.39, 0.35, 0.38]	[-3.99, -3.05, -2.33, -1.93, -2.48, -1.5, -2.05, -3.34, -1.37]	42.89	2.2886	955.79	1035.53	9	1.396	CC121
ATTTACGTATTCAATTAATG	CC121>VH:L27F-TTC;F58Y-TAC;L104M-ATG|CC121>VL:V3Q-CAG;E107D-GAT	1439.88	13344.9	TRUE	20	[9, 11, 24, 7, 20, 45, 19, 13, 60]	[50.0, 250.0, 5.0, 10.0, 1000.0, 2000.0, 2.5, 100.0, 500.0]	[0.39, 0.33, 0.4, 0.47, 0.34, 0.35, 0.39, 0.35, 0.38]	[-3.44, -3.22, -2.15, -3.9, -2.53, -1.37, -2.7, -3.13, -1.0]	23.11	2.8571	1429.45	1549.19	9	1.643	CC121
AATGATTTGTTTAAGTATTG	CC121>VH:L27F-TTC;F58Y-TAC;L104M-ATG|CC121>VL:V3Q-CAG;E107D-GAT	1324.76	11955.6	TRUE	21.67	[61, 61, 168, 62, 138, 325, 212, 57, 321]	[50.0, 250.0, 5.0, 10.0, 1000.0, 2000.0, 2.5, 100.0, 500.0]	[0.39, 0.33, 0.4, 0.47, 0.34, 0.35, 0.39, 0.35, 0.38]	[-3.71, -3.78, -2.38, -3.79, -2.78, -1.55, -2.25, -4.03, -1.62]	156.11	3.0957	1315.27	1423.66	9	1.592	CC121
TCATAATCATTTATTCGTGC	CC121>VH:L27F-TTC;F58Y-TAC;L104M-ATG|CC121>VL:V3Q-CAG;E107D-GAT	1867.45	21385.8	TRUE	21.2	[19, 26, 34, 34, 74, 164, 72, 79, 108]	[50.0, 250.0, 5.0, 10.0, 1000.0, 2000.0, 2.5, 100.0, 500.0]	[0.39, 0.33, 0.4, 0.47, 0.34, 0.35, 0.39, 0.35, 0.38]	[-3.44, -3.05, -2.73, -2.7, -1.72, -0.58, -1.85, -1.6, -1.23]	67.78	3.0286	1853.44	2014.75	9	1.803	CC121
ACGTAATGCTAGACAGGCTC	CC121>VH:L27F-TTC;F58Y-TAC;L104M-ATG|CC121>VL:V3Q-CAG;E107D-GAT	1339.21	12966.5	TRUE	9.61	[21, 22, 42, 20, 39, 87, 53, 12, 69]	[50.0, 250.0, 5.0, 10.0, 1000.0, 2000.0, 2.5, 100.0, 500.0]	[0.39, 0.33, 0.4, 0.47, 0.34, 0.35, 0.39, 0.35, 0.38]	[-3.14, -3.14, -2.27, -3.31, -2.49, -1.34, -2.14, -4.16, -1.72]	40.56	1.3729	317.73	1439.19	9	1.598	CC121
CAGCGTATGTTGGAATACGT	CC121>VH:L27F-TTC;F58Y-TAC;L104M-ATG|CC121>VL:V3Q-CAG;E107D-GAT	1933.7	16332.1	TRUE	15.1	[6, 9, 15, 14, 31, 56, 48, 8, 79]	[50.0, 250.0, 5.0, 10.0, 1000.0, 2000.0, 2.5, 100.0, 500.0]	[0.39, 0.33, 0.4, 0.47, 0.34, 0.35, 0.39, 0.35, 0.38]	[-4.27, -3.74, -3.07, -3.14, -2.14, -1.29, -1.6, -4.07, -0.84]	29.56	2.1571	384.72	94437.6	9	1.825	CC121
AAGTACTTCTGGGCTTATTC	CC121>VH:L27F-TTC;F58Y-TAC;L104M-ATG|CC121>VL:V3Q-CAG;E107D-GAT	1509.49	14847	TRUE	18.46	[12, 19, 30, 16, 75, 86, 58, 17, 98]	[50.0, 250.0, 5.0, 10.0, 1000.0, 2000.0, 2.5, 100.0, 500.0]	[0.39, 0.33, 0.4, 0.47, 0.34, 0.35, 0.39, 0.35, 0.38]	[-3.98, -3.38, -2.78, -3.66, -1.58, -1.38, -2.03, -3.69, -1.24]	45.67	2.6371	395.15	97242.3	9	1.672	CC121
TTTCATTTACTTACATACTG	CC121>VH:L27F-TTC;F58Y-TAC;L104M-ATG|CC121>VL:V3Q-CAG;E107E-GAG	1936.41	18366.5	TRUE	8.39	[13, 22, 24, 23, 54, 94, 51, 10, 58]	[50.0, 250.0, 5.0, 10.0, 1000.0, 2000.0, 2.5, 100.0, 500.0]	[0.39, 0.33, 0.4, 0.47, 0.34, 0.35, 0.39, 0.35, 0.38]	[-3.63, -2.93, -2.87, -2.9, -1.82, -1.02, -1.99, -4.22, -1.77]	38.78	1.1986	1918.44	18754.1	9	1.825	CC121
AAGGGAATAAGCGTGGCCTC	CC121>VH:L27F-TTC;F58Y-TAC;L104M-ATG|CC121>VL:V3Q-CAG;E107E-GAG	1985.15	13019.9	TRUE	21.29	[4, 16, 25, 12, 40, 61, 37, 4, 56]	[50.0, 250.0, 5.0, 10.0, 1000.0, 2000.0, 2.5, 100.0, 500.0]	[0.39, 0.33, 0.4, 0.47, 0.34, 0.35, 0.39, 0.35, 0.38]	[-5.56, -3.62, -3.04, -4.07, -2.48, -1.88, -2.68, -5.78, -2.05]	28.33	3.0414	1970.13	2142.8	9	1.841	CC121
CAGCCTTCCCGGCAGGGTAC	CC121>VH:L27F-TTC;F58Y-TAC;L104M-ATG|CC121>VL:V3Q-CAG;M4L-TTG	1076.65	11533.5	TRUE	7.15	[34, 33, 115, 54, 75, 159, 143, 29, 127]	[50.0, 250.0, 5.0, 10.0, 1000.0, 2000.0, 2.5, 100.0, 500.0]	[0.39, 0.33, 0.4, 0.47, 0.34, 0.35, 0.39, 0.35, 0.38]	[-3.38, -3.48, -1.74, -2.81, -2.48, -1.4, -1.64, -3.82, -1.77]	85.44	1.0214	1069.16	1158.44	9	1.464	CC121
ACGCCTTTCCTTACGCATTT	CC121>VH:L27F-TTC;F58Y-TAC;L104M-ATG|CC121>VL:V3Q-CAG;M4L-TTG	2067.35	15447	TRUE	16.1	[14, 21, 28, 29, 39, 109, 71, 3, 90]	[50.0, 250.0, 5.0, 10.0, 1000.0, 2000.0, 2.5, 100.0, 500.0]	[0.39, 0.33, 0.4, 0.47, 0.34, 0.35, 0.39, 0.35, 0.38]	[-4.09, -3.56, -3.21, -3.13, -2.85, -1.37, -2.07, -6.52, -1.7]	44.89	2.3	421.01	87827.2	9	1.866	CC121
CTTCCTGCCCTTGTTGGCTT	CC121>VH:L27F-TTC;F58Y-TAC;L104M-ATG|CC121>VL:V3Q-CAG;M4L-TTG	1348.38	14752.1	TRUE	8.33	[11, 7, 20, 18, 32, 28, 23, 2, 17]	[50.0, 250.0, 5.0, 10.0, 1000.0, 2000.0, 2.5, 100.0, 500.0]	[0.39, 0.33, 0.4, 0.47, 0.34, 0.35, 0.39, 0.35, 0.38]	[-2.35, -3.06, -1.61, -1.73, -1.05, -1.24, -1.61, -5.02, -2.02]	17.56	1.19	306	87487.3	9	1.602	CC121
TTTCCCTGCCATCTGTGTTT	CC121>VH:L27F-TTC;F58Y-TAC;L104M-ATG|CC121>VL:V3Q-CAG;M4L-TTG	1409.9	11858.7	TRUE	12.75	[8, 13, 16, 20, 55, 55, 64, 13, 47]	[50.0, 250.0, 5.0, 10.0, 1000.0, 2000.0, 2.5, 100.0, 500.0]	[0.39, 0.33, 0.4, 0.47, 0.34, 0.35, 0.39, 0.35, 0.38]	[-4.36, -3.72, -3.49, -3.14, -1.82, -1.82, -1.69, -3.87, -2.1]	32.33	1.8214	1399.71	1516.96	9	1.63	CC121
CAATGTTCACATGCGGGTAT	CC121>VH:L27F-TTC;F58Y-TAC;L104M-ATG|CC121>VL:V3Q-CAG;M4L-TTG	1895.79	17113.1	TRUE	9.82	[9, 13, 61, 21, 59, 82, 47, 10, 49]	[50.0, 250.0, 5.0, 10.0, 1000.0, 2000.0, 2.5, 100.0, 500.0]	[0.39, 0.33, 0.4, 0.47, 0.34, 0.35, 0.39, 0.35, 0.38]	[-4.13, -3.66, -1.49, -3.0, -1.66, -1.19, -2.07, -4.19, -1.98]	39	1.4029	567.11	64412.4	9	1.812	CC121
TAACACAGGCACCCAGAATG	CC121>VH:L27F-TTC;F58Y-TAC;L104M-ATG|CC121>VL:V3Q-CAG;M4L-TTG	954.91	10128.9	TRUE	11.02	[8, 13, 10, 8, 21, 28, 24, 13, 29]	[50.0, 250.0, 5.0, 10.0, 1000.0, 2000.0, 2.5, 100.0, 500.0]	[0.39, 0.33, 0.4, 0.47, 0.34, 0.35, 0.39, 0.35, 0.38]	[-3.39, -2.75, -3.19, -3.49, -2.24, -1.83, -2.14, -2.91, -1.83]	17.11	1.5743	948.38	1022.73	9	1.39	CC121
ATACGAGCCTTGATTTCAGG	CC121>VH:L27F-TTC;F58Y-TAC;L104M-ATG|CC121>VL:V3Q-CAG;M4L-TTG	1270.74	10182.2	TRUE	11.31	[16, 13, 42, 36, 58, 84, 97, 18, 86]	[50.0, 250.0, 5.0, 10.0, 1000.0, 2000.0, 2.5, 100.0, 500.0]	[0.39, 0.33, 0.4, 0.47, 0.34, 0.35, 0.39, 0.35, 0.38]	[-4.15, -4.51, -2.88, -3.07, -2.53, -2.0, -1.88, -4.19, -2.02]	50	1.6157	355.83	75264.8	9	1.566	CC121
CAGGATTCATTCACACGTGT	CC121>VH:L27F-TTC;F58Y-TAC;L104M-ATG|CC121>VL:V3Q-CAG;M4L-TTG	1217.8	10576.2	TRUE	12.69	[24, 16, 55, 61, 47, 109, 88, 37, 79]	[50.0, 250.0, 5.0, 10.0, 1000.0, 2000.0, 2.5, 100.0, 500.0]	[0.39, 0.33, 0.4, 0.47, 0.34, 0.35, 0.39, 0.35, 0.38]	[-3.63, -4.28, -2.56, -2.38, -2.9, -1.69, -2.09, -3.22, -2.21]	57.33	1.8129	1209.18	1307.95	9	1.54	CC121
AAGCGCGTCTTGATAGGTTG	CC121>VH:L27F-TTC;F58Y-TAC;L104M-ATG|CC121>VL:V3Q-CAG;M4L-TTG	942.31	10232.5	TRUE	10.69	[4, 11, 24, 26, 27, 29, 27, 7, 36]	[50.0, 250.0, 5.0, 10.0, 1000.0, 2000.0, 2.5, 100.0, 500.0]	[0.39, 0.33, 0.4, 0.47, 0.34, 0.35, 0.39, 0.35, 0.38]	[-4.45, -3.05, -1.99, -1.85, -1.94, -1.84, -2.03, -3.86, -1.58]	21.22	1.5271	239.53	35075.7	9	1.382	CC121
TTGCGTATACTGCAATCTAC	CC121>VH:L27F-TTC;F58Y-TAC;L104M-ATG|CC121>VL:V3Q-CAG;M4L-TTG	12170.2	34838.3	TRUE	19.68	[11, 3, 15, 14, 9, 29, 42, 5, 57]	[50.0, 250.0, 5.0, 10.0, 1000.0, 2000.0, 2.5, 100.0, 500.0]	[0.39, 0.33, 0.4, 0.47, 0.34, 0.35, 0.39, 0.35, 0.38]	[-3.7, -5.64, -3.38, -3.45, -4.24, -2.55, -2.1, -5.06, -1.63]	20.56	2.8114	0	13370.6	9	2.958	CC121
CTTTGATTGTACATGTATGT	CC121>VH:L27F-TTC;F58Y-TAC;L104M-ATG|CC121>VL:V3Q-CAG;M4L-TTG	1653.25	9761.85	TRUE	10.77	[9, 4, 22, 6, 16, 33, 52, 1, 45]	[50.0, 250.0, 5.0, 10.0, 1000.0, 2000.0, 2.5, 100.0, 500.0]	[0.39, 0.33, 0.4, 0.47, 0.34, 0.35, 0.39, 0.35, 0.38]	[-3.96, -5.19, -2.79, -4.64, -3.37, -2.33, -1.76, -7.34, -1.93]	20.89	1.5386	40.66	84167.2	9	1.728	CC121
TCGTAATTGAATAATCCTTG	CC121>VH:L27F-TTC;F58Y-TAC;L104M-ATG|CC121>VL:V3Q-CAG;M4L-TTG	2139.52	16059.5	TRUE	10.88	[4, 8, 23, 17, 25, 73, 64, 23, 58]	[50.0, 250.0, 5.0, 10.0, 1000.0, 2000.0, 2.5, 100.0, 500.0]	[0.39, 0.33, 0.4, 0.47, 0.34, 0.35, 0.39, 0.35, 0.38]	[-5.23, -4.29, -2.83, -3.24, -2.83, -1.29, -1.56, -2.92, -1.67]	32.78	1.5543	2123.18	2310.04	9	1.887	CC121
ACTTCTGTGTGGAATTCATT	CC121>VH:L27F-TTC;F58Y-TAC;L104M-ATG|CC121>VL:V3Q-CAG;M4L-TTG	1734.58	18839.8	TRUE	6.17	[7, 12, 36, 19, 36, 62, 45, 9, 47]	[50.0, 250.0, 5.0, 10.0, 1000.0, 2000.0, 2.5, 100.0, 500.0]	[0.39, 0.33, 0.4, 0.47, 0.34, 0.35, 0.39, 0.35, 0.38]	[-3.75, -3.04, -1.52, -2.41, -1.63, -0.85, -1.4, -3.61, -1.3]	30.33	0.8814	602.81	22743.6	9	1.758	CC121
ATAGGAAGGCATGTATACTC	CC121>VH:L27F-TTC;F58Y-TAC;L104M-ATG|CC121>VL:V3Q-CAG;M4L-TTG	1062.55	11169.5	TRUE	5.08	[32, 38, 85, 40, 71, 143, 126, 40, 106]	[50.0, 250.0, 5.0, 10.0, 1000.0, 2000.0, 2.5, 100.0, 500.0]	[0.39, 0.33, 0.4, 0.47, 0.34, 0.35, 0.39, 0.35, 0.38]	[-3.39, -3.21, -2.11, -3.17, -2.48, -1.48, -1.74, -3.28, -1.96]	75.67	0.7257	1055.17	3262.42	9	1.456	CC121
CAGGGCGTATGTGAGTATTT	CC121>VH:L27F-TTC;F58Y-TAC;L104M-ATG|CC121>VL:V3Q-CAG;M4L-TTG	1304.75	13707.7	TRUE	1.8	[13, 17, 28, 15, 26, 66, 60, 18, 25]	[50.0, 250.0, 5.0, 10.0, 1000.0, 2000.0, 2.5, 100.0, 500.0]	[0.39, 0.33, 0.4, 0.47, 0.34, 0.35, 0.39, 0.35, 0.38]	[-3.11, -2.78, -2.12, -3.0, -2.35, -1.01, -1.23, -2.85, -2.46]	29.78	0.2571	663.55	3274.49	9	1.582	CC121
AAGTCTATATATGCGTCTGT	CC121>VH:L27F-TTC;F58Y-TAC;L104M-ATG|CC121>VL:V3Q-CAG;M4L-TTG	3135.08	27228.7	TRUE	2.9	[13, 20, 67, 28, 78, 159, 115, 16, 64]	[50.0, 250.0, 5.0, 10.0, 1000.0, 2000.0, 2.5, 100.0, 500.0]	[0.39, 0.33, 0.4, 0.47, 0.34, 0.35, 0.39, 0.35, 0.38]	[-4.06, -3.5, -1.82, -3.05, -1.72, -0.69, -1.25, -3.97, -2.06]	62.22	0.4143	3109.94	3397.9	9	2.122	CC121
CAGCCAAGCTAGGCTGGTGC	CC121>VH:L27F-TTC;F58Y-TAC;L104M-ATG|CC121>VL:V3Q-CAG;M4L-TTG	1771.25	12454.3	TRUE	12.96	[11, 6, 47, 18, 32, 69, 51, 9, 65]	[50.0, 250.0, 5.0, 10.0, 1000.0, 2000.0, 2.5, 100.0, 500.0]	[0.39, 0.33, 0.4, 0.47, 0.34, 0.35, 0.39, 0.35, 0.38]	[-4.15, -5.09, -2.18, -3.54, -2.86, -1.75, -2.27, -4.66, -1.89]	34.22	1.8514	1758.05	1911.34	9	1.77	CC121
AAGTATATAAGTAATGGATC	CC121>VH:L27F-TTC;F58Y-TAC;L104M-ATG|CC121>VL:V3Q-CAG;M4L-TTG;E107D-GAT	1346.58	11215.7	TRUE	7.35	[8, 5, 19, 16, 9, 36, 39, 5, 35]	[50.0, 250.0, 5.0, 10.0, 1000.0, 2000.0, 2.5, 100.0, 500.0]	[0.39, 0.33, 0.4, 0.47, 0.34, 0.35, 0.39, 0.35, 0.38]	[-3.39, -4.13, -2.27, -2.49, -3.46, -1.47, -1.44, -4.28, -1.56]	19.11	1.05	1336.91	1447.19	9	1.602	CC121
CATTAAACCTAGGTGGATTG	CC121>VH:L27F-TTC;F58Y-TAC;L104M-ATG|CC121>VL:V3Q-CAG;M4L-TTG;E107D-GAT	683.44	9787.39	TRUE	8.66	[10, 25, 41, 16, 35, 36, 46, 6, 61]	[50.0, 250.0, 5.0, 10.0, 1000.0, 2000.0, 2.5, 100.0, 500.0]	[0.39, 0.33, 0.4, 0.47, 0.34, 0.35, 0.39, 0.35, 0.38]	[-3.39, -2.13, -1.48, -2.81, -1.83, -1.79, -1.52, -4.34, -1.08]	30.67	1.2371	678.99	730.18	9	1.184	CC121
TAGTACGTGAAGCTGGGAGT	CC121>VH:L27F-TTC;F58Y-TAC;L104M-ATG|CC121>VL:V3Q-CAG;M4L-TTG;E107D-GAT	15071.5	18532.2	TRUE	10.16	[10, 1, 6, 3, 6, 3, 21, 1, 2]	[50.0, 250.0, 5.0, 10.0, 1000.0, 2000.0, 2.5, 100.0, 500.0]	[0.39, 0.33, 0.4, 0.47, 0.34, 0.35, 0.39, 0.35, 0.38]	[-2.88, -6.26, -3.74, -4.71, -3.86, -4.86, -2.14, -6.41, -5.5]	5.89	1.4514	0	0	9	3.089	CC121
ATGTAAACAAAGCTTTGCTG	CC121>VH:L27F-TTC;F58Y-TAC;L104M-ATG|CC121>VL:V3Q-CAG;M4L-TTG;E107D-GAT	1403.23	17443	TRUE	9.17	[4, 9, 14, 22, 22, 28, 35, 3, 33]	[50.0, 250.0, 5.0, 10.0, 1000.0, 2000.0, 2.5, 100.0, 500.0]	[0.39, 0.33, 0.4, 0.47, 0.34, 0.35, 0.39, 0.35, 0.38]	[-3.51, -2.4, -1.82, -1.14, -1.29, -0.94, -0.71, -4.14, -0.76]	18.89	1.31	311.5	78552	9	1.627	CC121
TAGGGAGCATACAAACCTTG	CC121>VH:L27F-TTC;F58Y-TAC;L104M-ATG|CC121>VL:V3Q-CAG;M4L-TTG;E107D-GAT	2097.24	14044.6	TRUE	16.56	[37, 19, 95, 43, 66, 198, 117, 55, 126]	[50.0, 250.0, 5.0, 10.0, 1000.0, 2000.0, 2.5, 100.0, 500.0]	[0.39, 0.33, 0.4, 0.47, 0.34, 0.35, 0.39, 0.35, 0.38]	[-3.75, -4.77, -2.51, -3.63, -3.15, -1.57, -2.42, -3.39, -2.28]	84	2.3657	2081.26	2263.94	9	1.875	CC121
ATTTGTTTACTCCATCCCAT	CC121>VH:L27F-TTC;F58Y-TAC;L104M-ATG|CC121>VL:V3Q-CAG;M4L-TTG;E107D-GAT	1706.99	11737.4	TRUE	13.02	[8, 4, 20, 9, 29, 40, 39, 7, 46]	[50.0, 250.0, 5.0, 10.0, 1000.0, 2000.0, 2.5, 100.0, 500.0]	[0.39, 0.33, 0.4, 0.47, 0.34, 0.35, 0.39, 0.35, 0.38]	[-4.05, -5.12, -2.86, -3.98, -2.44, -1.98, -2.1, -4.46, -1.83]	22.44	1.86	365.83	88008.9	9	1.748	CC121
ATATCTTCACACCTTTATAT	CC121>VH:L27F-TTC;F58Y-TAC;L104M-ATG|CC121>VL:V3Q-CAG;M4L-TTG;E107D-GAT	2653.97	15370.5	TRUE	16.2	[4, 5, 51, 14, 32, 83, 57, 11, 81]	[50.0, 250.0, 5.0, 10.0, 1000.0, 2000.0, 2.5, 100.0, 500.0]	[0.39, 0.33, 0.4, 0.47, 0.34, 0.35, 0.39, 0.35, 0.38]	[-5.66, -5.4, -2.12, -3.95, -2.91, -1.53, -2.16, -4.42, -1.62]	37.56	2.3143	2633.13	2871.67	9	2.02	CC121
TAATATGTATATGATTGTTT	CC121>VH:L27F-TTC;F58Y-TAC;L104M-ATG|CC121>VL:V3Q-CAG;M4L-TTG;E107D-GAT	3212.06	19791.7	TRUE	16.39	[3, 6, 17, 9, 19, 38, 13, 4, 21]	[50.0, 250.0, 5.0, 10.0, 1000.0, 2000.0, 2.5, 100.0, 500.0]	[0.39, 0.33, 0.4, 0.47, 0.34, 0.35, 0.39, 0.35, 0.38]	[-4.87, -3.93, -2.49, -3.38, -2.45, -1.45, -3.08, -4.66, -2.36]	14.44	2.3414	3186.23	3482.18	9	2.137	CC121
AAGTGCATCCGCACTGGTGC	CC121>VH:L27F-TTC;F58Y-TAC;L104M-ATG|CC121>VL:V3Q-CAG;M4L-TTG;E107D-GAT	1113.08	9584.66	TRUE	12.82	[39, 37, 70, 50, 72, 129, 120, 23, 120]	[50.0, 250.0, 5.0, 10.0, 1000.0, 2000.0, 2.5, 100.0, 500.0]	[0.39, 0.33, 0.4, 0.47, 0.34, 0.35, 0.39, 0.35, 0.38]	[-3.45, -3.59, -2.73, -3.19, -2.81, -1.97, -2.16, -4.43, -2.13]	73.33	1.8314	1105.3	1194.9	9	1.484	CC121
CTTGCTATGATTAAGCGAAT	CC121>VH:L27F-TTC;F58Y-TAC;L104M-ATG|CC121>VL:V3Q-CAG;M4L-TTG;E107D-GAT	1512.16	9955.85	TRUE	3.72	[10, 14, 37, 9, 20, 47, 58, 8, 28]	[50.0, 250.0, 5.0, 10.0, 1000.0, 2000.0, 2.5, 100.0, 500.0]	[0.39, 0.33, 0.4, 0.47, 0.34, 0.35, 0.39, 0.35, 0.38]	[-4.07, -3.65, -2.31, -4.32, -3.31, -2.08, -1.86, -4.61, -2.88]	25.67	0.5314	1501.13	1627.02	9	1.673	CC121
TCGCATTTATGGATTTCCGC	CC121>VH:L27F-TTC;F58Y-TAC;L104M-ATG|CC121>VL:V3Q-CAG;M4L-TTG;E107D-GAT	685.8	10436	TRUE	6.17	[11, 17, 24, 10, 31, 33, 39, 14, 52]	[50.0, 250.0, 5.0, 10.0, 1000.0, 2000.0, 2.5, 100.0, 500.0]	[0.39, 0.33, 0.4, 0.47, 0.34, 0.35, 0.39, 0.35, 0.38]	[-2.93, -2.37, -1.93, -3.17, -1.68, -1.59, -1.44, -2.8, -0.99]	25.67	0.8814	298.75	1954.37	9	1.186	CC121
TCTGGCGTAATTACATCAGG	CC121>VH:L27F-TTC;F58Y-TAC;L104M-ATG|CC121>VL:V3Q-CAG;M4L-TTG;E107D-GAT	3828.07	24056.5	TRUE	9.89	[6, 7, 37, 8, 17, 77, 64, 5, 58]	[50.0, 250.0, 5.0, 10.0, 1000.0, 2000.0, 2.5, 100.0, 500.0]	[0.39, 0.33, 0.4, 0.47, 0.34, 0.35, 0.39, 0.35, 0.38]	[-4.51, -4.35, -2.01, -4.19, -3.25, -1.07, -1.42, -4.98, -1.53]	31	1.4129	3796.62	4157.28	9	2.245	CC121
CATCACACACAGCATTATGT	CC121>VH:L27F-TTC;F58Y-TAC;L104M-ATG|CC121>VL:V3Q-CAG;M4L-TTG;E107D-GAT	2779.66	21394.3	TRUE	10.25	[6, 13, 15, 13, 18, 73, 46, 8, 53]	[50.0, 250.0, 5.0, 10.0, 1000.0, 2000.0, 2.5, 100.0, 500.0]	[0.39, 0.33, 0.4, 0.47, 0.34, 0.35, 0.39, 0.35, 0.38]	[-4.22, -3.17, -3.02, -3.2, -2.88, -0.86, -1.61, -4.02, -1.38]	27.22	1.4643	508.6	89113.4	9	2.048	CC121
CAGTATACCAGTATTTCATT	CC121>VH:L27F-TTC;F58Y-TAC;L104M-ATG|CC121>VL:V3Q-CAG;M4L-TTG;E107D-GAT	2162.5	12731.7	TRUE	26.92	[16, 5, 36, 12, 86, 63, 40, 21, 31]	[50.0, 250.0, 5.0, 10.0, 1000.0, 2000.0, 2.5, 100.0, 500.0]	[0.39, 0.33, 0.4, 0.47, 0.34, 0.35, 0.39, 0.35, 0.38]	[-3.85, -5.59, -2.81, -4.36, -1.67, -2.12, -2.86, -3.67, -3.19]	34.44	3.8457	2145.96	2335.1	9	1.893	CC121
ACTTCAATGTGTGCATGTAC	CC121>VH:L27F-TTC;F58Y-TAC;L104M-ATG|CC121>VL:V3Q-CAG;M4L-TTG;E107D-GAT	3200.91	22122.6	TRUE	5.53	[6, 10, 16, 14, 13, 63, 39, 15, 22]	[50.0, 250.0, 5.0, 10.0, 1000.0, 2000.0, 2.5, 100.0, 500.0]	[0.39, 0.33, 0.4, 0.47, 0.34, 0.35, 0.39, 0.35, 0.38]	[-4.03, -3.35, -2.74, -2.9, -3.16, -0.88, -1.66, -2.92, -2.45]	22	0.79	578.43	73732.6	9	2.135	CC121
ATGTCAGTCCAGGTGTATGT	CC121>VH:L27F-TTC;F58Y-TAC;L104M-ATG|CC121>VL:V3Q-CAG;M4L-TTG;E107D-GAT	6946.09	38429.2	TRUE	5.33	[5, 11, 32, 18, 19, 87, 57, 2, 43]	[50.0, 250.0, 5.0, 10.0, 1000.0, 2000.0, 2.5, 100.0, 500.0]	[0.39, 0.33, 0.4, 0.47, 0.34, 0.35, 0.39, 0.35, 0.38]	[-4.91, -3.84, -2.36, -3.16, -3.23, -1.03, -1.73, -6.45, -2.1]	30.44	0.7614	917.7	78458	9	2.612	CC121
TTTCAAAGGTTCCTTTACAG	CC121>VH:L27F-TTC;F58Y-TAC;L104M-ATG|CC121>VL:V3Q-CAG;M4L-TTG;E107D-GAT	3217.48	19416.8	TRUE	10.34	[15, 19, 59, 17, 52, 164, 118, 21, 94]	[50.0, 250.0, 5.0, 10.0, 1000.0, 2000.0, 2.5, 100.0, 500.0]	[0.39, 0.33, 0.4, 0.47, 0.34, 0.35, 0.39, 0.35, 0.38]	[-4.59, -4.31, -2.73, -4.5, -3.04, -1.38, -1.94, -4.31, -2.24]	62.11	1.4771	672.47	93046.8	9	2.138	CC121
ATACGTACGCACAATGATGT	CC121>VH:L27F-TTC;F58Y-TAC;L104M-ATG|CC121>VL:V3Q-CAG;M4L-TTG;E107D-GAT	980.48	11550.9	TRUE	10.2	[2, 9, 9, 22, 26, 18, 24, 5, 23]	[50.0, 250.0, 5.0, 10.0, 1000.0, 2000.0, 2.5, 100.0, 500.0]	[0.39, 0.33, 0.4, 0.47, 0.34, 0.35, 0.39, 0.35, 0.38]	[-4.61, -2.51, -2.57, -1.25, -1.16, -1.69, -1.36, -3.51, -1.39]	15.33	1.4571	247.26	1051.06	9	1.406	CC121
CCTGATACACGCGCTGCAGT	CC121>VH:L27F-TTC;F58Y-TAC;L104M-ATG|CC121>VL:V3Q-CAG;M4L-TTG;E107D-GAT	1507.38	10882	TRUE	22.43	[3, 15, 48, 27, 57, 65, 39, 13, 61]	[50.0, 250.0, 5.0, 10.0, 1000.0, 2000.0, 2.5, 100.0, 500.0]	[0.39, 0.33, 0.4, 0.47, 0.34, 0.35, 0.39, 0.35, 0.38]	[-6.27, -4.01, -2.39, -3.19, -2.26, -2.07, -2.9, -4.36, -2.22]	36.44	3.2043	1496.39	1621.83	9	1.671	CC121
ATATGTATGCTGAATGGTTC	CC121>VH:L27F-TTC;F58Y-TAC;L104M-ATG|CC121>VL:V3Q-CAG;M4L-TTG;E107D-GAT	1693.71	15824.9	TRUE	5.63	[21, 12, 33, 28, 33, 86, 75, 10, 48]	[50.0, 250.0, 5.0, 10.0, 1000.0, 2000.0, 2.5, 100.0, 500.0]	[0.39, 0.33, 0.4, 0.47, 0.34, 0.35, 0.39, 0.35, 0.38]	[-2.81, -3.68, -2.28, -2.49, -2.4, -1.02, -1.3, -4.09, -1.91]	38.44	0.8043	571.08	42131.6	9	1.743	CC121
TTTTCTTTATGTAATTAAGT	CC121>VH:L27F-TTC;F58Y-TAC;L104M-ATG|CC121>VL:V3Q-CAG;M4L-TTG;E107E-GAG	2063.17	14441.8	TRUE	14.43	[12, 5, 11, 2, 20, 31, 30, 1, 36]	[50.0, 250.0, 5.0, 10.0, 1000.0, 2000.0, 2.5, 100.0, 500.0]	[0.39, 0.33, 0.4, 0.47, 0.34, 0.35, 0.39, 0.35, 0.38]	[-2.81, -4.13, -3.06, -5.49, -2.31, -1.68, -1.82, -6.61, -1.52]	16.44	2.0614	2047.48	2226.8	9	1.864	CC121
CAATGCTTCTAGCAGCCCGT	CC121>VH:L27F-TTC;F58Y-TAC;L104M-ATG|CC121>VL:WT	1761.44	16663.4	TRUE	11.69	[12, 18, 19, 11, 45, 64, 39, 2, 56]	[50.0, 250.0, 5.0, 10.0, 1000.0, 2000.0, 2.5, 100.0, 500.0]	[0.39, 0.33, 0.4, 0.47, 0.34, 0.35, 0.39, 0.35, 0.38]	[-3.39, -2.87, -2.85, -3.61, -1.73, -1.22, -2.02, -6.19, -1.47]	29.56	1.67	505.37	89718.7	9	1.767	CC121
AAGTGATGCAATCAACGTTC	CC121>VH:L27F-TTC;F58Y-TAC;L104M-ATG|CC121>VL:WT	1422.48	14045.2	TRUE	9.87	[9, 10, 31, 28, 49, 58, 53, 7, 57]	[50.0, 250.0, 5.0, 10.0, 1000.0, 2000.0, 2.5, 100.0, 500.0]	[0.39, 0.33, 0.4, 0.47, 0.34, 0.35, 0.39, 0.35, 0.38]	[-3.85, -3.76, -2.19, -2.31, -1.64, -1.4, -1.62, -4.42, -1.48]	33.56	1.41	1412.19	1530.17	9	1.635	CC121
TTTCATACATTTATTTGATG	CC121>VH:L27F-TTC;F58Y-TAC;L104M-ATG|CC121>VL:WT	1261.88	17142.2	TRUE	18.7	[22, 6, 27, 12, 40, 34, 37, 11, 50]	[50.0, 250.0, 5.0, 10.0, 1000.0, 2000.0, 2.5, 100.0, 500.0]	[0.39, 0.33, 0.4, 0.47, 0.34, 0.35, 0.39, 0.35, 0.38]	[-1.25, -3.19, -1.08, -2.22, -0.63, -0.87, -0.83, -2.47, -0.37]	26.56	2.6714	1252.9	1355.28	9	1.562	CC121
CATTCATTGAATGCTGGAAC	CC121>VH:L27F-TTC;F58Y-TAC;T68T-ACA|CC121>VL:WT	16648.4	16859.7	TRUE	16.78	[4, 9, 22, 2, 4, 12, 41, 4, 8]	[50.0, 250.0, 5.0, 10.0, 1000.0, 2000.0, 2.5, 100.0, 500.0]	[0.39, 0.33, 0.4, 0.47, 0.34, 0.35, 0.39, 0.35, 0.38]	[-5.74, -4.63, -3.4, -6.83, -5.98, -4.4, -2.71, -5.95, -5.03]	11.78	2.3971	16486.6	0	9	3.151	CC121
CATGAAGGAATTGATTGATC	CC121>VH:L27F-TTC;F58Y-TAC;T77T-ACA;L104M-ATG|CC121>VL:M4L-TTG	1243.25	8421.23	TRUE	13.49	[7, 6, 22, 13, 29, 34, 55, 11, 53]	[50.0, 250.0, 5.0, 10.0, 1000.0, 2000.0, 2.5, 100.0, 500.0]	[0.39, 0.33, 0.4, 0.47, 0.34, 0.35, 0.39, 0.35, 0.38]	[-4.61, -4.9, -3.09, -3.82, -2.81, -2.58, -1.97, -4.18, -1.99]	25.56	1.9271	1234.42	1335.07	9	1.552	CC121
TCTGGTACGTTTCTTTACTT	CC121>VH:L27F-TTC;F58Y-TAC|CC121>VL:D1D-GAT;M4L-TTG;E107D-GAT	9407.97	37235.1	TRUE	8.52	[3, 7, 31, 11, 30, 88, 58, 4, 14]	[50.0, 250.0, 5.0, 10.0, 1000.0, 2000.0, 2.5, 100.0, 500.0]	[0.39, 0.33, 0.4, 0.47, 0.34, 0.35, 0.39, 0.35, 0.38]	[-6.2, -5.04, -2.95, -4.42, -3.12, -1.57, -2.26, -6.0, -4.27]	27.33	1.2171	9322.29	10309.3	9	2.799	CC121
ATTGACGGCAGGCAAGGCAG	CC121>VH:L27F-TTC;F58Y-TAC|CC121>VL:E107D-GAT	18162.5	28580.3	TRUE	6.85	[3, 4, 42, 8, 1, 16, 43, 5, 7]	[50.0, 250.0, 5.0, 10.0, 1000.0, 2000.0, 2.5, 100.0, 500.0]	[0.39, 0.33, 0.4, 0.47, 0.34, 0.35, 0.39, 0.35, 0.38]	[-5.89, -5.54, -2.21, -4.58, -7.72, -3.72, -2.38, -5.37, -4.97]	14.33	0.9786	17985.3	20035.1	9	3.204	CC121
AAGCATGCGCGGGTATGTGT	CC121>VH:L27F-TTC;F58Y-TAC|CC121>VL:E107D-GAT	18964.6	27230	TRUE	6.4	[14, 4, 45, 18, 6, 16, 65, 8, 13]	[50.0, 250.0, 5.0, 10.0, 1000.0, 2000.0, 2.5, 100.0, 500.0]	[0.39, 0.33, 0.4, 0.47, 0.34, 0.35, 0.39, 0.35, 0.38]	[-4.15, -6.02, -2.59, -3.88, -5.61, -4.2, -2.26, -5.17, -4.55]	21	0.9143	18778.7	0	9	3.231	CC121
TAATCATTGCTTGTAGAAAT	CC121>VH:L27F-TTC;F58Y-TAC|CC121>VL:M4L-TTG	17917.6	67880.7	TRUE	3.69	[15, 12, 87, 16, 42, 184, 147, 9, 29]	[50.0, 250.0, 5.0, 10.0, 1000.0, 2000.0, 2.5, 100.0, 500.0]	[0.39, 0.33, 0.4, 0.47, 0.34, 0.35, 0.39, 0.35, 0.38]	[-4.83, -5.21, -2.42, -4.83, -3.59, -1.46, -1.87, -5.78, -4.18]	60.11	0.5271	2213.92	0	9	3.196	CC121
TATTGATCAAGTCTGCGAGT	CC121>VH:L27F-TTC;F58Y-TAC|CC121>VL:M4L-TTG	13300.2	34285.6	TRUE	8.32	[4, 5, 29, 7, 8, 51, 74, 3, 24]	[50.0, 250.0, 5.0, 10.0, 1000.0, 2000.0, 2.5, 100.0, 500.0]	[0.39, 0.33, 0.4, 0.47, 0.34, 0.35, 0.39, 0.35, 0.38]	[-5.91, -5.66, -3.18, -5.2, -5.16, -2.49, -2.04, -6.54, -3.63]	22.78	1.1886	0	14625	9	3.012	CC121
TAATCAACCAGTGTGTATGG	CC121>VH:L27F-TTC;F58Y-TAC|CC121>VL:M4L-TTG;E107D-GAT	10506.6	36389.6	TRUE	12.79	[7, 15, 23, 3, 14, 63, 53, 8, 26]	[50.0, 250.0, 5.0, 10.0, 1000.0, 2000.0, 2.5, 100.0, 500.0]	[0.39, 0.33, 0.4, 0.47, 0.34, 0.35, 0.39, 0.35, 0.38]	[-4.83, -3.79, -3.24, -6.15, -4.08, -1.91, -2.24, -4.85, -3.24]	23.56	1.8271	0	66950.8	9	2.867	CC121
TAATGCATGCTCACGTGCGC	CC121>VH:L27F-TTC;F58Y-TAC|CC121>VL:M4L-TTG;E107D-GAT	13659.7	33875.9	TRUE	8.67	[14, 10, 46, 17, 17, 56, 72, 10, 12]	[50.0, 250.0, 5.0, 10.0, 1000.0, 2000.0, 2.5, 100.0, 500.0]	[0.39, 0.33, 0.4, 0.47, 0.34, 0.35, 0.39, 0.35, 0.38]	[-4.39, -4.94, -2.8, -4.21, -4.35, -2.64, -2.36, -5.09, -4.91]	28.22	1.2386	13530.3	15024.4	9	3.029	CC121
TTAGCTAGAATTCTTTAAGG	CC121>VH:L27F-TTC;F58Y-TAC|CC121>VL:M4L-TTG;E107D-GAT	13957.4	33677.1	TRUE	8.55	[8, 10, 41, 13, 21, 75, 124, 13, 18]	[50.0, 250.0, 5.0, 10.0, 1000.0, 2000.0, 2.5, 100.0, 500.0]	[0.39, 0.33, 0.4, 0.47, 0.34, 0.35, 0.39, 0.35, 0.38]	[-5.63, -5.37, -3.39, -5.02, -4.48, -2.64, -2.0, -5.14, -4.75]	35.89	1.2214	0	0	9	3.042	CC121
CTAGGTATATTCATAGCTGT	CC121>VH:L27F-TTC;F58Y-TAC|CC121>VL:M4L-TTG;E107D-GAT	16952.2	30676.7	TRUE	10.57	[10, 15, 3, 5, 22, 50, 1, 3]	[50.0, 5.0, 10.0, 1000.0, 2000.0, 2.5, 100.0, 500.0]	[0.39, 0.4, 0.47, 0.34, 0.35, 0.39, 0.35, 0.38]	[-4.13, -3.67, -5.96, -5.37, -3.24, -2.14, -7.66, -6.16]	13.62	1.7617	831.06	18687.5	8	3.162	CC121
TCTGGTTGAATTAAATGCAT	CC121>VH:L27F-TTC;F58Y-TAC|CC121>VL:M4L-TTG;E107D-GAT	10554.4	36462.6	TRUE	8.69	[7, 7, 16, 7, 10, 57, 56, 9, 17]	[50.0, 250.0, 5.0, 10.0, 1000.0, 2000.0, 2.5, 100.0, 500.0]	[0.39, 0.33, 0.4, 0.47, 0.34, 0.35, 0.39, 0.35, 0.38]	[-4.61, -4.68, -3.55, -4.71, -4.34, -1.83, -1.94, -4.47, -3.63]	20.67	1.2414	625.35	0	9	2.87	CC121
CATTGAGGGAAGGCGCATTG	CC121>VH:L27F-TTC;F58Y-TAC|CC121>VL:M4L-TTG;E107D-GAT	12648.9	34693.9	TRUE	2.26	[4, 1, 17, 6, 8, 20, 38, 7, 7]	[50.0, 250.0, 5.0, 10.0, 1000.0, 2000.0, 2.5, 100.0, 500.0]	[0.39, 0.33, 0.4, 0.47, 0.34, 0.35, 0.39, 0.35, 0.38]	[-4.61, -6.68, -2.65, -4.13, -3.86, -2.54, -1.7, -4.02, -4.1]	12	0.3229	667.89	67369.3	9	2.981	CC121
TTGCCATCCCAGGTTTATGG	CC121>VH:L27F-TTC;F58Y-TAC|CC121>VL:M4L-TTG;T104I-ATC;E107D-GAT	16901.9	15864	TRUE	14.82	[9, 16, 49, 17, 12, 20, 82, 6]	[50.0, 250.0, 5.0, 10.0, 1000.0, 2000.0, 2.5, 500.0]	[0.39, 0.33, 0.4, 0.47, 0.34, 0.35, 0.39, 0.38]	[-5.52, -4.75, -3.2, -4.7, -5.35, -4.61, -2.66, -6.4]	26.38	2.47	16738.1	18629.5	8	3.16	CC121
ATTGATTCATGCCATCATTC	CC121>VH:L27F-TTC;F58Y-TAC|CC121>VL:V3Q-CAG	19544.6	26630.4	TRUE	16.44	[14, 1, 2, 8, 1, 7, 41, 2, 9]	[50.0, 250.0, 5.0, 10.0, 1000.0, 2000.0, 2.5, 100.0, 500.0]	[0.39, 0.33, 0.4, 0.47, 0.34, 0.35, 0.39, 0.35, 0.38]	[-2.95, -6.82, -5.88, -3.86, -7.0, -4.2, -1.73, -5.97, -3.89]	9.44	2.3486	0	21574.3	9	3.249	CC121
ATGCATGTGCGTCCATAAAT	CC121>VH:L27F-TTC;F58Y-TAC|CC121>VL:V3Q-CAG	13825.1	33890.6	TRUE	10.98	[1, 1, 2, 7, 1, 11, 27, 1, 7]	[50.0, 250.0, 5.0, 10.0, 1000.0, 2000.0, 2.5, 100.0, 500.0]	[0.39, 0.33, 0.4, 0.47, 0.34, 0.35, 0.39, 0.35, 0.38]	[-5.81, -5.87, -4.93, -3.1, -6.05, -2.59, -1.38, -6.02, -3.3]	6.44	1.5686	13696.3	0	9	3.036	CC121
CTAGACGGGCGTAATGACGG	CC121>VH:L27F-TTC;F58Y-TAC|CC121>VL:V3Q-CAG	20000	5000	FALSE	20.25	[15, 5, 2, 4, 35, 1, 6]	[5.0, 10.0, 1000.0, 2000.0, 2.5, 100.0, 500.0]	[0.4, 0.47, 0.34, 0.35, 0.39, 0.35, 0.38]	[-3.95, -5.51, -6.98, -5.98, -2.94, -7.95, -5.45]	9.71	4.05	0	71049.4	7	3.264	CC121
TATGCAACACTCGTATCTGC	CC121>VH:L27F-TTC;F58Y-TAC|CC121>VL:V3Q-CAG	13748	33906.2	TRUE	5.06	[6, 10, 26, 11, 2, 36, 51, 2, 4]	[50.0, 250.0, 5.0, 10.0, 1000.0, 2000.0, 2.5, 100.0, 500.0]	[0.39, 0.33, 0.4, 0.47, 0.34, 0.35, 0.39, 0.35, 0.38]	[-4.87, -4.19, -2.87, -4.09, -6.69, -2.52, -2.11, -6.66, -5.75]	16.44	0.7229	13617.6	0	9	3.033	CC121
ATTTATAGCTGTGAATGATC	CC121>VH:L27F-TTC;F58Y-TAC|CC121>VL:V3Q-CAG	20000	5000	FALSE	23.99	[12, 6, 33, 6, 18, 16, 62, 9, 11]	[50.0, 250.0, 5.0, 10.0, 1000.0, 2000.0, 2.5, 100.0, 500.0]	[0.39, 0.33, 0.4, 0.47, 0.34, 0.35, 0.39, 0.35, 0.38]	[-5.08, -6.14, -3.74, -6.18, -4.74, -4.91, -3.04, -5.71, -5.5]	19.22	3.4271	0	31673.7	9	3.264	CC121
AATCATTCCTTGCTTCCAGT	CC121>VH:L27F-TTC;F58Y-TAC|CC121>VL:V3Q-CAG	14987.2	32391	TRUE	3.53	[6, 34, 3, 6, 21, 80, 3, 11]	[250.0, 5.0, 10.0, 1000.0, 2000.0, 2.5, 100.0, 500.0]	[0.33, 0.4, 0.47, 0.34, 0.35, 0.39, 0.35, 0.38]	[-4.71, -2.27, -5.74, -4.89, -3.08, -1.24, -5.86, -4.07]	20.5	0.5883	0	0	8	3.086	CC121
ATGCGCTCCAACGTATAAGC	CC121>VH:L27F-TTC;F58Y-TAC|CC121>VL:V3Q-CAG;E107D-GAT	19651.1	26126.9	TRUE	5.93	[6, 13, 16, 7, 3, 7, 58, 11, 5]	[50.0, 250.0, 5.0, 10.0, 1000.0, 2000.0, 2.5, 100.0, 500.0]	[0.39, 0.33, 0.4, 0.47, 0.34, 0.35, 0.39, 0.35, 0.38]	[-4.54, -3.49, -3.25, -4.42, -5.79, -4.57, -1.6, -3.88, -5.1]	14	0.8471	19458.3	0	9	3.253	CC121
ATTTGTTCGTTCCTTCATGT	CC121>VH:L27F-TTC;F58Y-TAC|CC121>VL:V3Q-CAG;E107D-GAT	16746	30815.9	TRUE	14.39	[5, 9, 34, 2, 7, 30, 47, 5, 5]	[50.0, 250.0, 5.0, 10.0, 1000.0, 2000.0, 2.5, 100.0, 500.0]	[0.39, 0.33, 0.4, 0.47, 0.34, 0.35, 0.39, 0.35, 0.38]	[-5.55, -4.76, -2.91, -6.97, -5.31, -3.21, -2.65, -5.76, -5.85]	16	2.0557	16583.9	0	9	3.154	CC121
TTTGCCTGATGTCTGTAAAT	CC121>VH:L27F-TTC;F58Y-TAC|CC121>VL:V3Q-CAG;E107D-GAT	20000	5000	FALSE	18.09	[3, 7, 36, 5, 4, 10, 33, 4, 4]	[50.0, 250.0, 5.0, 10.0, 1000.0, 2000.0, 2.5, 100.0, 500.0]	[0.39, 0.33, 0.4, 0.47, 0.34, 0.35, 0.39, 0.35, 0.38]	[-6.22, -5.06, -2.76, -5.58, -6.05, -4.73, -3.09, -6.02, -6.1]	11.78	2.5843	19802.9	22082.1	9	3.264	CC121
ACTTGATGGAACCATTATTT	CC121>VH:L27F-TTC;F58Y-TAC|CC121>VL:V3Q-CAG;E107D-GAT	20000	5000	FALSE	30.52	[2, 2, 2, 2, 5, 14, 3, 2]	[250.0, 5.0, 10.0, 1000.0, 2000.0, 2.5, 100.0, 500.0]	[0.33, 0.4, 0.47, 0.34, 0.35, 0.39, 0.35, 0.38]	[-5.91, -5.98, -5.95, -6.09, -4.77, -3.37, -5.48, -6.15]	4	5.0867	0	0	8	3.264	CC121
AAACGTGTACTGGCGTAAAT	CC121>VH:L27F-TTC;F58Y-TAC|CC121>VL:V3Q-CAG;E107D-GAT	15812.5	17197.5	TRUE	10.24	[8, 4, 25, 3, 2, 7, 31, 1, 2]	[50.0, 250.0, 5.0, 10.0, 1000.0, 2000.0, 2.5, 100.0, 500.0]	[0.39, 0.33, 0.4, 0.47, 0.34, 0.35, 0.39, 0.35, 0.38]	[-4.2, -5.26, -2.68, -5.71, -6.44, -4.64, -2.58, -7.41, -6.5]	9.22	1.4629	15662.9	17416.7	9	3.119	CC121
CAGGCCGGGTAGGCGGCTGT	CC121>VH:L27F-TTC;F58Y-TAC|CC121>VL:V3Q-CAG;M4L-TTG	14176.8	33616.4	TRUE	18.99	[10, 11, 34, 12, 15, 55, 48, 3, 10]	[50.0, 250.0, 5.0, 10.0, 1000.0, 2000.0, 2.5, 100.0, 500.0]	[0.39, 0.33, 0.4, 0.47, 0.34, 0.35, 0.39, 0.35, 0.38]	[-4.86, -4.78, -3.22, -4.69, -4.52, -2.64, -2.93, -6.81, -5.16]	22	2.7129	0	15598.9	9	3.052	CC121
CTTGACGGGTTTATTTCTTC	CC121>VH:L27F-TTC;F58Y-TAC|CC121>VL:V3Q-CAG;M4L-TTG	16521.6	30827.9	TRUE	8.39	[9, 12, 59, 11, 18, 47, 118, 9, 30]	[50.0, 250.0, 5.0, 10.0, 1000.0, 2000.0, 2.5, 100.0, 500.0]	[0.39, 0.33, 0.4, 0.47, 0.34, 0.35, 0.39, 0.35, 0.38]	[-5.52, -5.17, -2.93, -5.33, -4.76, -3.38, -2.14, -5.73, -4.08]	34.78	1.1986	0	0	9	3.146	CC121
TCTTATATACATCTTTGTTT	CC121>VH:L27F-TTC;F58Y-TAC|CC121>VL:V3Q-CAG;M4L-TTG	12453.7	34995	TRUE	1.5	[5, 5, 16, 5, 4, 20, 32, 2, 1]	[50.0, 250.0, 5.0, 10.0, 1000.0, 2000.0, 2.5, 100.0, 500.0]	[0.39, 0.33, 0.4, 0.47, 0.34, 0.35, 0.39, 0.35, 0.38]	[-4.07, -4.13, -2.52, -4.17, -4.63, -2.31, -1.72, -5.61, -6.69]	10	0.2143	1138.19	73749.8	9	2.972	CC121
TAATGCTTCAATGCAGCTTG	CC121>VH:L27F-TTC;F58Y-TAC|CC121>VL:V3Q-CAG;M4L-TTG	14685.9	33030	TRUE	5.24	[5, 2, 27, 2, 5, 23, 40, 7, 1]	[50.0, 250.0, 5.0, 10.0, 1000.0, 2000.0, 2.5, 100.0, 500.0]	[0.39, 0.33, 0.4, 0.47, 0.34, 0.35, 0.39, 0.35, 0.38]	[-4.73, -6.12, -2.42, -6.15, -4.98, -2.78, -2.06, -4.46, -7.35]	12.44	0.7486	14544.4	16164.8	9	3.073	CC121
CTTGGAGCCTAGGAGTCTGC	CC121>VH:L27F-TTC;F58Y-TAC|CC121>VL:V3Q-CAG;M4L-TTG	15037.9	32706.1	TRUE	18.18	[9, 3, 62, 8, 7, 52, 50, 19, 14]	[50.0, 250.0, 5.0, 10.0, 1000.0, 2000.0, 2.5, 100.0, 500.0]	[0.39, 0.33, 0.4, 0.47, 0.34, 0.35, 0.39, 0.35, 0.38]	[-5.11, -6.76, -2.45, -5.38, -5.72, -2.83, -2.97, -4.25, -4.77]	24.89	2.5971	559.78	0	9	3.088	CC121
ATTTCTACGCATAAGCGTGT	CC121>VH:L27F-TTC;F58Y-TAC|CC121>VL:V3Q-CAG;M4L-TTG	13593.4	33759.4	TRUE	4.12	[9, 8, 37, 24, 13, 38, 70, 1, 20]	[50.0, 250.0, 5.0, 10.0, 1000.0, 2000.0, 2.5, 100.0, 500.0]	[0.39, 0.33, 0.4, 0.47, 0.34, 0.35, 0.39, 0.35, 0.38]	[-4.61, -4.85, -2.7, -3.3, -4.33, -2.78, -1.99, -8.0, -3.76]	24.44	0.5886	0	14950.7	9	3.026	CC121
TAGTAAAGGTTCCATCGCAT	CC121>VH:L27F-TTC;F58Y-TAC|CC121>VL:V3Q-CAG;M4L-TTG	10910.8	36223.4	TRUE	1.78	[5, 6, 19, 7, 3, 34, 55, 3, 6]	[50.0, 250.0, 5.0, 10.0, 1000.0, 2000.0, 2.5, 100.0, 500.0]	[0.39, 0.33, 0.4, 0.47, 0.34, 0.35, 0.39, 0.35, 0.38]	[-4.39, -4.19, -2.59, -4.0, -5.37, -1.87, -1.26, -5.34, -4.43]	15.33	0.2543	1354.99	70053.2	9	2.89	CC121
TATGGTATGCGGATGTGTAC	CC121>VH:L27F-TTC;F58Y-TAC|CC121>VL:V3Q-CAG;M4L-TTG;E107D-GAT	14670.5	19924.4	TRUE	12.43	[2, 14, 2, 1, 11, 30, 6, 4]	[250.0, 5.0, 10.0, 1000.0, 2000.0, 2.5, 100.0, 500.0]	[0.33, 0.4, 0.47, 0.34, 0.35, 0.39, 0.35, 0.38]	[-6.15, -3.41, -6.19, -7.33, -3.88, -2.52, -4.72, -5.39]	8.75	2.0717	2153.55	16147.6	8	3.073	CC121
TTTTCTACACTGGCGTCTTT	CC121>VH:L27F-TTC;F58Y-TAC|CC121>VL:V3Q-CAG;M4L-TTG;E107D-GAT	13029.3	34325.7	TRUE	5.62	[7, 4, 23, 14, 25, 33, 12, 3]	[50.0, 250.0, 5.0, 10.0, 2000.0, 2.5, 100.0, 500.0]	[0.39, 0.33, 0.4, 0.47, 0.35, 0.39, 0.35, 0.38]	[-4.13, -5.0, -2.54, -3.22, -2.54, -2.22, -3.56, -5.65]	15.12	0.9367	294.41	14324.2	8	3	CC121
TCAGGCAGGTAGCTGGACGT	CC121>VH:L27F-TTC;F58Y-TAC|CC121>VL:V3Q-CAG;M4L-TTG;E107D-GAT	15592	31961.3	TRUE	11.52	[3, 4, 17, 3, 2, 14, 20, 8, 8]	[50.0, 250.0, 5.0, 10.0, 1000.0, 2000.0, 2.5, 100.0, 500.0]	[0.39, 0.33, 0.4, 0.47, 0.34, 0.35, 0.39, 0.35, 0.38]	[-5.08, -4.73, -2.7, -5.18, -5.91, -3.1, -2.67, -3.88, -3.96]	8.78	1.6457	15441.2	0	9	3.11	CC121
CAGGCTGTACATACAGACTT	CC121>VH:L27F-TTC;F58Y-TAC|CC121>VL:V3Q-CAG;M4L-TTG;E107D-GAT	15025.1	32452.2	TRUE	3.89	[6, 7, 23, 6, 7, 18, 38, 5, 2]	[50.0, 250.0, 5.0, 10.0, 1000.0, 2000.0, 2.5, 100.0, 500.0]	[0.39, 0.33, 0.4, 0.47, 0.34, 0.35, 0.39, 0.35, 0.38]	[-4.39, -4.23, -2.58, -4.49, -4.41, -3.05, -2.06, -4.87, -6.27]	12.44	0.5557	14881.3	16541.9	9	3.087	CC121
TCATGATCATTTGTTTCATT	CC121>VH:L27F-TTC;F67F-TTT;L104M-ATG|CC121>VL:V3Q-CAG	67.49	21833.2	TRUE	7.13	[103, 147, 153, 147, 170, 156, 199, 167, 155]	[500.0, 5.0, 1000.0, 100.0, 2000.0, 50.0, 2.5, 10.0, 250.0]	[0.19, 0.2, 0.17, 0.18, 0.18, 0.19, 0.19, 0.25, 0.17]	[-0.17, -0.08, -0.33, -0.06, -0.04, 0.17, 0.03, -0.01, -0.1]	155.22	1.0186	47.48	97.86	9	-0.242	CC121
TAATCTTGAAATATTTGTAG	CC121>VH:L27F-TTC;G108D-GAC|CC121>VL:V3Q-CAG;M4L-TTG;E107D-GAT	2513.1	24820.6	TRUE	30.16	[42, 13, 26, 11, 45, 119, 51, 21, 152]	[50.0, 250.0, 5.0, 10.0, 1000.0, 2000.0, 2.5, 100.0, 500.0]	[0.39, 0.33, 0.4, 0.47, 0.34, 0.35, 0.39, 0.35, 0.38]	[-1.81, -3.56, -2.62, -3.84, -1.95, -0.55, -1.86, -3.02, -0.25]	53.33	4.3086	2493.5	12029.6	9	1.986	CC121
TTGTAAATAATCATACCCTT	CC121>VH:L27F-TTC;L104M-ATG;W107*-TAG|CC121>VL:WT	203.2	16569.6	TRUE	4.3	[6, 1, 6, 8, 7, 3, 7]	[500.0, 100.0, 2000.0, 50.0, 2.5, 10.0, 250.0]	[0.19, 0.18, 0.18, 0.19, 0.19, 0.25, 0.17]	[-0.59, -3.58, -1.18, -0.44, -1.12, -2.13, -0.89]	5.43	0.86	202.15	1890.91	7	0.437	CC121
ATGTATACGTATATAGGTTG	CC121>VH:L27F-TTC;L104M-ATG|CC121>VL:E107D-GAT	59.85	32223.5	TRUE	4.57	[72, 127, 168, 128, 155, 123, 207, 125, 148]	[500.0, 5.0, 1000.0, 100.0, 2000.0, 50.0, 2.5, 10.0, 250.0]	[0.19, 0.2, 0.17, 0.18, 0.18, 0.19, 0.19, 0.25, 0.17]	[0.26, 0.65, 0.75, 0.68, 0.77, 0.77, 1.03, 0.51, 0.77]	139.22	0.6529	40.86	88.69	9	-0.316	CC121
CTTTGCATGTGTAAACCTAT	CC121>VH:L27F-TTC;L104M-ATG|CC121>VL:E107D-GAT	82.68	22377.9	TRUE	5.22	[44, 47, 74, 70, 69, 55, 88, 76, 74]	[500.0, 5.0, 1000.0, 100.0, 2000.0, 50.0, 2.5, 10.0, 250.0]	[0.19, 0.2, 0.17, 0.18, 0.18, 0.19, 0.19, 0.25, 0.17]	[-0.26, -0.59, -0.24, 0.01, -0.2, -0.2, -0.01, -0.01, -0.03]	66.33	0.7457	55.51	126.41	9	-0.117	CC121
TATCATGTGATCGTACCATG	CC121>VH:L27F-TTC;L104M-ATG|CC121>VL:M4L-TTG	58.26	22152.4	TRUE	5.39	[79, 91, 97, 105, 88, 122, 171, 121, 117]	[500.0, 5.0, 1000.0, 100.0, 2000.0, 50.0, 2.5, 10.0, 250.0]	[0.19, 0.2, 0.17, 0.18, 0.18, 0.19, 0.19, 0.25, 0.17]	[0.1, -0.12, -0.34, 0.11, -0.34, 0.46, 0.46, 0.17, 0.14]	110.11	0.77	41.71	82.4	9	-0.333	CC121
CATTATGTGTAGCAACCTAT	CC121>VH:L27F-TTC;L104M-ATG|CC121>VL:M4L-TTG	57.79	19778.1	TRUE	14.33	[92, 155, 149, 166, 125, 102, 202, 167, 121]	[500.0, 5.0, 1000.0, 100.0, 2000.0, 50.0, 2.5, 10.0, 250.0]	[0.19, 0.2, 0.17, 0.18, 0.18, 0.19, 0.19, 0.25, 0.17]	[-0.21, 0.11, -0.25, 0.23, -0.37, -0.33, 0.17, 0.1, -0.34]	142.11	2.0471	33.34	103.58	9	-0.338	CC121
AATTGATGCTAGCAAGATTT	CC121>VH:L27F-TTC;L104M-ATG|CC121>VL:M4L-TTG	59.1	20811.3	TRUE	13.88	[84, 227, 212, 210, 169, 175, 224, 244, 235]	[500.0, 5.0, 1000.0, 100.0, 2000.0, 50.0, 2.5, 10.0, 250.0]	[0.19, 0.2, 0.17, 0.18, 0.18, 0.19, 0.19, 0.25, 0.17]	[-0.76, 0.24, -0.17, 0.15, -0.35, 0.03, -0.11, 0.23, 0.19]	197.78	1.9829	37.77	94.67	9	-0.324	CC121
TAGCATTTCAGTAAATACGC	CC121>VH:L27F-TTC;L104M-ATG|CC121>VL:M4L-TTG	64.94	26839.1	TRUE	13.22	[121, 161, 166, 169, 181, 110, 244, 160, 157]	[500.0, 5.0, 1000.0, 100.0, 2000.0, 50.0, 2.5, 10.0, 250.0]	[0.19, 0.2, 0.17, 0.18, 0.18, 0.19, 0.19, 0.25, 0.17]	[0.45, 0.43, 0.17, 0.52, 0.44, 0.05, 0.7, 0.31, 0.3]	163.22	1.8886	36.49	118.89	9	-0.266	CC121
TTGGGCTTGCATGTGGGAGG	CC121>VH:L27F-TTC;L104M-ATG|CC121>VL:M4L-TTG	61.35	25417.9	TRUE	13.59	[171, 168, 182, 215, 160, 170, 249, 173, 160]	[500.0, 5.0, 1000.0, 100.0, 2000.0, 50.0, 2.5, 10.0, 250.0]	[0.19, 0.2, 0.17, 0.18, 0.18, 0.19, 0.19, 0.25, 0.17]	[0.7, 0.25, 0.05, 0.62, 0.01, 0.43, 0.49, 0.17, 0.08]	183.11	1.9414	38.12	100.95	9	-0.301	CC121
CTGGAAATGAGCGTGGGCAC	CC121>VH:L27F-TTC;L104M-ATG|CC121>VL:M4L-TTG	54.11	21281	TRUE	7.26	[73, 115, 83, 80, 85, 89, 139, 126, 117]	[500.0, 5.0, 1000.0, 100.0, 2000.0, 50.0, 2.5, 10.0, 250.0]	[0.19, 0.2, 0.17, 0.18, 0.18, 0.19, 0.19, 0.25, 0.17]	[0.11, 0.34, -0.44, -0.16, -0.26, 0.13, 0.28, 0.35, 0.27]	100.78	1.0371	34.75	86.01	9	-0.378	CC121
ACTGGTGGGATCCTAGGCTG	CC121>VH:L27F-TTC;L104M-ATG|CC121>VL:M4L-TTG	58.64	20908.5	TRUE	24.18	[149, 197, 170, 141, 106, 136, 168, 179, 133]	[500.0, 5.0, 1000.0, 100.0, 2000.0, 50.0, 2.5, 10.0, 250.0]	[0.19, 0.2, 0.17, 0.18, 0.18, 0.19, 0.19, 0.25, 0.17]	[0.48, 0.46, -0.06, -0.0, -0.6, 0.08, -0.1, 0.2, -0.21]	153.22	3.4543	28.01	62.35	9	-0.329	CC121
TTTCGTTGGTGGAAGTACTC	CC121>VH:L27F-TTC;L104M-ATG|CC121>VL:M4L-TTG;E107D-GAT	79.76	28527.3	TRUE	6.85	[74, 69, 92, 105, 77, 79, 82, 85, 90]	[500.0, 5.0, 1000.0, 100.0, 2000.0, 50.0, 2.5, 10.0, 250.0]	[0.19, 0.2, 0.17, 0.18, 0.18, 0.19, 0.19, 0.25, 0.17]	[0.62, 0.1, 0.2, 0.72, 0.09, 0.45, 0.01, 0.28, 0.38]	83.67	0.9786	51.89	125.89	9	-0.139	CC121
ACGGATACCATTGTAGACGG	CC121>VH:L27F-TTC;L104M-ATG|CC121>VL:M4L-TTG;E107D-GAT	68.42	21292.4	TRUE	9.1	[92, 128, 139, 114, 118, 140, 146, 125, 117]	[500.0, 5.0, 1000.0, 100.0, 2000.0, 50.0, 2.5, 10.0, 250.0]	[0.19, 0.2, 0.17, 0.18, 0.18, 0.19, 0.19, 0.25, 0.17]	[-0.06, -0.01, -0.2, -0.16, -0.3, 0.28, -0.15, -0.16, -0.24]	124.33	1.3	45.07	107.17	9	-0.234	CC121
CCACGAGCCAATCATGCCTT	CC121>VH:L27F-TTC;L104M-ATG|CC121>VL:V3Q-CAG	64.08	22648.5	TRUE	11.92	[70, 119, 139, 121, 102, 78, 162, 145, 131]	[500.0, 5.0, 1000.0, 100.0, 2000.0, 50.0, 2.5, 10.0, 250.0]	[0.19, 0.2, 0.17, 0.18, 0.18, 0.19, 0.19, 0.25, 0.17]	[-0.16, 0.18, 0.09, 0.22, -0.21, -0.27, 0.3, 0.35, 0.22]	118.56	1.7029	36.6	115.45	9	-0.274	CC121
CTACGCGTCCACACGTGATG	CC121>VH:L27F-TTC;L104M-ATG|CC121>VL:V3Q-CAG	144.54	24933.7	TRUE	57.8	[281, 332, 368, 340, 277, 256, 312, 332, 335]	[500.0, 5.0, 1000.0, 100.0, 2000.0, 50.0, 2.5, 10.0, 250.0]	[0.19, 0.2, 0.17, 0.18, 0.18, 0.19, 0.19, 0.25, 0.17]	[0.23, 0.04, -0.12, 0.09, -0.39, -0.17, -0.38, -0.08, -0.05]	314.78	8.2571	25.81	281.73	9	0.227	CC121
ATTTGAATCCATCTGTGTTC	CC121>VH:L27F-TTC;L104M-ATG|CC121>VL:V3Q-CAG	89.54	24127.6	TRUE	2.56	[53, 53, 80, 56, 68, 58, 92, 53, 92]	[500.0, 5.0, 1000.0, 100.0, 2000.0, 50.0, 2.5, 10.0, 250.0]	[0.19, 0.2, 0.17, 0.18, 0.18, 0.19, 0.19, 0.25, 0.17]	[0.05, -0.37, -0.09, -0.27, -0.18, -0.08, 0.09, -0.49, 0.32]	67.22	0.3657	67.23	120.48	9	-0.068	CC121
TCGTACGTACTCGCGCGTTG	CC121>VH:L27F-TTC;L104M-ATG|CC121>VL:V3Q-CAG	71.63	20227.9	TRUE	12.28	[127, 151, 139, 114, 127, 129, 169, 157, 163]	[500.0, 5.0, 1000.0, 100.0, 2000.0, 50.0, 2.5, 10.0, 250.0]	[0.19, 0.2, 0.17, 0.18, 0.18, 0.19, 0.19, 0.25, 0.17]	[0.08, -0.1, -0.53, -0.48, -0.51, -0.16, -0.26, -0.16, -0.09]	141.78	1.7543	44.02	120.23	9	-0.206	CC121
TCAGGTACGTGGCCGTGTTG	CC121>VH:L27F-TTC;L104M-ATG|CC121>VL:V3Q-CAG	93.81	22785.2	TRUE	7.13	[54, 66, 79, 47, 100, 57, 105, 55, 86]	[500.0, 5.0, 1000.0, 100.0, 2000.0, 50.0, 2.5, 10.0, 250.0]	[0.19, 0.2, 0.17, 0.18, 0.18, 0.19, 0.19, 0.25, 0.17]	[-0.12, -0.25, -0.31, -0.72, 0.18, -0.31, 0.09, -0.63, 0.03]	72.11	1.0186	54.56	168.04	9	-0.039	CC121
CATCATGGATTTCTGGGTTT	CC121>VH:L27F-TTC;L104M-ATG|CC121>VL:V3Q-CAG	65.49	20657.7	TRUE	9.23	[215, 471, 476, 429, 376, 361, 508, 379, 454]	[500.0, 5.0, 1000.0, 100.0, 2000.0, 50.0, 2.5, 10.0, 250.0]	[0.19, 0.2, 0.17, 0.18, 0.18, 0.19, 0.19, 0.25, 0.17]	[-0.57, 0.13, -0.16, 0.02, -0.36, -0.09, -0.09, -0.3, -0.02]	407.67	1.3186	47.63	90.97	9	-0.261	CC121
CTGTAAATCCAGGCTGATGG	CC121>VH:L27F-TTC;L104M-ATG|CC121>VL:V3Q-CAG	66.67	21493.1	TRUE	6.08	[37, 39, 42, 38, 26, 36, 48, 46, 64]	[500.0, 5.0, 1000.0, 100.0, 2000.0, 50.0, 2.5, 10.0, 250.0]	[0.19, 0.2, 0.17, 0.18, 0.18, 0.19, 0.19, 0.25, 0.17]	[0.3, -0.05, -0.25, -0.07, -0.8, -0.0, -0.08, 0.07, 0.56]	41.78	0.8686	40.2	112.74	9	-0.25	CC121
ATGGAATCATACACTGGTTT	CC121>VH:L27F-TTC;L104M-ATG|CC121>VL:V3Q-CAG	75.49	25163.6	TRUE	7.63	[59, 98, 127, 121, 112, 102, 107, 116, 113]	[500.0, 5.0, 1000.0, 100.0, 2000.0, 50.0, 2.5, 10.0, 250.0]	[0.19, 0.2, 0.17, 0.18, 0.18, 0.19, 0.19, 0.25, 0.17]	[-0.23, 0.08, 0.14, 0.4, 0.1, 0.3, -0.13, 0.2, 0.18]	106.11	1.09	50.2	117.19	9	-0.173	CC121
ATAGAAGGCAGGACTCGCGT	CC121>VH:L27F-TTC;L104M-ATG|CC121>VL:V3Q-CAG	91.24	20663.5	TRUE	5.91	[66, 70, 101, 95, 78, 76, 88, 81, 102]	[500.0, 5.0, 1000.0, 100.0, 2000.0, 50.0, 2.5, 10.0, 250.0]	[0.19, 0.2, 0.17, 0.18, 0.18, 0.19, 0.19, 0.25, 0.17]	[-0.3, -0.64, -0.42, -0.18, -0.65, -0.36, -0.64, -0.55, -0.2]	84.11	0.8443	133.97	133.98	9	-0.056	CC121
TTGTGCTTCCACGTTTCCAT	CC121>VH:L27F-TTC;L104M-ATG|CC121>VL:V3Q-CAG	95.05	21456.8	TRUE	17.24	[107, 89, 102, 107, 99, 66, 94, 110, 101]	[500.0, 5.0, 1000.0, 100.0, 2000.0, 50.0, 2.5, 10.0, 250.0]	[0.19, 0.2, 0.17, 0.18, 0.18, 0.19, 0.19, 0.25, 0.17]	[0.3, -0.4, -0.51, -0.11, -0.41, -0.67, -0.65, -0.21, -0.31]	97.22	2.4629	49.32	194.79	9	-0.031	CC121
TTGTATTGCTACCAATGTGC	CC121>VH:L27F-TTC;L104M-ATG|CC121>VL:V3Q-CAG;E107D-GAT	45.91	22626.4	TRUE	2.75	[21, 25, 22, 32, 19, 33, 44, 26, 21]	[500.0, 5.0, 1000.0, 100.0, 2000.0, 50.0, 2.5, 10.0, 250.0]	[0.19, 0.2, 0.17, 0.18, 0.18, 0.19, 0.19, 0.25, 0.17]	[0.48, 0.31, -0.19, 0.68, -0.26, 0.87, 0.79, 0.25, -0.04]	27	0.3929	28.45	75.58	9	-0.48	CC121
CTTCGATCGAGGGCGGGCTT	CC121>VH:L27F-TTC;L104M-ATG|CC121>VL:V3Q-CAG;E107D-GAT	73.25	23313.5	TRUE	20.29	[91, 102, 121, 103, 104, 89, 109, 167, 91]	[500.0, 5.0, 1000.0, 100.0, 2000.0, 50.0, 2.5, 10.0, 250.0]	[0.19, 0.2, 0.17, 0.18, 0.18, 0.19, 0.19, 0.25, 0.17]	[0.34, 0.07, 0.01, 0.11, -0.07, 0.04, -0.16, 0.67, -0.19]	108.56	2.8986	34.4	76.46	9	-0.192	CC121
TATTGTTCATTTCCTTGAGT	CC121>VH:L27F-TTC;L104M-ATG|CC121>VL:V3Q-CAG;E107D-GAT	69.97	18723.6	TRUE	9.19	[89, 141, 167, 135, 158, 162, 200, 187, 169]	[500.0, 5.0, 1000.0, 100.0, 2000.0, 50.0, 2.5, 10.0, 250.0]	[0.19, 0.2, 0.17, 0.18, 0.18, 0.19, 0.19, 0.25, 0.17]	[-0.71, -0.47, -0.54, -0.52, -0.48, -0.11, -0.3, -0.18, -0.31]	156.44	1.3129	46.85	107.4	9	-0.22	CC121
TTACCTGGCAGCACAGGTTT	CC121>VH:L27F-TTC;L104M-ATG|CC121>VL:V3Q-CAG;E107D-GAT	85.94	22363	TRUE	3.17	[66, 83, 122, 116, 103, 92, 123, 97, 140]	[500.0, 5.0, 1000.0, 100.0, 2000.0, 50.0, 2.5, 10.0, 250.0]	[0.19, 0.2, 0.17, 0.18, 0.18, 0.19, 0.19, 0.25, 0.17]	[-0.4, -0.5, -0.25, 0.01, -0.35, -0.19, -0.26, -0.39, 0.16]	104.67	0.4529	81.89	92.81	9	-0.093	CC121
TAGGACTCGCGCCATTGTGG	CC121>VH:L27F-TTC;L104M-ATG|CC121>VL:V3Q-CAG;E107D-GAT	71.74	27109.3	TRUE	16.44	[171, 184, 208, 194, 143, 183, 178, 201, 221]	[500.0, 5.0, 1000.0, 100.0, 2000.0, 50.0, 2.5, 10.0, 250.0]	[0.19, 0.2, 0.17, 0.18, 0.18, 0.19, 0.19, 0.25, 0.17]	[0.66, 0.34, 0.21, 0.44, -0.19, 0.49, -0.04, 0.35, 0.5]	187	2.3486	43.96	120.29	9	-0.205	CC121
TAATCAAGGTTTCTGGACGC	CC121>VH:L27F-TTC;L104M-ATG|CC121>VL:V3Q-CAG;E107D-GAT	95.36	24504.5	TRUE	6.09	[93, 119, 124, 107, 119, 94, 109, 90, 167]	[500.0, 5.0, 1000.0, 100.0, 2000.0, 50.0, 2.5, 10.0, 250.0]	[0.19, 0.2, 0.17, 0.18, 0.18, 0.19, 0.19, 0.25, 0.17]	[0.07, -0.0, -0.25, -0.14, -0.17, -0.18, -0.46, -0.52, 0.39]	113.56	0.87	137.61	137.61	9	-0.029	CC121
TCAGATACGTTTAAGTCAGT	CC121>VH:L27F-TTC;L104M-ATG|CC121>VL:V3Q-CAG;E107D-GAT	95.04	22419	TRUE	5.11	[49, 67, 77, 58, 79, 46, 76, 55, 74]	[500.0, 5.0, 1000.0, 100.0, 2000.0, 50.0, 2.5, 10.0, 250.0]	[0.19, 0.2, 0.17, 0.18, 0.18, 0.19, 0.19, 0.25, 0.17]	[-0.18, -0.16, -0.27, -0.35, -0.09, -0.54, -0.3, -0.56, -0.11]	64.56	0.73	61.44	150.81	9	-0.031	CC121
TCGTAATGGAGTGAATCTAC	CC121>VH:L27F-TTC;L104M-ATG|CC121>VL:V3Q-CAG;M4L-TTG	175.99	24182.9	TRUE	41.3	[56, 110, 112, 108, 97, 78, 112, 116, 96]	[500.0, 5.0, 1000.0, 100.0, 2000.0, 50.0, 2.5, 10.0, 250.0]	[0.19, 0.2, 0.17, 0.18, 0.18, 0.19, 0.19, 0.25, 0.17]	[-0.45, 0.1, -0.19, 0.09, -0.25, -0.24, -0.21, 0.05, -0.2]	98.33	5.9	15.62	445.56	9	0.348	CC121
TTGTAAGTACTGAATTACGC	CC121>VH:L27F-TTC;L104M-ATG|CC121>VL:V3Q-CAG;M4L-TTG	85.46	20347.3	TRUE	17.54	[218, 232, 255, 223, 263, 154, 319, 226, 237]	[500.0, 5.0, 1000.0, 100.0, 2000.0, 50.0, 2.5, 10.0, 250.0]	[0.19, 0.2, 0.17, 0.18, 0.18, 0.19, 0.19, 0.25, 0.17]	[0.0, -0.34, -0.51, -0.37, -0.32, -0.77, -0.21, -0.49, -0.4]	236.33	2.5057	48.37	157.22	9	-0.097	CC121
TCTTATGCACTGCATTGTAT	CC121>VH:L27F-TTC;L104M-ATG|CC121>VL:V3Q-CAG;M4L-TTG	71.85	22553.8	TRUE	7.52	[41, 69, 56, 63, 49, 37, 59, 52, 52]	[500.0, 5.0, 1000.0, 100.0, 2000.0, 50.0, 2.5, 10.0, 250.0]	[0.19, 0.2, 0.17, 0.18, 0.18, 0.19, 0.19, 0.25, 0.17]	[0.13, 0.45, -0.16, 0.34, -0.21, -0.29, -0.1, -0.07, -0.06]	53.11	1.0743	40.46	132.81	9	-0.204	CC121
TAGGATTGGTATCTTGGTTT	CC121>VH:L27F-TTC;L104M-ATG|CC121>VL:V3Q-CAG;M4L-TTG	413.3	8895.61	TRUE	10.62	[25, 14, 11, 6, 33, 16, 18, 14, 22]	[50.0, 250.0, 5.0, 10.0, 1000.0, 2000.0, 2.5, 100.0, 500.0]	[0.39, 0.33, 0.4, 0.47, 0.34, 0.35, 0.39, 0.35, 0.38]	[-0.97, -1.87, -2.28, -3.13, -0.81, -1.86, -1.77, -2.02, -1.45]	17.67	1.5171	20.33	2054.72	9	0.874	CC121
TTAGACGGCCGGATTGACGG	CC121>VH:L27F-TTC;L104M-ATG|CC121>VL:V3Q-CAG;M4L-TTG	90.04	21793.9	TRUE	9.3	[58, 57, 68, 61, 75, 53, 65, 70, 60]	[500.0, 5.0, 1000.0, 100.0, 2000.0, 50.0, 2.5, 10.0, 250.0]	[0.19, 0.2, 0.17, 0.18, 0.18, 0.19, 0.19, 0.25, 0.17]	[0.1, -0.35, -0.41, -0.23, -0.12, -0.29, -0.49, -0.17, -0.38]	63	1.3286	51.38	168.86	9	-0.065	CC121
ATTTGAATGAGCCTTCGAAC	CC121>VH:L27F-TTC;L104M-ATG|CC121>VL:V3Q-CAG;M4L-TTG	75.11	15967.7	TRUE	9.57	[55, 66, 96, 99, 82, 95, 132, 124, 96]	[500.0, 5.0, 1000.0, 100.0, 2000.0, 50.0, 2.5, 10.0, 250.0]	[0.19, 0.2, 0.17, 0.18, 0.18, 0.19, 0.19, 0.25, 0.17]	[-1.05, -1.22, -0.99, -0.61, -1.07, -0.53, -0.55, -0.42, -0.78]	93.89	1.3671	40.39	79.16	9	-0.176	CC121
ACTCAAGGACAGGCAGAAAT	CC121>VH:L27F-TTC;L104M-ATG|CC121>VL:V3Q-CAG;M4L-TTG	64.9	23963.4	TRUE	10.48	[83, 82, 81, 97, 83, 88, 126, 146, 128]	[500.0, 5.0, 1000.0, 100.0, 2000.0, 50.0, 2.5, 10.0, 250.0]	[0.19, 0.2, 0.17, 0.18, 0.18, 0.19, 0.19, 0.25, 0.17]	[0.4, -0.05, -0.38, 0.21, -0.2, 0.21, 0.24, 0.67, 0.49]	101.56	1.4971	39.42	109.67	9	-0.266	CC121
ACTTCAATGATTGTTTATTT	CC121>VH:L27F-TTC;L104M-ATG|CC121>VL:V3Q-CAG;M4L-TTG	51.34	17197.6	TRUE	11	[68, 193, 202, 150, 149, 154, 261, 205, 161]	[500.0, 5.0, 1000.0, 100.0, 2000.0, 50.0, 2.5, 10.0, 250.0]	[0.19, 0.2, 0.17, 0.18, 0.18, 0.19, 0.19, 0.25, 0.17]	[-1.1, -0.02, -0.27, -0.37, -0.56, -0.19, 0.08, -0.05, -0.38]	171.44	1.5714	32.88	81.92	9	-0.411	CC121
ATGGATTTGTGGCTTCACGT	CC121>VH:L27F-TTC;L104M-ATG|CC121>VL:V3Q-CAG;M4L-TTG	68.54	20298.6	TRUE	14.34	[68, 74, 66, 60, 68, 67, 71, 79, 52]	[500.0, 5.0, 1000.0, 100.0, 2000.0, 50.0, 2.5, 10.0, 250.0]	[0.19, 0.2, 0.17, 0.18, 0.18, 0.19, 0.19, 0.25, 0.17]	[0.37, 0.07, -0.41, -0.22, -0.22, 0.08, -0.32, 0.04, -0.54]	67.22	2.0486	34.6	152.39	9	-0.233	CC121
TCAGACGGGCGTAAAGGTGT	CC121>VH:L27F-TTC;L104M-ATG|CC121>VL:V3Q-CAG;M4L-TTG	77.22	24963.9	TRUE	7.4	[105, 146, 186, 142, 145, 128, 165, 144, 165]	[500.0, 5.0, 1000.0, 100.0, 2000.0, 50.0, 2.5, 10.0, 250.0]	[0.19, 0.2, 0.17, 0.18, 0.18, 0.19, 0.19, 0.25, 0.17]	[0.08, 0.13, 0.17, 0.11, -0.05, 0.1, -0.02, -0.01, 0.21]	147.33	1.0571	53.06	114.54	9	-0.159	CC121
TAGTAAATCAGGATGTGCAC	CC121>VH:L27F-TTC;L104M-ATG|CC121>VL:V3Q-CAG;M4L-TTG	72.8	20928.6	TRUE	9.69	[114, 137, 135, 120, 124, 104, 166, 120, 127]	[500.0, 5.0, 1000.0, 100.0, 2000.0, 50.0, 2.5, 10.0, 250.0]	[0.19, 0.2, 0.17, 0.18, 0.18, 0.19, 0.19, 0.25, 0.17]	[0.14, -0.02, -0.36, -0.2, -0.34, -0.26, -0.08, -0.33, -0.23]	127.44	1.3843	46.06	118.17	9	-0.196	CC121
TTACGTTTGTATGATTCTGG	CC121>VH:L27F-TTC;L104M-ATG|CC121>VL:V3Q-CAG;M4L-TTG	71.89	24515	TRUE	5.12	[41, 62, 73, 65, 71, 62, 74, 82, 70]	[500.0, 5.0, 1000.0, 100.0, 2000.0, 50.0, 2.5, 10.0, 250.0]	[0.19, 0.2, 0.17, 0.18, 0.18, 0.19, 0.19, 0.25, 0.17]	[-0.09, 0.08, 0.01, 0.17, 0.11, 0.24, 0.01, 0.37, 0.16]	66.67	0.7314	47.24	113.01	9	-0.203	CC121
TTACAATGCTGTATTCCTTG	CC121>VH:L27F-TTC;L104M-ATG|CC121>VL:V3Q-CAG;M4L-TTG;E107D-GAT	78.42	23112.2	TRUE	1.57	[50, 83, 100, 98, 93, 93, 118, 57, 101]	[500.0, 5.0, 1000.0, 100.0, 2000.0, 50.0, 2.5, 10.0, 250.0]	[0.19, 0.2, 0.17, 0.18, 0.18, 0.19, 0.19, 0.25, 0.17]	[-0.4, -0.1, -0.14, 0.16, -0.1, 0.23, 0.08, -0.76, 0.09]	88.11	0.2243	39.58	84.42	9	-0.15	CC121
TCGTGTTCAATTAATGGATC	CC121>VH:L27F-TTC;L104M-ATG|CC121>VL:V3Q-CAG;M4L-TTG;E107D-GAT	86.45	18070.1	TRUE	5.43	[54, 85, 123, 104, 76, 72, 108, 75, 105]	[500.0, 5.0, 1000.0, 100.0, 2000.0, 50.0, 2.5, 10.0, 250.0]	[0.19, 0.2, 0.17, 0.18, 0.18, 0.19, 0.19, 0.25, 0.17]	[-0.88, -0.65, -0.43, -0.34, -0.98, -0.73, -0.63, -0.95, -0.44]	89.11	0.7757	78.01	91.18	9	-0.09	CC121
CCACGTGTCATTGTTGGTTT	CC121>VH:L27F-TTC;L104M-ATG|CC121>VL:V3Q-CAG;M4L-TTG;E107D-GAT	72.22	29509.2	TRUE	11.33	[152, 153, 146, 151, 159, 126, 168, 164, 175]	[500.0, 5.0, 1000.0, 100.0, 2000.0, 50.0, 2.5, 10.0, 250.0]	[0.19, 0.2, 0.17, 0.18, 0.18, 0.19, 0.19, 0.25, 0.17]	[0.91, 0.49, 0.11, 0.49, 0.38, 0.37, 0.29, 0.47, 0.58]	154.89	1.6186	44.11	121.28	9	-0.2	CC121
CCTCACGTAAGCAAACCCAG	CC121>VH:L27F-TTC;L104M-ATG|CC121>VL:V3Q-CAG;M4L-TTG;E107D-GAT	63.52	20979.6	TRUE	13.11	[49, 79, 48, 63, 80, 81, 76, 123, 85]	[500.0, 5.0, 1000.0, 100.0, 2000.0, 50.0, 2.5, 10.0, 250.0]	[0.19, 0.2, 0.17, 0.18, 0.18, 0.19, 0.19, 0.25, 0.17]	[-0.14, 0.12, -0.91, -0.19, -0.03, 0.32, -0.27, 0.64, 0.13]	76	1.8729	34.95	124.17	9	-0.28	CC121
TTTGCTGGCAAGGTATAAGG	CC121>VH:L27F-TTC;L104M-ATG|CC121>VL:V3Q-CAG;M4L-TTG;E107D-GAT	372.19	21494.4	TRUE	50.91	[28, 54, 57, 31, 33, 35, 60, 54, 57]	[500.0, 5.0, 1000.0, 100.0, 2000.0, 50.0, 2.5, 10.0, 250.0]	[0.19, 0.2, 0.17, 0.18, 0.18, 0.19, 0.19, 0.25, 0.17]	[-0.69, -0.17, -0.4, -0.95, -1.04, -0.63, -0.34, -0.28, -0.19]	45.44	7.2729	21687.3	26190.1	9	0.81	CC121
ATAGGTGGCCTCCAAGAAAG	CC121>VH:L27F-TTC;L104M-ATG|CC121>VL:V3Q-CAG;M4L-TTG;E107D-GAT	72.51	23893.2	TRUE	9.08	[91, 158, 151, 187, 166, 121, 169, 165, 178]	[500.0, 5.0, 1000.0, 100.0, 2000.0, 50.0, 2.5, 10.0, 250.0]	[0.19, 0.2, 0.17, 0.18, 0.18, 0.19, 0.19, 0.25, 0.17]	[-0.21, 0.16, -0.21, 0.42, 0.06, -0.06, -0.07, 0.11, 0.23]	154	1.2971	48.7	110.3	9	-0.198	CC121
TCGTCATGGCTCATGTACAT	CC121>VH:L27F-TTC;L104M-ATG|CC121>VL:V3Q-CAG;M4L-TTG;E107D-GAT	83.64	22230.9	TRUE	14.88	[70, 90, 80, 70, 87, 61, 77, 110, 85]	[500.0, 5.0, 1000.0, 100.0, 2000.0, 50.0, 2.5, 10.0, 250.0]	[0.19, 0.2, 0.17, 0.18, 0.18, 0.19, 0.19, 0.25, 0.17]	[0.15, 0.09, -0.39, -0.26, -0.13, -0.31, -0.47, 0.26, -0.1]	81.11	2.1257	42.31	178.95	9	-0.11	CC121
ACATATTCCAAGGAGCACGT	CC121>VH:L27F-TTC;L104M-ATG|CC121>VL:V3Q-CAG;M4L-TTG;E107D-GAT	84.8	23295.2	TRUE	5.37	[43, 63, 62, 56, 60, 44, 61, 62, 79]	[500.0, 5.0, 1000.0, 100.0, 2000.0, 50.0, 2.5, 10.0, 250.0]	[0.19, 0.2, 0.17, 0.18, 0.18, 0.19, 0.19, 0.25, 0.17]	[-0.07, 0.06, -0.28, -0.09, -0.18, -0.3, -0.32, -0.08, 0.28]	58.89	0.7671	54.66	134.65	9	-0.102	CC121
ATTGCTGGCATGGCGTAATG	CC121>VH:L27F-TTC;L104M-ATG|CC121>VL:V3Q-CAG;M4L-TTG;E107D-GAT	89.47	23934.2	TRUE	18.6	[331, 307, 508, 328, 422, 320, 486, 392, 430]	[500.0, 5.0, 1000.0, 100.0, 2000.0, 50.0, 2.5, 10.0, 250.0]	[0.19, 0.2, 0.17, 0.18, 0.18, 0.19, 0.19, 0.25, 0.17]	[0.14, -0.4, 0.02, -0.28, -0.1, -0.17, -0.06, -0.16, -0.01]	391.56	2.6571	55.12	150.32	9	-0.069	CC121
TATTACGGAAGGACTTATAT	CC121>VH:L27F-TTC;L104M-ATG|CC121>VL:V3Q-CAG;M4L-TTG;E107D-GAT	60.16	28257.7	TRUE	2.66	[42, 61, 50, 52, 54, 44, 75, 58, 73]	[500.0, 5.0, 1000.0, 100.0, 2000.0, 50.0, 2.5, 10.0, 250.0]	[0.19, 0.2, 0.17, 0.18, 0.18, 0.19, 0.19, 0.25, 0.17]	[0.56, 0.67, 0.07, 0.46, 0.33, 0.36, 0.64, 0.48, 0.83]	56.56	0.38	40.64	89.83	9	-0.313	CC121
CTTGGATCGAGCCCGCCAAC	CC121>VH:L27F-TTC;L104M-ATG|CC121>VL:V3Q-CAG;M4L-TTG;E107D-GAT	68.1	22423.1	TRUE	10.05	[77, 98, 117, 104, 79, 100, 127, 142, 152]	[500.0, 5.0, 1000.0, 100.0, 2000.0, 50.0, 2.5, 10.0, 250.0]	[0.19, 0.2, 0.17, 0.18, 0.18, 0.19, 0.19, 0.25, 0.17]	[-0.02, -0.1, -0.15, 0.01, -0.58, 0.09, -0.06, 0.32, 0.43]	110.67	1.4357	43.44	109.14	9	-0.237	CC121
TAGCCTTGGCTCAAGGCCGC	CC121>VH:L27F-TTC;L104M-ATG|CC121>VL:V3Q-CAG;M4L-TTG;E107D-GAT	73.15	20462.5	TRUE	9.34	[66, 161, 181, 125, 121, 139, 145, 119, 170]	[500.0, 5.0, 1000.0, 100.0, 2000.0, 50.0, 2.5, 10.0, 250.0]	[0.19, 0.2, 0.17, 0.18, 0.18, 0.19, 0.19, 0.25, 0.17]	[-0.79, 0.07, -0.07, -0.28, -0.51, 0.02, -0.41, -0.48, 0.05]	136.33	1.3343	48.71	112.7	9	-0.193	CC121
AAATCAAGGTTTACGTACAG	CC121>VH:L27F-TTC;L104M-ATG|CC121>VL:V3Q-CAG;M4L-TTG;E107D-GAT	80.21	24570.4	TRUE	11.14	[76, 92, 99, 72, 102, 68, 125, 111, 144]	[500.0, 5.0, 1000.0, 100.0, 2000.0, 50.0, 2.5, 10.0, 250.0]	[0.19, 0.2, 0.17, 0.18, 0.18, 0.19, 0.19, 0.25, 0.17]	[0.2, 0.05, -0.15, -0.28, 0.03, -0.22, 0.16, 0.2, 0.6]	98.78	1.5914	44.01	149.91	9	-0.136	CC121
TCACCCGTGTTCCATGGATT	CC121>VH:L27F-TTC;L104M-ATG|CC121>VL:V3Q-CAG;M4L-TTG;E107D-GAT	89.34	21734.9	TRUE	13.76	[218, 190, 235, 233, 257, 174, 287, 209, 231]	[500.0, 5.0, 1000.0, 100.0, 2000.0, 50.0, 2.5, 10.0, 250.0]	[0.19, 0.2, 0.17, 0.18, 0.18, 0.19, 0.19, 0.25, 0.17]	[0.14, -0.49, -0.49, -0.17, -0.22, -0.45, -0.22, -0.47, -0.31]	226	1.9657	55.89	147.45	9	-0.069	CC121
TTTTCAGTGTGCAAAGGCGC	CC121>VH:L27F-TTC;L104M-ATG|CC121>VL:V3Q-CAG;M4L-TTG;E107D-GAT	76.12	18163.7	TRUE	4.17	[46, 55, 54, 63, 58, 54, 75, 59, 59]	[500.0, 5.0, 1000.0, 100.0, 2000.0, 50.0, 2.5, 10.0, 250.0]	[0.19, 0.2, 0.17, 0.18, 0.18, 0.19, 0.19, 0.25, 0.17]	[-0.38, -0.55, -0.89, -0.34, -0.65, -0.42, -0.44, -0.57, -0.55]	58.11	0.5957	53.51	110.6	9	-0.168	CC121
CCGCGCGGGAAGGCACCTAG	CC121>VH:L27F-TTC;L104M-ATG|CC121>VL:V3Q-CAG;M4L-TTG;E107D-GAT	77.11	19162.7	TRUE	13.28	[154, 195, 191, 184, 175, 195, 195, 203, 200]	[500.0, 5.0, 1000.0, 100.0, 2000.0, 50.0, 2.5, 10.0, 250.0]	[0.19, 0.2, 0.17, 0.18, 0.18, 0.19, 0.19, 0.25, 0.17]	[-0.25, -0.34, -0.68, -0.4, -0.66, -0.18, -0.67, -0.4, -0.4]	188	1.8971	125.47	125.47	9	-0.16	CC121
AAGCGAATGTGCAATTCTGT	CC121>VH:L27F-TTC;L104M-ATG|CC121>VL:V3Q-CAG;M4L-TTG;E107D-GAT	67.34	21898.8	TRUE	17.19	[81, 89, 85, 92, 106, 72, 100, 94, 61]	[500.0, 5.0, 1000.0, 100.0, 2000.0, 50.0, 2.5, 10.0, 250.0]	[0.19, 0.2, 0.17, 0.18, 0.18, 0.19, 0.19, 0.25, 0.17]	[0.43, 0.14, -0.24, 0.21, 0.22, -0.0, -0.02, 0.1, -0.5]	86.67	2.4557	32.38	158.93	9	-0.244	CC121
TATGGCTCCTTCGTTTCTAT	CC121>VH:L27F-TTC;L104M-ATG|CC121>VL:V3Q-CAG;M4L-TTG;E107D-GAT	129.98	24920.1	TRUE	26.28	[37, 71, 104, 59, 68, 112, 89, 84, 118]	[500.0, 5.0, 1000.0, 100.0, 2000.0, 50.0, 2.5, 10.0, 250.0]	[0.19, 0.2, 0.17, 0.18, 0.18, 0.19, 0.19, 0.25, 0.17]	[-0.55, -0.03, 0.21, -0.28, -0.26, 0.78, -0.04, 0.09, 0.6]	82.44	3.7543	49.1	263.35	9	0.162	CC121
CTGGATACAAGGACTTGCTT	CC121>VH:L27F-TTC;L104M-ATG|CC121>VL:WT	80.61	21536.5	TRUE	16.27	[123, 151, 190, 165, 180, 131, 182, 199, 158]	[500.0, 5.0, 1000.0, 100.0, 2000.0, 50.0, 2.5, 10.0, 250.0]	[0.19, 0.2, 0.17, 0.18, 0.18, 0.19, 0.19, 0.25, 0.17]	[-0.14, -0.27, -0.25, -0.12, -0.18, -0.31, -0.33, 0.01, -0.3]	164.33	2.3243	46.58	147.28	9	-0.133	CC121
CTTGATGTCTGCGATTCTTG	CC121>VH:L27F-TTC;L104M-ATG|CC121>VL:WT	94.87	19958.5	TRUE	18.08	[100, 108, 159, 103, 119, 92, 109, 111, 91]	[500.0, 5.0, 1000.0, 100.0, 2000.0, 50.0, 2.5, 10.0, 250.0]	[0.19, 0.2, 0.17, 0.18, 0.18, 0.19, 0.19, 0.25, 0.17]	[-0.13, -0.45, -0.2, -0.5, -0.48, -0.52, -0.77, -0.53, -0.8]	110.22	2.5829	48.18	207.64	9	-0.032	CC121
CAGGCCGTCAGTCCATAATT	CC121>VH:L27F-TTC;L104M-ATG|CC121>VL:WT	74.48	28632.7	TRUE	17.22	[217, 258, 341, 356, 305, 230, 344, 345, 326]	[500.0, 5.0, 1000.0, 100.0, 2000.0, 50.0, 2.5, 10.0, 250.0]	[0.19, 0.2, 0.17, 0.18, 0.18, 0.19, 0.19, 0.25, 0.17]	[0.38, 0.2, 0.3, 0.69, 0.28, 0.2, 0.29, 0.51, 0.44]	302.44	2.46	46.77	121.58	9	-0.181	CC121
AAGTACTTCTGTCCTGAAAG	CC121>VH:L27F-TTC;L104M-ATG|CC121>VL:WT	67.21	20538.4	TRUE	13.67	[207, 272, 353, 350, 255, 359, 394, 372, 351]	[500.0, 5.0, 1000.0, 100.0, 2000.0, 50.0, 2.5, 10.0, 250.0]	[0.19, 0.2, 0.17, 0.18, 0.18, 0.19, 0.19, 0.25, 0.17]	[-0.34, -0.38, -0.31, 0.01, -0.64, 0.18, -0.17, -0.04, -0.11]	323.67	1.9529	45.94	100.09	9	-0.245	CC121
TTTCAATTCATCGCTTCCTT	CC121>VH:L27F-TTC;L104M-ATG|CC121>VL:WT	72.35	24790.5	TRUE	18.7	[163, 190, 215, 176, 227, 184, 251, 294, 245]	[500.0, 5.0, 1000.0, 100.0, 2000.0, 50.0, 2.5, 10.0, 250.0]	[0.19, 0.2, 0.17, 0.18, 0.18, 0.19, 0.19, 0.25, 0.17]	[0.24, 0.03, -0.1, -0.06, 0.12, 0.15, 0.1, 0.55, 0.3]	216.11	2.6714	41.78	130.9	9	-0.199	CC121
TTAGCATCATATCAATATGT	CC121>VH:L27F-TTC;L104M-ATG|CC121>VL:WT	71.72	25786.8	TRUE	5.59	[60, 102, 129, 115, 121, 116, 121, 118, 123]	[500.0, 5.0, 1000.0, 100.0, 2000.0, 50.0, 2.5, 10.0, 250.0]	[0.19, 0.2, 0.17, 0.18, 0.18, 0.19, 0.19, 0.25, 0.17]	[-0.2, 0.14, 0.16, 0.33, 0.21, 0.48, 0.05, 0.23, 0.31]	111.67	0.7986	50.52	103.98	9	-0.205	CC121
CCGGAATGAAGTGATCACTG	CC121>VH:L27F-TTC;L104M-ATG|CC121>VL:WT	59.66	19040.6	TRUE	6.09	[89, 139, 117, 154, 104, 146, 173, 130, 122]	[500.0, 5.0, 1000.0, 100.0, 2000.0, 50.0, 2.5, 10.0, 250.0]	[0.19, 0.2, 0.17, 0.18, 0.18, 0.19, 0.19, 0.25, 0.17]	[-0.3, -0.08, -0.64, 0.08, -0.67, 0.15, -0.1, -0.3, -0.37]	130.44	0.87	43.43	82.92	9	-0.318	CC121
ACTGAATCACTGGCTTGCAC	CC121>VH:L27F-TTC;Y33D-GAC;F58Y-TAC|CC121>VL:V3Q-CAG;M4L-TTG	20000	5000	FALSE	11.38	[36, 10, 109, 24, 19, 8, 234, 15, 22]	[50.0, 250.0, 5.0, 10.0, 1000.0, 2000.0, 2.5, 100.0, 500.0]	[0.39, 0.33, 0.4, 0.47, 0.34, 0.35, 0.39, 0.35, 0.38]	[-4.7, -6.61, -3.22, -5.38, -5.86, -7.11, -2.33, -6.17, -5.7]	53	1.6257	0	0	9	3.264	CC121
CCTCATTTCTGTGAATGAGG	CC121>VH:L27F-TTC|CC121>VL:E107D-GAT	158.52	19327.4	TRUE	6.16	[71, 66, 146, 82, 99, 49, 74, 58, 120]	[500.0, 5.0, 1000.0, 100.0, 2000.0, 50.0, 2.5, 10.0, 250.0]	[0.19, 0.2, 0.17, 0.18, 0.18, 0.19, 0.19, 0.25, 0.17]	[-0.85, -1.38, -0.54, -1.05, -0.96, -1.65, -1.54, -1.68, -0.62]	85	0.88	58.29	170.29	9	0.284	CC121
AATCGTTCCCATGTGGATGT	CC121>VH:L27F-TTC|CC121>VL:M4L-TTG	116.08	26752.2	TRUE	7.8	[58, 53, 77, 50, 58, 48, 43, 47, 82]	[500.0, 5.0, 1000.0, 100.0, 2000.0, 50.0, 2.5, 10.0, 250.0]	[0.19, 0.2, 0.17, 0.18, 0.18, 0.19, 0.19, 0.25, 0.17]	[0.41, -0.14, 0.09, -0.21, -0.18, -0.13, -0.78, -0.43, 0.39]	57.33	1.1143	114.21	128.6	9	0.092	CC121
CTATACGTGAATACTGGCGT	CC121>VH:L27F-TTC|CC121>VL:M4L-TTG	85.47	22241.3	TRUE	12.12	[66, 99, 133, 80, 119, 69, 117, 86, 86]	[500.0, 5.0, 1000.0, 100.0, 2000.0, 50.0, 2.5, 10.0, 250.0]	[0.19, 0.2, 0.17, 0.18, 0.18, 0.19, 0.19, 0.25, 0.17]	[-0.19, -0.03, 0.09, -0.32, 0.07, -0.39, -0.12, -0.35, -0.33]	95	1.7314	45.33	174.37	9	-0.097	CC121
ATATATTTATTCAAGTGCGT	CC121>VH:L27F-TTC|CC121>VL:M4L-TTG;E107D-GAT	101.1	18097.4	TRUE	12.33	[92, 119, 220, 138, 204, 140, 178, 166, 155]	[500.0, 5.0, 1000.0, 100.0, 2000.0, 50.0, 2.5, 10.0, 250.0]	[0.19, 0.2, 0.17, 0.18, 0.18, 0.19, 0.19, 0.25, 0.17]	[-1.05, -1.11, -0.53, -0.87, -0.5, -0.71, -0.86, -0.74, -0.83]	156.89	1.7614	58.71	187.95	9	0.007	CC121
TCGGGTTCACATCCGTATTG	CC121>VH:L27F-TTC|CC121>VL:M4L-TTG;E107D-GAT	72.13	25306	TRUE	14.11	[138, 167, 174, 144, 146, 147, 158, 152, 146]	[500.0, 5.0, 1000.0, 100.0, 2000.0, 50.0, 2.5, 10.0, 250.0]	[0.19, 0.2, 0.17, 0.18, 0.18, 0.19, 0.19, 0.25, 0.17]	[0.52, 0.37, 0.12, 0.18, 0.01, 0.35, -0.04, 0.12, 0.08]	152.44	2.0157	43.09	125.77	9	-0.201	CC121
TTTGATTGCTATCTATGCGC	CC121>VH:L27F-TTC|CC121>VL:V3Q-CAG	149.25	18707.7	TRUE	8.74	[113, 68, 137, 121, 122, 59, 103, 73, 115]	[500.0, 5.0, 1000.0, 100.0, 2000.0, 50.0, 2.5, 10.0, 250.0]	[0.19, 0.2, 0.17, 0.18, 0.18, 0.19, 0.19, 0.25, 0.17]	[-0.45, -1.61, -0.91, -0.76, -0.94, -1.66, -1.34, -1.63, -0.95]	101.22	1.2486	148.5	265.39	9	0.247	CC121
ACTCATGGGAGTCTATCCGG	CC121>VH:L27F-TTC|CC121>VL:V3Q-CAG	370.42	24526	TRUE	43.41	[110, 60, 123, 71, 99, 87, 68, 68, 85]	[500.0, 5.0, 1000.0, 100.0, 2000.0, 50.0, 2.5, 10.0, 250.0]	[0.19, 0.2, 0.17, 0.18, 0.18, 0.19, 0.19, 0.25, 0.17]	[0.09, -1.22, -0.49, -0.95, -0.66, -0.52, -1.36, -1.15, -0.81]	85.67	6.2014	109.6	1212.64	9	0.807	CC121
AAATCATCCCAGGCTCGCTC	CC121>VH:L27F-TTC|CC121>VL:V3Q-CAG;E107D-GAT	131.48	19267.8	TRUE	9.31	[145, 93, 176, 156, 173, 132, 128, 100, 150]	[500.0, 5.0, 1000.0, 100.0, 2000.0, 50.0, 2.5, 10.0, 250.0]	[0.19, 0.2, 0.17, 0.18, 0.18, 0.19, 0.19, 0.25, 0.17]	[-0.39, -1.46, -0.85, -0.7, -0.74, -0.8, -1.33, -1.48, -0.87]	139.22	1.33	127.46	138.56	9	0.169	CC121
TTGCGATCGTATCTTTAAGG	CC121>VH:L27F-TTC|CC121>VL:V3Q-CAG;E107D-GAT	97.11	25623.3	TRUE	12.17	[43, 23, 25, 39, 79, 46, 31, 37, 41]	[500.0, 5.0, 1000.0, 100.0, 2000.0, 50.0, 2.5, 10.0, 250.0]	[0.19, 0.2, 0.17, 0.18, 0.18, 0.19, 0.19, 0.25, 0.17]	[0.75, -0.58, -0.77, 0.2, 1.03, 0.58, -0.48, -0.01, 0.16]	40.44	1.7386	45.91	238.79	9	-0.018	CC121
AATCACTGGAAGGCTGATTG	CC121>VH:L27F-TTC|CC121>VL:V3Q-CAG;E107D-GAT	125.15	20419.4	TRUE	10.37	[88, 40, 73, 76, 75, 56, 63, 55, 81]	[500.0, 5.0, 1000.0, 100.0, 2000.0, 50.0, 2.5, 10.0, 250.0]	[0.19, 0.2, 0.17, 0.18, 0.18, 0.19, 0.19, 0.25, 0.17]	[0.15, -1.42, -0.86, -0.47, -0.68, -0.77, -1.09, -1.08, -0.5]	67.44	1.4814	73.99	224.09	9	0.138	CC121
CCGGGCGTCTACATGGACGG	CC121>VH:L27F-TTC|CC121>VL:V3Q-CAG;E107D-GAT	132.75	21091.1	TRUE	10.44	[119, 103, 211, 147, 169, 90, 131, 113, 147]	[500.0, 5.0, 1000.0, 100.0, 2000.0, 50.0, 2.5, 10.0, 250.0]	[0.19, 0.2, 0.17, 0.18, 0.18, 0.19, 0.19, 0.25, 0.17]	[-0.42, -1.05, -0.33, -0.52, -0.51, -1.09, -1.04, -1.04, -0.64]	136.67	1.4914	53.03	145.64	9	0.175	CC121
TAGGCTTTGTGTGATCGTAC	CC121>VH:L27F-TTC|CC121>VL:V3Q-CAG;E107D-GAT	167.95	25551.9	TRUE	7.35	[44, 34, 85, 60, 106, 37, 49, 48, 63]	[500.0, 5.0, 1000.0, 100.0, 2000.0, 50.0, 2.5, 10.0, 250.0]	[0.19, 0.2, 0.17, 0.18, 0.18, 0.19, 0.19, 0.25, 0.17]	[-0.41, -1.21, -0.2, -0.37, 0.26, -0.93, -1.01, -0.83, -0.42]	58.44	1.05	96.66	319.41	9	0.319	CC121
CTTTCTATATGTATTCGCAC	CC121>VH:L27F-TTC|CC121>VL:V3Q-CAG;M4L-TTG	90.26	22584.3	TRUE	8.25	[63, 83, 96, 126, 126, 71, 104, 93, 105]	[500.0, 5.0, 1000.0, 100.0, 2000.0, 50.0, 2.5, 10.0, 250.0]	[0.19, 0.2, 0.17, 0.18, 0.18, 0.19, 0.19, 0.25, 0.17]	[-0.34, -0.37, -0.47, 0.26, 0.07, -0.43, -0.37, -0.32, -0.13]	96.33	1.1786	58.12	145.14	9	-0.063	CC121
ACTTGTATCATGACACGTGC	CC121>VH:L27F-TTC|CC121>VL:V3Q-CAG;M4L-TTG	135.39	25037.6	TRUE	7.65	[44, 46, 63, 30, 60, 43, 36, 34, 63]	[500.0, 5.0, 1000.0, 100.0, 2000.0, 50.0, 2.5, 10.0, 250.0]	[0.19, 0.2, 0.17, 0.18, 0.18, 0.19, 0.19, 0.25, 0.17]	[0.07, -0.3, -0.15, -0.89, -0.08, -0.23, -0.98, -0.85, 0.06]	46.56	1.0929	74.95	258.65	9	0.187	CC121
TTTCAAGTCTGCGCGCGCGT	CC121>VH:L27F-TTC|CC121>VL:V3Q-CAG;M4L-TTG	123.57	19268.1	TRUE	6.25	[55, 49, 80, 77, 69, 58, 55, 35, 65]	[500.0, 5.0, 1000.0, 100.0, 2000.0, 50.0, 2.5, 10.0, 250.0]	[0.19, 0.2, 0.17, 0.18, 0.18, 0.19, 0.19, 0.25, 0.17]	[-0.5, -1.1, -0.7, -0.43, -0.77, -0.7, -1.26, -1.7, -0.79]	60.33	0.8929	80.78	198.37	9	0.13	CC121
ATATGTGGGAATACGGGTGC	CC121>VH:L27F-TTC|CC121>VL:V3Q-CAG;M4L-TTG	76.8	26305.2	TRUE	13.23	[227, 228, 294, 225, 254, 222, 309, 249, 277]	[500.0, 5.0, 1000.0, 100.0, 2000.0, 50.0, 2.5, 10.0, 250.0]	[0.19, 0.2, 0.17, 0.18, 0.18, 0.19, 0.19, 0.25, 0.17]	[0.51, 0.09, 0.15, 0.09, 0.08, 0.21, 0.2, 0.1, 0.27]	253.89	1.89	49.77	121.21	9	-0.163	CC121
ATTGATACCTTTATATCCTT	CC121>VH:L27F-TTC|CC121>VL:V3Q-CAG;M4L-TTG	83.05	26591.4	TRUE	6.13	[43, 75, 92, 75, 65, 75, 60, 55, 76]	[500.0, 5.0, 1000.0, 100.0, 2000.0, 50.0, 2.5, 10.0, 250.0]	[0.19, 0.2, 0.17, 0.18, 0.18, 0.19, 0.19, 0.25, 0.17]	[-0.02, 0.36, 0.34, 0.38, -0.02, 0.52, -0.29, -0.21, 0.28]	68.44	0.8757	39.54	86.8	9	-0.114	CC121
TTAGGCGGATAGGAGTATTG	CC121>VH:L27F-TTC|CC121>VL:V3Q-CAG;M4L-TTG	95.5	22879	TRUE	17.62	[78, 85, 121, 114, 118, 90, 82, 113, 85]	[500.0, 5.0, 1000.0, 100.0, 2000.0, 50.0, 2.5, 10.0, 250.0]	[0.19, 0.2, 0.17, 0.18, 0.18, 0.19, 0.19, 0.25, 0.17]	[-0.06, -0.36, -0.16, 0.08, -0.05, -0.12, -0.74, -0.07, -0.46]	98.44	2.5171	50.41	203.18	9	-0.028	CC121
CCGGAAATACTCGAGTGTTT	CC121>VH:L27F-TTC|CC121>VL:V3Q-CAG;M4L-TTG	94.27	24217	TRUE	12.52	[56, 54, 94, 74, 117, 92, 80, 74, 65]	[500.0, 5.0, 1000.0, 100.0, 2000.0, 50.0, 2.5, 10.0, 250.0]	[0.19, 0.2, 0.17, 0.18, 0.18, 0.19, 0.19, 0.25, 0.17]	[-0.06, -0.54, -0.05, -0.07, 0.4, 0.39, -0.31, -0.21, -0.38]	78.44	1.7886	51.42	196.4	9	-0.036	CC121
TATGGCGCCTTTCCTTATTT	CC121>VH:L27F-TTC|CC121>VL:V3Q-CAG;M4L-TTG	94.54	23603.9	TRUE	13.13	[148, 167, 206, 227, 265, 160, 196, 167, 183]	[500.0, 5.0, 1000.0, 100.0, 2000.0, 50.0, 2.5, 10.0, 250.0]	[0.19, 0.2, 0.17, 0.18, 0.18, 0.19, 0.19, 0.25, 0.17]	[-0.06, -0.32, -0.32, 0.15, 0.18, -0.22, -0.42, -0.43, -0.28]	191	1.8757	59.66	156.64	9	-0.035	CC121
TATTATTTATTCACGTATTT	CC121>VH:L27F-TTC|CC121>VL:V3Q-CAG;M4L-TTG	79.34	19243.6	TRUE	5.83	[44, 79, 99, 95, 82, 92, 89, 78, 92]	[500.0, 5.0, 1000.0, 100.0, 2000.0, 50.0, 2.5, 10.0, 250.0]	[0.19, 0.2, 0.17, 0.18, 0.18, 0.19, 0.19, 0.25, 0.17]	[-0.88, -0.46, -0.45, -0.18, -0.58, -0.08, -0.62, -0.6, -0.34]	83.33	0.8329	69.56	85.7	9	-0.143	CC121
CCTGAATTCTAGCAGTATAT	CC121>VH:L27F-TTC|CC121>VL:V3Q-CAG;M4L-TTG	117.17	32667.8	TRUE	2.68	[52, 44, 82, 59, 94, 55, 62, 53, 79]	[500.0, 5.0, 1000.0, 100.0, 2000.0, 50.0, 2.5, 10.0, 250.0]	[0.19, 0.2, 0.17, 0.18, 0.18, 0.19, 0.19, 0.25, 0.17]	[0.41, -0.25, 0.33, 0.19, 0.67, 0.23, -0.09, -0.1, 0.49]	64.44	0.3829	115.11	125.55	9	0.098	CC121
TTGGGTGCCAGTGCGGATAT	CC121>VH:L27F-TTC|CC121>VL:V3Q-CAG;M4L-TTG;E107D-GAT	102.66	17943.4	TRUE	5.92	[79, 85, 130, 82, 100, 72, 137, 96, 147]	[500.0, 5.0, 1000.0, 100.0, 2000.0, 50.0, 2.5, 10.0, 250.0]	[0.19, 0.2, 0.17, 0.18, 0.18, 0.19, 0.19, 0.25, 0.17]	[-0.71, -1.03, -0.73, -1.06, -0.96, -1.11, -0.67, -0.97, -0.34]	103.11	0.8457	99.67	109.71	9	0.016	CC121
AAAGCATGGAGTACATATGT	CC121>VH:L27F-TTC|CC121>VL:V3Q-CAG;M4L-TTG;E107D-GAT	62.92	33967	TRUE	5.07	[35, 43, 24, 24, 37, 28, 28, 35, 30]	[500.0, 5.0, 1000.0, 100.0, 2000.0, 50.0, 2.5, 10.0, 250.0]	[0.19, 0.2, 0.17, 0.18, 0.18, 0.19, 0.19, 0.25, 0.17]	[1.54, 1.41, 0.26, 0.59, 1.03, 0.95, 0.46, 1.0, 0.79]	31.56	0.7243	26.74	163.03	9	-0.285	CC121
TCTTATATAAGTAATTCTTT	CC121>VH:L27F-TTC|CC121>VL:V3Q-CAG;M4L-TTG;E107D-GAT	68.11	25641	TRUE	7.74	[29, 76, 117, 69, 69, 62, 75, 62, 81]	[500.0, 5.0, 1000.0, 100.0, 2000.0, 50.0, 2.5, 10.0, 250.0]	[0.19, 0.2, 0.17, 0.18, 0.18, 0.19, 0.19, 0.25, 0.17]	[-0.48, 0.48, 0.79, 0.36, 0.17, 0.35, 0.13, 0.07, 0.47]	71.11	1.1057	39.89	121.6	9	-0.237	CC121
CAGCCTGCCTTGGTTGGAAG	CC121>VH:L27F-TTC|CC121>VL:V3Q-CAG;M4L-TTG;E107D-GAT	120.94	19176.5	TRUE	13.37	[91, 61, 99, 98, 96, 67, 72, 91, 98]	[500.0, 5.0, 1000.0, 100.0, 2000.0, 50.0, 2.5, 10.0, 250.0]	[0.19, 0.2, 0.17, 0.18, 0.18, 0.19, 0.19, 0.25, 0.17]	[-0.27, -1.27, -0.88, -0.57, -0.79, -0.98, -1.36, -0.81, -0.69]	85.89	1.91	53.99	128.73	9	0.117	CC121
CCAGATAGGTGGACATATGG	CC121>VH:L27F-TTC|CC121>VL:V3Q-CAG;M4L-TTG;E107D-GAT	89.08	26735.8	TRUE	11.28	[123, 84, 116, 111, 95, 87, 104, 102, 130]	[500.0, 5.0, 1000.0, 100.0, 2000.0, 50.0, 2.5, 10.0, 250.0]	[0.19, 0.2, 0.17, 0.18, 0.18, 0.19, 0.19, 0.25, 0.17]	[0.83, -0.14, 0.01, 0.28, -0.14, 0.07, -0.17, 0.02, 0.39]	105.78	1.6114	54.23	150.39	9	-0.071	CC121
CCGCGATTCCGTACACAAAG	CC121>VH:L27F-TTC|CC121>VL:V3Q-CAG;M4L-TTG;E107D-GAT	85.38	20418.3	TRUE	5.46	[46, 56, 88, 47, 67, 63, 86, 55, 69]	[500.0, 5.0, 1000.0, 100.0, 2000.0, 50.0, 2.5, 10.0, 250.0]	[0.19, 0.2, 0.17, 0.18, 0.18, 0.19, 0.19, 0.25, 0.17]	[-0.35, -0.49, -0.15, -0.72, -0.4, -0.16, -0.2, -0.63, -0.29]	64.11	0.78	55.34	136.51	9	-0.097	CC121
CTTCCCAGGTTTCATCATAC	CC121>VH:L27F-TTC|CC121>VL:WT	115.49	17842.7	TRUE	11.75	[48, 42, 73, 52, 50, 45, 41, 42, 41]	[500.0, 5.0, 1000.0, 100.0, 2000.0, 50.0, 2.5, 10.0, 250.0]	[0.19, 0.2, 0.17, 0.18, 0.18, 0.19, 0.19, 0.25, 0.17]	[-0.43, -1.05, -0.56, -0.72, -0.96, -0.79, -1.41, -1.16, -1.18]	48.22	1.6786	45.27	121.57	9	0.089	CC121
ATATGCAGCATTAATTCTTT	CC121>VH:WT|CC121>VL:E107D-GAT	56.48	20305	TRUE	11.72	[87, 200, 227, 182, 159, 221, 234, 192, 166]	[500.0, 5.0, 1000.0, 100.0, 2000.0, 50.0, 2.5, 10.0, 250.0]	[0.19, 0.2, 0.17, 0.18, 0.18, 0.19, 0.19, 0.25, 0.17]	[-0.63, 0.14, 0.01, 0.02, -0.36, 0.44, 0.04, -0.04, -0.23]	185.33	1.6743	37.41	87.33	9	-0.352	CC121
TTTGCTGCAAGCCTGCACGT	CC121>VH:WT|CC121>VL:M4L-TTG	54	22606.6	TRUE	9.94	[67, 80, 89, 81, 55, 94, 108, 120, 85]	[500.0, 5.0, 1000.0, 100.0, 2000.0, 50.0, 2.5, 10.0, 250.0]	[0.19, 0.2, 0.17, 0.18, 0.18, 0.19, 0.19, 0.25, 0.17]	[0.35, 0.18, 0.02, 0.22, -0.53, 0.57, 0.28, 0.65, 0.17]	86.56	1.42	32.33	93.13	9	-0.38	CC121
ACGGGAACCTGGCCTTACTT	CC121>VH:WT|CC121>VL:M4L-TTG;E107D-GAT	49.99	19222.5	TRUE	10.38	[66, 120, 93, 106, 49, 72, 145, 105, 130]	[500.0, 5.0, 1000.0, 100.0, 2000.0, 50.0, 2.5, 10.0, 250.0]	[0.19, 0.2, 0.17, 0.18, 0.18, 0.19, 0.19, 0.25, 0.17]	[-0.1, 0.34, -0.34, 0.18, -1.12, -0.24, 0.28, 0.03, 0.35]	98.44	1.4829	29.96	83.74	9	-0.427	CC121
TAGCCAAGATAGACGGGTGG	CC121>VH:WT|CC121>VL:V3Q-CAG	62.78	25324.8	TRUE	10.62	[84, 98, 143, 112, 84, 83, 143, 106, 96]	[500.0, 5.0, 1000.0, 100.0, 2000.0, 50.0, 2.5, 10.0, 250.0]	[0.19, 0.2, 0.17, 0.18, 0.18, 0.19, 0.19, 0.25, 0.17]	[0.48, 0.28, 0.51, 0.49, -0.11, 0.2, 0.49, 0.28, 0.15]	105.44	1.5171	36.1	112.41	9	-0.287	CC121
CTTCATGCCAGTACAGGAAC	CC121>VH:WT|CC121>VL:V3Q-CAG	50.73	26398.2	TRUE	11.09	[110, 155, 148, 146, 99, 103, 187, 135, 122]	[500.0, 5.0, 1000.0, 100.0, 2000.0, 50.0, 2.5, 10.0, 250.0]	[0.19, 0.2, 0.17, 0.18, 0.18, 0.19, 0.19, 0.25, 0.17]	[0.74, 0.8, 0.43, 0.74, -0.01, 0.37, 0.74, 0.49, 0.36]	133.89	1.5843	28.9	90.27	9	-0.418	CC121
TTGTGAACACGTATATATGT	CC121>VH:WT|CC121>VL:V3Q-CAG	60.29	26700.6	TRUE	6.21	[64, 117, 164, 114, 113, 100, 182, 102, 119]	[500.0, 5.0, 1000.0, 100.0, 2000.0, 50.0, 2.5, 10.0, 250.0]	[0.19, 0.2, 0.17, 0.18, 0.18, 0.19, 0.19, 0.25, 0.17]	[0.02, 0.46, 0.64, 0.45, 0.25, 0.4, 0.77, 0.15, 0.39]	119.44	0.8871	39.42	93.81	9	-0.312	CC121
CATGGCTTCATTCTACAAGC	CC121>VH:WT|CC121>VL:V3Q-CAG	65.78	20192.1	TRUE	6.34	[46, 114, 93, 107, 98, 81, 111, 100, 107]	[500.0, 5.0, 1000.0, 100.0, 2000.0, 50.0, 2.5, 10.0, 250.0]	[0.19, 0.2, 0.17, 0.18, 0.18, 0.19, 0.19, 0.25, 0.17]	[-0.73, 0.15, -0.46, 0.08, -0.24, -0.19, -0.22, -0.16, -0.04]	95.22	0.9057	44.91	98.49	9	-0.258	CC121
AAATAATGCCATCTTGCATG	CC121>VH:WT|CC121>VL:V3Q-CAG	67.28	21439.5	TRUE	5.36	[39, 59, 66, 78, 64, 70, 89, 97, 90]	[500.0, 5.0, 1000.0, 100.0, 2000.0, 50.0, 2.5, 10.0, 250.0]	[0.19, 0.2, 0.17, 0.18, 0.18, 0.19, 0.19, 0.25, 0.17]	[-0.47, -0.3, -0.45, 0.12, -0.35, 0.11, -0.04, 0.3, 0.21]	72.44	0.7657	31.68	71.21	9	-0.244	CC121
CTTTGTATGTGCGCTGGTTT	CC121>VH:WT|CC121>VL:V3Q-CAG	58.63	30258.1	TRUE	9.89	[176, 259, 260, 255, 208, 259, 274, 286, 276]	[500.0, 5.0, 1000.0, 100.0, 2000.0, 50.0, 2.5, 10.0, 250.0]	[0.19, 0.2, 0.17, 0.18, 0.18, 0.19, 0.19, 0.25, 0.17]	[0.59, 0.72, 0.41, 0.72, 0.23, 0.88, 0.47, 0.74, 0.71]	250.33	1.4129	40.21	86.53	9	-0.329	CC121
ATTGGCAGCAGTATATGCTG	CC121>VH:WT|CC121>VL:V3Q-CAG	62.53	21493.3	TRUE	7.7	[128, 218, 199, 239, 162, 189, 240, 211, 220]	[500.0, 5.0, 1000.0, 100.0, 2000.0, 50.0, 2.5, 10.0, 250.0]	[0.19, 0.2, 0.17, 0.18, 0.18, 0.19, 0.19, 0.25, 0.17]	[-0.2, 0.14, -0.3, 0.29, -0.46, 0.09, -0.05, -0.02, 0.05]	200.67	1.1	62.27	87.17	9	-0.289	CC121
CAACGCTGCTACACGGAAGC	CC121>VH:WT|CC121>VL:V3Q-CAG;E107D-GAT	67.85	23121	TRUE	12.6	[94, 132, 135, 148, 92, 89, 133, 120, 120]	[500.0, 5.0, 1000.0, 100.0, 2000.0, 50.0, 2.5, 10.0, 250.0]	[0.19, 0.2, 0.17, 0.18, 0.18, 0.19, 0.19, 0.25, 0.17]	[0.24, 0.3, 0.03, 0.49, -0.39, -0.1, -0.02, 0.05, 0.07]	118.11	1.8	40.3	117.41	9	-0.239	CC121
TTGGCATCGCTTACACATTT	CC121>VH:WT|CC121>VL:V3Q-CAG;E107D-GAT	77.3	20742.7	TRUE	15.7	[183, 233, 272, 251, 168, 172, 252, 228, 273]	[500.0, 5.0, 1000.0, 100.0, 2000.0, 50.0, 2.5, 10.0, 250.0]	[0.19, 0.2, 0.17, 0.18, 0.18, 0.19, 0.19, 0.25, 0.17]	[-0.08, -0.16, -0.25, -0.03, -0.8, -0.44, -0.38, -0.31, -0.03]	225.78	2.2429	48.14	126.87	9	-0.159	CC121
CCGTGAGTCTGTGTGTGTTG	CC121>VH:WT|CC121>VL:V3Q-CAG;M4L-TTG	70	24756.3	TRUE	5.53	[145, 204, 190, 177, 229, 204, 253, 196, 249]	[500.0, 5.0, 1000.0, 100.0, 2000.0, 50.0, 2.5, 10.0, 250.0]	[0.19, 0.2, 0.17, 0.18, 0.18, 0.19, 0.19, 0.25, 0.17]	[0.12, 0.18, -0.23, -0.0, 0.18, 0.34, 0.16, 0.01, 0.37]	205.22	0.79	52.42	94.47	9	-0.22	CC121
ATGTACGGGAATCTATCCTC	CC121>VH:WT|CC121>VL:V3Q-CAG;M4L-TTG	51.05	35305.1	TRUE	2.34	[104, 189, 196, 155, 170, 187, 254, 162, 201]	[500.0, 5.0, 1000.0, 100.0, 2000.0, 50.0, 2.5, 10.0, 250.0]	[0.19, 0.2, 0.17, 0.18, 0.18, 0.19, 0.19, 0.25, 0.17]	[0.62, 1.06, 0.8, 0.79, 0.74, 1.2, 1.15, 0.72, 1.05]	179.78	0.3343	39.21	66.57	9	-0.414	CC121
ACATAAGCCTTTGCATCTTT	CC121>VH:WT|CC121>VL:V3Q-CAG;M4L-TTG	56.04	22348.2	TRUE	8.53	[32, 86, 71, 85, 64, 57, 88, 81, 54]	[500.0, 5.0, 1000.0, 100.0, 2000.0, 50.0, 2.5, 10.0, 250.0]	[0.19, 0.2, 0.17, 0.18, 0.18, 0.19, 0.19, 0.25, 0.17]	[-0.34, 0.66, 0.07, 0.66, 0.06, 0.23, 0.36, 0.45, -0.11]	68.67	1.2186	26.53	93.95	9	-0.357	CC121
TATTAAGCAATGGTTTGTTT	CC121>VH:WT|CC121>VL:V3Q-CAG;M4L-TTG	44.88	20965	TRUE	4.36	[87, 268, 172, 192, 139, 203, 269, 180, 191]	[500.0, 5.0, 1000.0, 100.0, 2000.0, 50.0, 2.5, 10.0, 250.0]	[0.19, 0.2, 0.17, 0.18, 0.18, 0.19, 0.19, 0.25, 0.17]	[-0.45, 0.75, -0.2, 0.29, -0.37, 0.51, 0.42, 0.06, 0.16]	189	0.6229	34.62	58.4	9	-0.494	CC121
CTTGATTCACAGATGGACAT	CC121>VH:WT|CC121>VL:V3Q-CAG;M4L-TTG	73.07	22112.6	TRUE	5.75	[81, 124, 125, 120, 98, 95, 129, 104, 129]	[500.0, 5.0, 1000.0, 100.0, 2000.0, 50.0, 2.5, 10.0, 250.0]	[0.19, 0.2, 0.17, 0.18, 0.18, 0.19, 0.19, 0.25, 0.17]	[-0.08, 0.11, -0.19, 0.08, -0.4, -0.12, -0.17, -0.26, 0.07]	111.67	0.8214	51.77	104.59	9	-0.193	CC121
TAATAAGTCTTTCATGATGC	CC121>VH:WT|CC121>VL:V3Q-CAG;M4L-TTG	54.26	23881.8	TRUE	1.62	[49, 92, 75, 92, 73, 75, 116, 86, 91]	[500.0, 5.0, 1000.0, 100.0, 2000.0, 50.0, 2.5, 10.0, 250.0]	[0.19, 0.2, 0.17, 0.18, 0.18, 0.19, 0.19, 0.25, 0.17]	[-0.02, 0.47, -0.14, 0.49, -0.04, 0.33, 0.47, 0.25, 0.35]	83.22	0.2314	43.48	68	9	-0.377	CC121
TAGGATGTGCAGATGCGAGT	CC121>VH:WT|CC121>VL:V3Q-CAG;M4L-TTG;E107D-GAT	64.87	20661.5	TRUE	6.09	[88, 163, 149, 131, 109, 145, 161, 131, 159]	[500.0, 5.0, 1000.0, 100.0, 2000.0, 50.0, 2.5, 10.0, 250.0]	[0.19, 0.2, 0.17, 0.18, 0.18, 0.19, 0.19, 0.25, 0.17]	[-0.3, 0.17, -0.27, -0.13, -0.58, 0.16, -0.18, -0.27, 0.03]	137.33	0.87	47.01	90.7	9	-0.267	CC121
CTAGGCGTATGTCCAGGTAT	CC121>VH:WT|CC121>VL:V3Q-CAG;M4L-TTG;E107D-GAT	58.93	22467.8	TRUE	9.12	[243, 392, 331, 371, 291, 350, 446, 399, 422]	[500.0, 5.0, 1000.0, 100.0, 2000.0, 50.0, 2.5, 10.0, 250.0]	[0.19, 0.2, 0.17, 0.18, 0.18, 0.19, 0.19, 0.25, 0.17]	[-0.0, 0.26, -0.29, 0.2, -0.34, 0.26, 0.12, 0.17, 0.27]	360.56	1.3029	43.48	80.45	9	-0.326	CC121
ACGCGAGGAAACCATGAAGG	CC121>VH:WT|CC121>VL:V3Q-CAG;M4L-TTG;E107D-GAT	75.46	19852	TRUE	4.51	[96, 149, 150, 150, 124, 127, 168, 132, 177]	[500.0, 5.0, 1000.0, 100.0, 2000.0, 50.0, 2.5, 10.0, 250.0]	[0.19, 0.2, 0.17, 0.18, 0.18, 0.19, 0.19, 0.25, 0.17]	[-0.43, -0.22, -0.52, -0.19, -0.65, -0.29, -0.38, -0.51, -0.07]	141.44	0.6443	72.77	81.29	9	-0.173	CC121
TTTTACGGGAGCGAACAAGC	CC121>VH:WT|CC121>VL:WT	51.12	32719.9	TRUE	3.86	[68, 122, 109, 97, 90, 90, 138, 123, 142]	[500.0, 5.0, 1000.0, 100.0, 2000.0, 50.0, 2.5, 10.0, 250.0]	[0.19, 0.2, 0.17, 0.18, 0.18, 0.19, 0.19, 0.25, 0.17]	[0.64, 1.06, 0.59, 0.75, 0.45, 0.78, 0.91, 0.95, 1.18]	108.78	0.5514	33.99	77.18	9	-0.413	CC121
ATGCATTCCTGTCATCATGG	CC121>VH:WT|CC121>VL:WT	61.79	25886.3	TRUE	9.92	[31, 37, 66, 54, 49, 67, 63, 68, 37]	[500.0, 5.0, 1000.0, 100.0, 2000.0, 50.0, 2.5, 10.0, 250.0]	[0.19, 0.2, 0.17, 0.18, 0.18, 0.19, 0.19, 0.25, 0.17]	[0.2, 0.03, 0.55, 0.59, 0.26, 1.04, 0.46, 0.79, -0.07]	52.44	1.4171	141.9	141.9	9	-0.297	CC121

## Sheet: 4A8_CC121_combined
Variant	Kd	Fmax	Success	LL	Rijk	Concentrations	sorted fractions	ER	Avg_counts	X^2_red_min	95% CI low	95% CI high	n	ddg	Ab
4A8>VH:A9A-GCC;V20V-GTG;M59I-ATC;T98T-ACA;Q120K-AAA|4A8>VL:S7T-ACT;T94M-ATG;P100P-CCT;V109L-CTG	102.43	18346.5	TRUE	9.49	[141.0, 127.0, 173.0, 193.0, 156.0, 133.0, 162.0, 155.0, 208.0]	[500.0, 5.0, 1000.0, 100.0, 2000.0, 50.0, 2.5, 10.0, 250.0]	[0.19, 0.2, 0.17, 0.18, 0.18, 0.19, 0.19, 0.25, 0.17]	[-0.51, -1.09, -0.96, -0.47, -0.96, -0.86, -1.07, -0.92, -0.48]	160.89	1.3557	161.45	161.45	9	0.015	4A8
4A8>VH:A9A-GCC;V20V-GTG;T98T-ACA;Q120K-AAA|4A8>VL:A85A-GCT;E86E-GAA;T94M-ATG;P100P-CCT;K108K-AAG;V109L-CTG;D110E-GAG	195	12167.7	TRUE	5.74	[18.0, 25.0, 50.0, 32.0, 61.0, 37.0, 30.0, 38.0, 42.0]	[500.0, 5.0, 1000.0, 100.0, 2000.0, 50.0, 2.5, 10.0, 250.0]	[0.19, 0.2, 0.17, 0.18, 0.18, 0.19, 0.19, 0.25, 0.17]	[-2.94, -2.89, -2.2, -2.52, -1.77, -2.17, -2.96, -2.41, -2.24]	37	0.82	70.06	211.01	9	0.411	4A8
4A8>VH:A9A-GCC;V20V-GTG;T98T-ACA;Q120K-AAA|4A8>VL:S7T-ACT;A85A-GCT;E86E-GAA;T94M-ATG;P100P-CCT;V109L-CTG;D110E-GAG	153.84	9628.52	TRUE	24.56	[253.0, 121.0, 158.0, 111.0, 157.0, 180.0, 148.0, 208.0, 179.0]	[50.0, 250.0, 5.0, 10.0, 1000.0, 2000.0, 2.5, 100.0, 500.0]	[0.39, 0.33, 0.4, 0.47, 0.34, 0.35, 0.39, 0.35, 0.38]	[-0.05, -1.18, -0.86, -1.34, -0.98, -0.79, -1.16, -0.55, -0.85]	168.33	3.5086	151.15	164.12	9	0.265	4A8
4A8>VH:A9A-GCC;V20V-GTG;T98T-ACA|4A8>VL:A85A-GCT;E86E-GAA;T94M-ATG;P100P-CCT;V109L-CTG	186.28	14745.3	TRUE	7.05	[32.0, 28.0, 67.0, 25.0, 61.0, 41.0, 31.0, 43.0, 61.0]	[500.0, 5.0, 1000.0, 100.0, 2000.0, 50.0, 2.5, 10.0, 250.0]	[0.19, 0.2, 0.17, 0.18, 0.18, 0.19, 0.19, 0.25, 0.17]	[-1.83, -2.45, -1.51, -2.6, -1.5, -1.74, -2.64, -1.95, -1.43]	43.22	1.0071	183.15	197.33	9	0.383	4A8
4A8>VH:D52N-AAT;M59I-ATC|4A8>VL:T94M-ATG	73.55	21747.1	TRUE	9.23	[131.0, 217.0, 248.0, 259.0, 198.0, 192.0, 241.0, 226.0, 261.0]	[500.0, 5.0, 1000.0, 100.0, 2000.0, 50.0, 2.5, 10.0, 250.0]	[0.19, 0.2, 0.17, 0.18, 0.18, 0.19, 0.19, 0.25, 0.17]	[-0.4, -0.1, -0.21, 0.18, -0.4, -0.11, -0.28, -0.16, 0.07]	219.22	1.3186	68.89	83.41	9	-0.189	4A8
4A8>VH:G49G-GGG;Q120K-AAA|4A8>VL:S7T-ACT;T94M-ATG;V109L-CTG	202.96	7901.65	TRUE	21.29	[173.0, 173.0, 195.0, 184.0, 205.0, 154.0, 165.0, 207.0, 224.0]	[50.0, 250.0, 5.0, 10.0, 1000.0, 2000.0, 2.5, 100.0, 500.0]	[0.39, 0.33, 0.4, 0.47, 0.34, 0.35, 0.39, 0.35, 0.38]	[-1.37, -1.43, -1.32, -1.38, -1.37, -1.78, -1.77, -1.33, -1.3]	186.67	3.0414	200.32	214.76	9	0.436	4A8
4A8>VH:M59I-ATC;Q120K-AAA;S128P-CCA|4A8>VL:WT	73.06	14121.3	TRUE	8.28	[20.0, 65.0, 55.0, 51.0, 58.0, 32.0, 78.0, 65.0, 66.0]	[500.0, 5.0, 1000.0, 100.0, 2000.0, 50.0, 2.5, 10.0, 250.0]	[0.19, 0.2, 0.17, 0.18, 0.18, 0.19, 0.19, 0.25, 0.17]	[-1.91, -0.63, -1.19, -0.97, -0.97, -1.5, -0.7, -0.75, -0.71]	54.44	1.1829	39.59	140.59	9	-0.193	4A8
4A8>VH:M59I-ATC;Q120K-AAA|4A8>VL:D110E-GAG	55.59	18939.6	TRUE	21.32	[493.0, 716.0, 555.0, 744.0, 445.0, 631.0, 861.0, 825.0, 677.0]	[500.0, 5.0, 1000.0, 100.0, 2000.0, 50.0, 2.5, 10.0, 250.0]	[0.19, 0.2, 0.17, 0.18, 0.18, 0.19, 0.19, 0.25, 0.17]	[-0.14, -0.03, -0.7, 0.05, -0.88, -0.05, -0.09, 0.06, -0.21]	660.78	3.0457	35.85	87.09	9	-0.362	4A8
4A8>VH:M59I-ATC;Q120K-AAA|4A8>VL:S7T-ACT	54.14	15716.5	TRUE	21.65	[822.0, 1648.0, 1282.0, 1523.0, 1157.0, 1554.0, 1935.0, 2062.0, 1437.0]	[500.0, 5.0, 1000.0, 100.0, 2000.0, 50.0, 2.5, 10.0, 250.0]	[0.19, 0.2, 0.17, 0.18, 0.18, 0.19, 0.19, 0.25, 0.17]	[-0.93, -0.35, -1.02, -0.45, -1.03, -0.28, -0.45, -0.15, -0.65]	1491.11	3.0929	33.4	88.46	9	-0.378	4A8
4A8>VH:M59I-ATC;Q120K-AAA|4A8>VL:S7T-ACT;D110E-GAG	56.9	19408.1	TRUE	20.49	[508.0, 677.0, 576.0, 635.0, 464.0, 629.0, 867.0, 791.0, 667.0]	[500.0, 5.0, 1000.0, 100.0, 2000.0, 50.0, 2.5, 10.0, 250.0]	[0.19, 0.2, 0.17, 0.18, 0.18, 0.19, 0.19, 0.25, 0.17]	[-0.03, -0.04, -0.58, -0.11, -0.75, 0.01, -0.01, 0.07, -0.16]	646	2.9271	36.81	88.95	9	-0.347	4A8
4A8>VH:M59I-ATC;Q120K-AAA|4A8>VL:S7T-ACT;T94M-ATG	110.02	18435.4	TRUE	13.37	[260.0, 248.0, 367.0, 305.0, 336.0, 265.0, 268.0, 327.0, 416.0]	[500.0, 5.0, 1000.0, 100.0, 2000.0, 50.0, 2.5, 10.0, 250.0]	[0.19, 0.2, 0.17, 0.18, 0.18, 0.19, 0.19, 0.25, 0.17]	[-0.64, -1.14, -0.88, -0.82, -0.87, -0.88, -1.35, -0.85, -0.49]	310.22	1.91	67.05	189.71	9	0.059	4A8
4A8>VH:M59I-ATC;Q120K-AAA|4A8>VL:S7T-ACT;T94M-ATG;D110E-GAG	110.04	20888.3	TRUE	12.52	[87.0, 80.0, 113.0, 95.0, 97.0, 54.0, 90.0, 76.0, 85.0]	[500.0, 5.0, 1000.0, 100.0, 2000.0, 50.0, 2.5, 10.0, 250.0]	[0.19, 0.2, 0.17, 0.18, 0.18, 0.19, 0.19, 0.25, 0.17]	[-0.03, -0.57, -0.39, -0.31, -0.46, -0.98, -0.73, -0.77, -0.59]	86.33	1.7886	59.98	213.81	9	0.059	4A8
4A8>VH:M59I-ATC;Q120K-AAA|4A8>VL:S7T-ACT;T94M-ATG;V109L-CTG	83.98	19461.3	TRUE	24.76	[888.0, 1030.0, 1247.0, 1142.0, 1181.0, 1018.0, 1087.0, 1320.0, 1232.0]	[500.0, 5.0, 1000.0, 100.0, 2000.0, 50.0, 2.5, 10.0, 250.0]	[0.19, 0.2, 0.17, 0.18, 0.18, 0.19, 0.19, 0.25, 0.17]	[-0.36, -0.58, -0.61, -0.41, -0.55, -0.43, -0.83, -0.34, -0.42]	1127.22	3.5371	49.4	149.32	9	-0.108	4A8
4A8>VH:M59I-ATC;Q120K-AAA|4A8>VL:S7T-ACT;T94M-ATG;V109L-CTG;D110E-GAG	76.44	25009.9	TRUE	19.48	[387.0, 480.0, 540.0, 502.0, 554.0, 456.0, 547.0, 590.0, 613.0]	[500.0, 5.0, 1000.0, 100.0, 2000.0, 50.0, 2.5, 10.0, 250.0]	[0.19, 0.2, 0.17, 0.18, 0.18, 0.19, 0.19, 0.25, 0.17]	[0.15, 0.03, -0.11, 0.11, 0.07, 0.12, -0.11, 0.21, 0.28]	518.78	2.7829	49.88	119.98	9	-0.165	4A8
4A8>VH:M59I-ATC;Q120K-AAA|4A8>VL:S7T-ACT;V109L-CTG	69.02	18651.5	TRUE	23.58	[258.0, 348.0, 276.0, 351.0, 280.0, 264.0, 343.0, 407.0, 333.0]	[500.0, 5.0, 1000.0, 100.0, 2000.0, 50.0, 2.5, 10.0, 250.0]	[0.19, 0.2, 0.17, 0.18, 0.18, 0.19, 0.19, 0.25, 0.17]	[-0.21, -0.21, -0.85, -0.18, -0.69, -0.45, -0.56, -0.1, -0.37]	317.78	3.3686	39.49	125.09	9	-0.228	4A8
4A8>VH:M59I-ATC;Q120K-AAA|4A8>VL:S7T-ACT;V109L-CTG;D110E-GAG	58.59	21003.5	TRUE	22.68	[763.0, 1258.0, 1125.0, 1140.0, 1038.0, 1085.0, 1374.0, 1329.0, 1106.0]	[500.0, 5.0, 1000.0, 100.0, 2000.0, 50.0, 2.5, 10.0, 250.0]	[0.19, 0.2, 0.17, 0.18, 0.18, 0.19, 0.19, 0.25, 0.17]	[-0.12, 0.17, -0.3, 0.05, -0.28, 0.12, -0.03, 0.13, -0.12]	1135.33	3.24	25.98	90.2	9	-0.329	4A8
4A8>VH:M59I-ATC;Q120K-AAA|4A8>VL:T5T-ACA;T94M-ATG	543.62	5622.34	TRUE	28.93	[32.0, 11.0, 14.0, 9.0, 13.0, 12.0, 11.0, 15.0, 9.0]	[50.0, 250.0, 5.0, 10.0, 1000.0, 2000.0, 2.5, 100.0, 500.0]	[0.39, 0.33, 0.4, 0.47, 0.34, 0.35, 0.39, 0.35, 0.38]	[-1.39, -2.99, -2.71, -3.32, -2.93, -3.05, -3.26, -2.7, -3.52]	14	4.1329	540.21	582.03	9	1.043	4A8
4A8>VH:M59I-ATC;Q120K-AAA|4A8>VL:T94M-ATG	95.45	19322.8	TRUE	18.73	[858.0, 932.0, 1250.0, 1110.0, 1171.0, 968.0, 987.0, 1210.0, 1400.0]	[500.0, 5.0, 1000.0, 100.0, 2000.0, 50.0, 2.5, 10.0, 250.0]	[0.19, 0.2, 0.17, 0.18, 0.18, 0.19, 0.19, 0.25, 0.17]	[-0.51, -0.82, -0.71, -0.55, -0.66, -0.61, -1.07, -0.56, -0.33]	1098.44	2.6757	58.52	162.41	9	-0.029	4A8
4A8>VH:M59I-ATC;Q120K-AAA|4A8>VL:T94M-ATG;D110E-GAG	124.51	18446.6	TRUE	10.16	[175.0, 167.0, 255.0, 214.0, 221.0, 125.0, 186.0, 159.0, 212.0]	[500.0, 5.0, 1000.0, 100.0, 2000.0, 50.0, 2.5, 10.0, 250.0]	[0.19, 0.2, 0.17, 0.18, 0.18, 0.19, 0.19, 0.25, 0.17]	[-0.59, -1.09, -0.79, -0.71, -0.85, -1.35, -1.26, -1.28, -0.84]	190.44	1.4514	51.66	132.41	9	0.135	4A8
4A8>VH:M59I-ATC;Q120K-AAA|4A8>VL:T94M-ATG;V109L-CTG	91.1	19127.2	TRUE	14.77	[315.0, 418.0, 441.0, 440.0, 422.0, 352.0, 382.0, 440.0, 572.0]	[500.0, 5.0, 1000.0, 100.0, 2000.0, 50.0, 2.5, 10.0, 250.0]	[0.19, 0.2, 0.17, 0.18, 0.18, 0.19, 0.19, 0.25, 0.17]	[-0.54, -0.56, -0.8, -0.47, -0.72, -0.65, -1.02, -0.61, -0.21]	420.22	2.11	147.72	147.72	9	-0.057	4A8
4A8>VH:M59I-ATC;Q120K-AAA|4A8>VL:V109L-CTG	58.91	17488.7	TRUE	13.1	[511.0, 983.0, 709.0, 948.0, 646.0, 845.0, 1053.0, 994.0, 965.0]	[500.0, 5.0, 1000.0, 100.0, 2000.0, 50.0, 2.5, 10.0, 250.0]	[0.19, 0.2, 0.17, 0.18, 0.18, 0.19, 0.19, 0.25, 0.17]	[-0.66, -0.15, -0.93, -0.18, -0.92, -0.2, -0.38, -0.25, -0.27]	850.44	1.8714	41.17	84.89	9	-0.326	4A8
4A8>VH:M59I-ATC;Q120K-AAA|4A8>VL:V109L-CTG;D110E-GAG	58.11	19853.5	TRUE	15.46	[273.0, 461.0, 459.0, 454.0, 358.0, 388.0, 567.0, 496.0, 398.0]	[500.0, 5.0, 1000.0, 100.0, 2000.0, 50.0, 2.5, 10.0, 250.0]	[0.19, 0.2, 0.17, 0.18, 0.18, 0.19, 0.19, 0.25, 0.17]	[-0.28, 0.05, -0.27, 0.04, -0.49, -0.04, 0.02, 0.04, -0.26]	428.22	2.2086	38.7	88.52	9	-0.334	4A8
4A8>VH:M59I-ATC;Q120K-AAA|4A8>VL:WT	60.12	16767.7	TRUE	16.4	[768.0, 1245.0, 1065.0, 1212.0, 773.0, 1064.0, 1496.0, 1403.0, 1267.0]	[500.0, 5.0, 1000.0, 100.0, 2000.0, 50.0, 2.5, 10.0, 250.0]	[0.19, 0.2, 0.17, 0.18, 0.18, 0.19, 0.19, 0.25, 0.17]	[-0.6, -0.33, -0.87, -0.35, -1.19, -0.4, -0.4, -0.28, -0.41]	1143.67	2.3429	39.48	92.39	9	-0.313	4A8
4A8>VH:M59I-ATC|4A8>VL:S7T-ACT	54.52	17625.1	TRUE	18.3	[1633.0, 3007.0, 2138.0, 2748.0, 1965.0, 2560.0, 3373.0, 3225.0, 2771.0]	[500.0, 5.0, 1000.0, 100.0, 2000.0, 50.0, 2.5, 10.0, 250.0]	[0.19, 0.2, 0.17, 0.18, 0.18, 0.19, 0.19, 0.25, 0.17]	[-0.52, -0.07, -0.87, -0.18, -0.85, -0.14, -0.23, -0.08, -0.28]	2602.22	2.6143	36.84	81.04	9	-0.374	4A8
4A8>VH:M59I-ATC|4A8>VL:S7T-ACT;D110E-GAG	55.65	22439.5	TRUE	12.75	[836.0, 1244.0, 1166.0, 1216.0, 1010.0, 1232.0, 1719.0, 1354.0, 1314.0]	[500.0, 5.0, 1000.0, 100.0, 2000.0, 50.0, 2.5, 10.0, 250.0]	[0.19, 0.2, 0.17, 0.18, 0.18, 0.19, 0.19, 0.25, 0.17]	[0.05, 0.2, -0.21, 0.18, -0.27, 0.34, 0.33, 0.2, 0.18]	1232.33	1.8214	41.53	74.9	9	-0.361	4A8
4A8>VH:M59I-ATC|4A8>VL:S7T-ACT;T94M-ATG	103.4	20842	TRUE	12.96	[437.0, 448.0, 709.0, 574.0, 619.0, 498.0, 508.0, 513.0, 647.0]	[500.0, 5.0, 1000.0, 100.0, 2000.0, 50.0, 2.5, 10.0, 250.0]	[0.19, 0.2, 0.17, 0.18, 0.18, 0.19, 0.19, 0.25, 0.17]	[-0.39, -0.78, -0.43, -0.41, -0.49, -0.47, -0.93, -0.71, -0.35]	550.33	1.8514	100.33	109.22	9	0.021	4A8
4A8>VH:M59I-ATC|4A8>VL:S7T-ACT;T94M-ATG;V109L-CTG	93.73	20942.4	TRUE	12.7	[187.0, 180.0, 274.0, 235.0, 219.0, 188.0, 232.0, 227.0, 253.0]	[500.0, 5.0, 1000.0, 100.0, 2000.0, 50.0, 2.5, 10.0, 250.0]	[0.19, 0.2, 0.17, 0.18, 0.18, 0.19, 0.19, 0.25, 0.17]	[-0.19, -0.67, -0.38, -0.27, -0.56, -0.45, -0.64, -0.45, -0.28]	221.67	1.8143	150.21	150.21	9	-0.04	4A8
4A8>VH:M59I-ATC|4A8>VL:S7T-ACT;V109L-CTG	52.54	20160.2	TRUE	11.5	[451.0, 843.0, 723.0, 723.0, 573.0, 667.0, 1066.0, 842.0, 800.0]	[500.0, 5.0, 1000.0, 100.0, 2000.0, 50.0, 2.5, 10.0, 250.0]	[0.19, 0.2, 0.17, 0.18, 0.18, 0.19, 0.19, 0.25, 0.17]	[-0.25, 0.23, -0.31, 0.02, -0.5, 0.05, 0.23, 0.11, 0.05]	743.11	1.6429	38.33	72.35	9	-0.396	4A8
4A8>VH:M59I-ATC|4A8>VL:S7T-ACT;V109L-CTG;D110E-GAG	53.87	23223.3	TRUE	12.84	[459.0, 803.0, 683.0, 696.0, 634.0, 750.0, 922.0, 781.0, 712.0]	[500.0, 5.0, 1000.0, 100.0, 2000.0, 50.0, 2.5, 10.0, 250.0]	[0.19, 0.2, 0.17, 0.18, 0.18, 0.19, 0.19, 0.25, 0.17]	[0.06, 0.44, -0.11, 0.25, -0.07, 0.5, 0.31, 0.28, 0.16]	715.56	1.8343	39.38	74.18	9	-0.381	4A8
4A8>VH:M59I-ATC|4A8>VL:T94M-ATG	270.36	23864.5	TRUE	84.12	[850.0, 845.0, 1275.0, 1097.0, 1201.0, 873.0, 1051.0, 1090.0, 1137.0]	[500.0, 5.0, 1000.0, 100.0, 2000.0, 50.0, 2.5, 10.0, 250.0]	[0.19, 0.2, 0.17, 0.18, 0.18, 0.19, 0.19, 0.25, 0.17]	[-0.38, -0.82, -0.53, -0.42, -0.48, -0.61, -0.83, -0.57, -0.49]	1046.56	12.0171	86.19	290.99	9	0.613	4A8
4A8>VH:M59I-ATC|4A8>VL:T94M-ATG;D110E-GAG	100.87	21075.4	TRUE	21.07	[205.0, 181.0, 241.0, 251.0, 228.0, 175.0, 179.0, 226.0, 225.0]	[500.0, 5.0, 1000.0, 100.0, 2000.0, 50.0, 2.5, 10.0, 250.0]	[0.19, 0.2, 0.17, 0.18, 0.18, 0.19, 0.19, 0.25, 0.17]	[-0.05, -0.65, -0.55, -0.16, -0.49, -0.54, -1.0, -0.45, -0.44]	212.33	3.01	44.91	106.33	9	0.005	4A8
4A8>VH:M59I-ATC|4A8>VL:T94M-ATG;Q105*-TAG;V109L-CTG	15363.9	31328.1	TRUE	13.05	[6.0, 8.0, 6.0, 6.0, 4.0, 3.0, 11.0, 2.0, 15.0]	[50.0, 250.0, 5.0, 10.0, 1000.0, 2000.0, 2.5, 100.0, 500.0]	[0.39, 0.33, 0.4, 0.47, 0.34, 0.35, 0.39, 0.35, 0.38]	[-2.54, -2.19, -2.67, -2.64, -3.37, -3.79, -2.0, -4.34, -1.52]	6.78	1.8643	0	16918.7	9	3.101	4A8
4A8>VH:M59I-ATC|4A8>VL:T94M-ATG;V109L-CTG	88.66	18200.2	TRUE	10.88	[107.0, 122.0, 145.0, 183.0, 114.0, 129.0, 138.0, 144.0, 188.0]	[500.0, 5.0, 1000.0, 100.0, 2000.0, 50.0, 2.5, 10.0, 250.0]	[0.19, 0.2, 0.17, 0.18, 0.18, 0.19, 0.19, 0.25, 0.17]	[-0.6, -0.84, -0.9, -0.23, -1.1, -0.6, -0.99, -0.72, -0.31]	141.11	1.5543	83.28	93.71	9	-0.074	4A8
4A8>VH:M59I-ATC|4A8>VL:V109L-CTG	51.33	20402	TRUE	19.06	[297.0, 508.0, 389.0, 442.0, 394.0, 442.0, 608.0, 612.0, 437.0]	[500.0, 5.0, 1000.0, 100.0, 2000.0, 50.0, 2.5, 10.0, 250.0]	[0.19, 0.2, 0.17, 0.18, 0.18, 0.19, 0.19, 0.25, 0.17]	[-0.11, 0.23, -0.46, 0.05, -0.3, 0.19, 0.16, 0.39, -0.08]	458.78	2.7229	33.29	80.31	9	-0.411	4A8
4A8>VH:M59I-ATC|4A8>VL:WT	55.51	16219.6	TRUE	18.41	[937.0, 1838.0, 1390.0, 1663.0, 1160.0, 1603.0, 2024.0, 2050.0, 1626.0]	[500.0, 5.0, 1000.0, 100.0, 2000.0, 50.0, 2.5, 10.0, 250.0]	[0.19, 0.2, 0.17, 0.18, 0.18, 0.19, 0.19, 0.25, 0.17]	[-0.79, -0.25, -0.96, -0.37, -1.08, -0.28, -0.44, -0.2, -0.52]	1587.89	2.63	35.92	86.36	9	-0.363	4A8
4A8>VH:Q120K-AAA|4A8>VL:D110E-GAG	64.72	15408.5	TRUE	11.38	[92.0, 148.0, 164.0, 152.0, 151.0, 129.0, 240.0, 197.0, 132.0]	[500.0, 5.0, 1000.0, 100.0, 2000.0, 50.0, 2.5, 10.0, 250.0]	[0.19, 0.2, 0.17, 0.18, 0.18, 0.19, 0.19, 0.25, 0.17]	[-0.97, -0.71, -0.87, -0.65, -0.85, -0.75, -0.34, -0.42, -0.98]	156.11	1.6257	39.2	110.46	9	-0.268	4A8
4A8>VH:Q120K-AAA|4A8>VL:S7T-ACT	134.44	9475.81	TRUE	40.98	[6397.0, 6051.0, 5867.0, 6386.0, 4844.0, 5616.0, 5925.0, 7773.0, 8567.0]	[50.0, 250.0, 5.0, 10.0, 1000.0, 2000.0, 2.5, 100.0, 500.0]	[0.39, 0.33, 0.4, 0.47, 0.34, 0.35, 0.39, 0.35, 0.38]	[-0.66, -0.81, -0.91, -0.76, -1.31, -1.1, -1.11, -0.6, -0.54]	6380.67	5.8543	130.48	143.34	9	0.182	4A8
4A8>VH:Q120K-AAA|4A8>VL:S7T-ACT;A85A-GCT;E86E-GAA;T94M-ATG;P100P-CCT	340.54	12588.1	TRUE	4.11	[22.0, 19.0, 49.0, 32.0, 59.0, 11.0, 25.0, 35.0, 31.0]	[500.0, 5.0, 1000.0, 100.0, 2000.0, 50.0, 2.5, 10.0, 250.0]	[0.19, 0.2, 0.17, 0.18, 0.18, 0.19, 0.19, 0.25, 0.17]	[-2.89, -3.53, -2.48, -2.76, -2.07, -4.16, -3.47, -2.77, -2.93]	31.44	0.5871	117.63	3640.82	9	0.755	4A8
4A8>VH:Q120K-AAA|4A8>VL:S7T-ACT;D110E-GAG	93.01	17354.4	TRUE	10.3	[56.0, 56.0, 78.0, 111.0, 69.0, 83.0, 76.0, 83.0, 96.0]	[500.0, 5.0, 1000.0, 100.0, 2000.0, 50.0, 2.5, 10.0, 250.0]	[0.19, 0.2, 0.17, 0.18, 0.18, 0.19, 0.19, 0.25, 0.17]	[-0.82, -1.25, -1.08, -0.24, -1.12, -0.52, -1.14, -0.8, -0.57]	78.67	1.4714	156.53	156.52	9	-0.045	4A8
4A8>VH:Q120K-AAA|4A8>VL:S7T-ACT;T94M-ATG	226.89	9469.43	TRUE	50.12	[1911.0, 2157.0, 1722.0, 2205.0, 1745.0, 2216.0, 1512.0, 2303.0, 3368.0]	[50.0, 250.0, 5.0, 10.0, 1000.0, 2000.0, 2.5, 100.0, 500.0]	[0.39, 0.33, 0.4, 0.47, 0.34, 0.35, 0.39, 0.35, 0.38]	[-1.25, -1.14, -1.52, -1.14, -1.62, -1.28, -1.92, -1.19, -0.73]	2126.56	7.16	223.48	243.86	9	0.505	4A8
4A8>VH:Q120K-AAA|4A8>VL:S7T-ACT;T94M-ATG;D110E-GAG	248.54	9380.86	TRUE	41.29	[493.0, 457.0, 520.0, 433.0, 459.0, 580.0, 427.0, 649.0, 966.0]	[50.0, 250.0, 5.0, 10.0, 1000.0, 2000.0, 2.5, 100.0, 500.0]	[0.39, 0.33, 0.4, 0.47, 0.34, 0.35, 0.39, 0.35, 0.38]	[-1.31, -1.48, -1.36, -1.59, -1.65, -1.32, -1.85, -1.13, -0.63]	553.78	5.8986	82.47	269.06	9	0.561	4A8
4A8>VH:Q120K-AAA|4A8>VL:S7T-ACT;T94M-ATG;V109L-CTG;D110E-GAG	163.76	9317.17	TRUE	30.66	[354.0, 380.0, 320.0, 398.0, 247.0, 362.0, 284.0, 465.0, 509.0]	[50.0, 250.0, 5.0, 10.0, 1000.0, 2000.0, 2.5, 100.0, 500.0]	[0.39, 0.33, 0.4, 0.47, 0.34, 0.35, 0.39, 0.35, 0.38]	[-0.89, -0.85, -1.16, -0.81, -1.65, -1.1, -1.53, -0.71, -0.66]	368.78	4.38	59.07	175	9	0.304	4A8
4A8>VH:Q120K-AAA|4A8>VL:S7T-ACT;V109L-CTG	65.79	14631.4	TRUE	13.93	[203.0, 386.0, 309.0, 376.0, 254.0, 401.0, 415.0, 466.0, 423.0]	[500.0, 5.0, 1000.0, 100.0, 2000.0, 50.0, 2.5, 10.0, 250.0]	[0.19, 0.2, 0.17, 0.18, 0.18, 0.19, 0.19, 0.25, 0.17]	[-1.23, -0.73, -1.37, -0.75, -1.51, -0.52, -0.96, -0.58, -0.7]	359.22	1.99	41	107.77	9	-0.258	4A8
4A8>VH:Q120K-AAA|4A8>VL:S7T-ACT;V109L-CTG;D110E-GAG	60.12	17374.8	TRUE	18.99	[380.0, 530.0, 458.0, 433.0, 374.0, 485.0, 643.0, 615.0, 494.0]	[500.0, 5.0, 1000.0, 100.0, 2000.0, 50.0, 2.5, 10.0, 250.0]	[0.19, 0.2, 0.17, 0.18, 0.18, 0.19, 0.19, 0.25, 0.17]	[-0.31, -0.26, -0.78, -0.53, -0.93, -0.23, -0.31, -0.16, -0.46]	490.22	2.7129	37.3	98.8	9	-0.313	4A8
4A8>VH:Q120K-AAA|4A8>VL:T94M-ATG	230.38	10181.4	TRUE	51.41	[2951.0, 3274.0, 2494.0, 3229.0, 2671.0, 3562.0, 2480.0, 3429.0, 5346.0]	[50.0, 250.0, 5.0, 10.0, 1000.0, 2000.0, 2.5, 100.0, 500.0]	[0.39, 0.33, 0.4, 0.47, 0.34, 0.35, 0.39, 0.35, 0.38]	[-1.13, -1.04, -1.49, -1.09, -1.51, -1.1, -1.71, -1.12, -0.57]	3270.67	7.3443	227.39	245.75	9	0.514	4A8
4A8>VH:Q120K-AAA|4A8>VL:T94M-ATG;D110E-GAG	565.69	6062.9	TRUE	11.88	[10.0, 7.0, 5.0, 5.0, 13.0, 5.0, 9.0, 1.0, 8.0]	[50.0, 250.0, 5.0, 10.0, 1000.0, 2000.0, 2.5, 100.0, 500.0]	[0.39, 0.33, 0.4, 0.47, 0.34, 0.35, 0.39, 0.35, 0.38]	[-1.94, -2.52, -3.07, -3.04, -1.81, -3.19, -2.43, -5.48, -2.56]	7	1.6971	562.12	605.93	9	1.067	4A8
4A8>VH:Q120K-AAA|4A8>VL:T94M-ATG;V109L-CTG	208.04	11651.5	TRUE	36.99	[422.0, 430.0, 383.0, 334.0, 391.0, 469.0, 278.0, 552.0, 724.0]	[50.0, 250.0, 5.0, 10.0, 1000.0, 2000.0, 2.5, 100.0, 500.0]	[0.39, 0.33, 0.4, 0.47, 0.34, 0.35, 0.39, 0.35, 0.38]	[-0.7, -0.74, -0.96, -1.13, -1.05, -0.79, -1.63, -0.53, -0.22]	442.56	5.2843	202.76	219.73	9	0.451	4A8
4A8>VH:Q120K-AAA|4A8>VL:T94M-ATG;V109L-CTG;D110E-GAG	230.31	12117.6	TRUE	4.91	[74.0, 40.0, 88.0, 60.0, 108.0, 59.0, 57.0, 71.0, 87.0]	[500.0, 5.0, 1000.0, 100.0, 2000.0, 50.0, 2.5, 10.0, 250.0]	[0.19, 0.2, 0.17, 0.18, 0.18, 0.19, 0.19, 0.25, 0.17]	[-2.1, -3.42, -2.59, -2.81, -2.15, -2.7, -3.24, -2.71, -2.4]	71.56	0.7014	227.82	244.9	9	0.514	4A8
4A8>VH:Q120K-AAA|4A8>VL:V109L-CTG	68.4	13857.7	TRUE	11.32	[657.0, 1057.0, 788.0, 937.0, 764.0, 918.0, 1220.0, 1148.0, 966.0]	[500.0, 5.0, 1000.0, 100.0, 2000.0, 50.0, 2.5, 10.0, 250.0]	[0.19, 0.2, 0.17, 0.18, 0.18, 0.19, 0.19, 0.25, 0.17]	[-1.08, -0.82, -1.55, -0.98, -1.46, -0.86, -0.94, -0.82, -1.05]	939.44	1.6171	42.98	110.71	9	-0.234	4A8
4A8>VH:Q120K-AAA|4A8>VL:V109L-CTG;D110E-GAG	55.78	16865.8	TRUE	15.8	[504.0, 882.0, 649.0, 784.0, 566.0, 717.0, 1044.0, 980.0, 828.0]	[500.0, 5.0, 1000.0, 100.0, 2000.0, 50.0, 2.5, 10.0, 250.0]	[0.19, 0.2, 0.17, 0.18, 0.18, 0.19, 0.19, 0.25, 0.17]	[-0.56, -0.18, -0.93, -0.33, -0.99, -0.32, -0.27, -0.15, -0.37]	772.67	2.2571	36.95	84.84	9	-0.36	4A8
4A8>VH:Q120K-AAA|4A8>VL:WT	130.36	9311.63	TRUE	35.01	[5773.0, 5214.0, 5161.0, 5453.0, 4150.0, 4878.0, 5301.0, 6498.0, 7241.0]	[50.0, 250.0, 5.0, 10.0, 1000.0, 2000.0, 2.5, 100.0, 500.0]	[0.39, 0.33, 0.4, 0.47, 0.34, 0.35, 0.39, 0.35, 0.38]	[-0.61, -0.82, -0.89, -0.79, -1.33, -1.1, -1.06, -0.65, -0.58]	5518.78	5.0014	49.22	142.28	9	0.163	4A8
4A8>VH:Q120R-CGT;G121G-GGC;T123L-CTG;T125T-ACT|4A8>VL:WT	58.87	15280.7	TRUE	18.47	[186.0, 372.0, 240.0, 276.0, 183.0, 269.0, 318.0, 368.0, 296.0]	[500.0, 5.0, 1000.0, 100.0, 2000.0, 50.0, 2.5, 10.0, 250.0]	[0.19, 0.2, 0.17, 0.18, 0.18, 0.19, 0.19, 0.25, 0.17]	[-0.77, -0.2, -1.14, -0.61, -1.39, -0.51, -0.76, -0.34, -0.63]	278.67	2.6386	34.4	103	9	-0.326	4A8
4A8>VH:S88Y-TAT|4A8>VL:V109L-CTG	49.12	17738.4	TRUE	8.58	[66.0, 135.0, 78.0, 78.0, 64.0, 96.0, 132.0, 126.0, 111.0]	[500.0, 5.0, 1000.0, 100.0, 2000.0, 50.0, 2.5, 10.0, 250.0]	[0.19, 0.2, 0.17, 0.18, 0.18, 0.19, 0.19, 0.25, 0.17]	[-0.27, 0.34, -0.77, -0.44, -0.91, 0.0, -0.03, 0.12, -0.05]	98.44	1.2257	31.37	78.54	9	-0.438	4A8
4A8>VH:W118C-TGC|4A8>VL:S7T-ACT	20000	5000	FALSE	21.92	[26.0, 13.0, 32.0, 17.0, 15.0, 10.0, 117.0, 20.0, 27.0]	[50.0, 250.0, 5.0, 10.0, 1000.0, 2000.0, 2.5, 100.0, 500.0]	[0.39, 0.33, 0.4, 0.47, 0.34, 0.35, 0.39, 0.35, 0.38]	[-4.53, -5.59, -4.36, -5.24, -5.57, -6.16, -2.69, -5.12, -4.78]	30.78	3.1314	0	66311.4	9	3.264	4A8
4A8>VH:WT|4A8>VL:D110E-GAG	61.68	17803.3	TRUE	15.89	[437.0, 730.0, 678.0, 698.0, 544.0, 724.0, 856.0, 862.0, 776.0]	[500.0, 5.0, 1000.0, 100.0, 2000.0, 50.0, 2.5, 10.0, 250.0]	[0.19, 0.2, 0.17, 0.18, 0.18, 0.19, 0.19, 0.25, 0.17]	[-0.61, -0.29, -0.71, -0.34, -0.89, -0.14, -0.39, -0.17, -0.3]	700.56	2.27	41.16	93.65	9	-0.298	4A8
4A8>VH:WT|4A8>VL:S7T-ACT	64.28	13073.7	TRUE	15.65	[1638.0, 2814.0, 2023.0, 2710.0, 1658.0, 2537.0, 3140.0, 3430.0, 2578.0]	[500.0, 5.0, 1000.0, 100.0, 2000.0, 50.0, 2.5, 10.0, 250.0]	[0.19, 0.2, 0.17, 0.18, 0.18, 0.19, 0.19, 0.25, 0.17]	[-1.26, -0.91, -1.69, -0.94, -1.84, -0.9, -1.08, -0.74, -1.13]	2503.11	2.2357	37.09	113.15	9	-0.272	4A8
4A8>VH:WT|4A8>VL:S7T-ACT;D110E-GAG	66.74	14174.2	TRUE	13.05	[249.0, 416.0, 349.0, 434.0, 313.0, 397.0, 500.0, 516.0, 394.0]	[500.0, 5.0, 1000.0, 100.0, 2000.0, 50.0, 2.5, 10.0, 250.0]	[0.19, 0.2, 0.17, 0.18, 0.18, 0.19, 0.19, 0.25, 0.17]	[-1.15, -0.84, -1.4, -0.76, -1.42, -0.75, -0.91, -0.65, -1.02]	396.44	1.8643	41.01	110.98	9	-0.249	4A8
4A8>VH:WT|4A8>VL:S7T-ACT;P18P-CCT	64.1	13598.2	TRUE	11.02	[81.0, 125.0, 108.0, 143.0, 68.0, 133.0, 162.0, 162.0, 118.0]	[500.0, 5.0, 1000.0, 100.0, 2000.0, 50.0, 2.5, 10.0, 250.0]	[0.19, 0.2, 0.17, 0.18, 0.18, 0.19, 0.19, 0.25, 0.17]	[-1.12, -0.92, -1.44, -0.7, -1.96, -0.67, -0.87, -0.66, -1.1]	122.22	1.5743	39.11	107.57	9	-0.274	4A8
4A8>VH:WT|4A8>VL:S7T-ACT;T94M-ATG	280.64	14675.4	TRUE	4.24	[653.0, 322.0, 1015.0, 475.0, 1068.0, 389.0, 448.0, 434.0, 695.0]	[500.0, 5.0, 1000.0, 100.0, 2000.0, 50.0, 2.5, 10.0, 250.0]	[0.19, 0.2, 0.17, 0.18, 0.18, 0.19, 0.19, 0.25, 0.17]	[-1.79, -3.23, -1.89, -2.65, -1.67, -2.8, -3.09, -2.92, -2.22]	611	0.6057	275.76	299.73	9	0.636	4A8
4A8>VH:WT|4A8>VL:S7T-ACT;T94M-ATG;D110E-GAG	265	15609.7	TRUE	5.27	[125.0, 47.0, 150.0, 67.0, 183.0, 67.0, 74.0, 80.0, 139.0]	[500.0, 5.0, 1000.0, 100.0, 2000.0, 50.0, 2.5, 10.0, 250.0]	[0.19, 0.2, 0.17, 0.18, 0.18, 0.19, 0.19, 0.25, 0.17]	[-1.42, -3.26, -1.9, -2.73, -1.47, -2.59, -2.93, -2.61, -1.8]	103.56	0.7529	261.96	284.17	9	0.6	4A8
4A8>VH:WT|4A8>VL:S7T-ACT;T94M-ATG;V109L-CTG	247.65	16273.4	TRUE	5.9	[123.0, 68.0, 203.0, 95.0, 217.0, 89.0, 77.0, 99.0, 151.0]	[500.0, 5.0, 1000.0, 100.0, 2000.0, 50.0, 2.5, 10.0, 250.0]	[0.19, 0.2, 0.17, 0.18, 0.18, 0.19, 0.19, 0.25, 0.17]	[-1.51, -2.79, -1.52, -2.29, -1.28, -2.24, -2.94, -2.37, -1.74]	124.67	0.8429	242.76	266.66	9	0.559	4A8
4A8>VH:WT|4A8>VL:S7T-ACT;T94M-ATG;V109L-CTG;D110E-GAG	198.66	16199.6	TRUE	8.41	[108.0, 66.0, 152.0, 97.0, 189.0, 84.0, 77.0, 112.0, 133.0]	[500.0, 5.0, 1000.0, 100.0, 2000.0, 50.0, 2.5, 10.0, 250.0]	[0.19, 0.2, 0.17, 0.18, 0.18, 0.19, 0.19, 0.25, 0.17]	[-1.33, -2.47, -1.58, -1.89, -1.12, -1.96, -2.58, -1.82, -1.56]	113.11	1.2014	70.67	210.01	9	0.423	4A8
4A8>VH:WT|4A8>VL:S7T-ACT;V109L-CTG	59.2	16497	TRUE	14.7	[768.0, 1411.0, 1198.0, 1323.0, 990.0, 1341.0, 1707.0, 1644.0, 1471.0]	[500.0, 5.0, 1000.0, 100.0, 2000.0, 50.0, 2.5, 10.0, 250.0]	[0.19, 0.2, 0.17, 0.18, 0.18, 0.19, 0.19, 0.25, 0.17]	[-0.83, -0.38, -0.92, -0.45, -1.06, -0.29, -0.43, -0.27, -0.42]	1317	2.1	39.86	88.64	9	-0.323	4A8
4A8>VH:WT|4A8>VL:S7T-ACT;V109L-CTG;D110E-GAG	59.86	20030.9	TRUE	11.79	[423.0, 676.0, 608.0, 676.0, 519.0, 585.0, 824.0, 661.0, 618.0]	[500.0, 5.0, 1000.0, 100.0, 2000.0, 50.0, 2.5, 10.0, 250.0]	[0.19, 0.2, 0.17, 0.18, 0.18, 0.19, 0.19, 0.25, 0.17]	[-0.21, 0.04, -0.42, 0.06, -0.51, -0.01, -0.01, -0.11, -0.19]	621.11	1.6843	43.02	83.97	9	-0.316	4A8
4A8>VH:WT|4A8>VL:T94M-ATG	259.87	14433.2	TRUE	4.34	[343.0, 273.0, 765.0, 358.0, 680.0, 247.0, 313.0, 311.0, 457.0]	[500.0, 5.0, 1000.0, 100.0, 2000.0, 50.0, 2.5, 10.0, 250.0]	[0.19, 0.2, 0.17, 0.18, 0.18, 0.19, 0.19, 0.25, 0.17]	[-2.08, -2.83, -1.66, -2.42, -1.69, -2.82, -2.97, -2.76, -2.19]	416.33	0.62	257.25	278.7	9	0.588	4A8
4A8>VH:WT|4A8>VL:T94M-ATG;V109L-CTG	221.74	15364	TRUE	6.1	[303.0, 193.0, 446.0, 289.0, 492.0, 166.0, 215.0, 262.0, 372.0]	[500.0, 5.0, 1000.0, 100.0, 2000.0, 50.0, 2.5, 10.0, 250.0]	[0.19, 0.2, 0.17, 0.18, 0.18, 0.19, 0.19, 0.25, 0.17]	[-1.52, -2.6, -1.7, -1.99, -1.41, -2.65, -2.77, -2.27, -1.75]	304.22	0.8714	81.12	235.56	9	0.491	4A8
4A8>VH:WT|4A8>VL:T94M-ATG;V109L-CTG;D110E-GAG	178.33	18318.9	TRUE	6.58	[99.0, 55.0, 222.0, 136.0, 204.0, 106.0, 116.0, 108.0, 184.0]	[500.0, 5.0, 1000.0, 100.0, 2000.0, 50.0, 2.5, 10.0, 250.0]	[0.19, 0.2, 0.17, 0.18, 0.18, 0.19, 0.19, 0.25, 0.17]	[-1.31, -2.59, -0.89, -1.26, -0.87, -1.48, -1.84, -1.73, -0.95]	136.67	0.94	110.03	314.09	9	0.356	4A8
4A8>VH:WT|4A8>VL:V109L-CTG	59.43	17276.2	TRUE	16.6	[852.0, 1368.0, 1052.0, 1379.0, 947.0, 1260.0, 1651.0, 1596.0, 1453.0]	[500.0, 5.0, 1000.0, 100.0, 2000.0, 50.0, 2.5, 10.0, 250.0]	[0.19, 0.2, 0.17, 0.18, 0.18, 0.19, 0.19, 0.25, 0.17]	[-0.56, -0.3, -0.99, -0.27, -1.0, -0.26, -0.36, -0.2, -0.31]	1284.22	2.3714	39.76	89.6	9	-0.321	4A8
4A8>VH:WT|4A8>VL:V109L-CTG;D110E-GAG	52.96	18282.9	TRUE	17.94	[588.0, 1183.0, 998.0, 1093.0, 793.0, 1096.0, 1365.0, 1319.0, 1049.0]	[500.0, 5.0, 1000.0, 100.0, 2000.0, 50.0, 2.5, 10.0, 250.0]	[0.19, 0.2, 0.17, 0.18, 0.18, 0.19, 0.19, 0.25, 0.17]	[-0.58, 0.0, -0.55, -0.09, -0.74, 0.05, -0.12, 0.04, -0.27]	1053.78	2.5629	35.95	78.56	9	-0.392	4A8
4A8>VH:WT|4A8>VL:WT	65.2	13541.2	TRUE	16.41	[1592.0, 3048.0, 2062.0, 2853.0, 1978.0, 2675.0, 3110.0, 3618.0, 3026.0]	[500.0, 5.0, 1000.0, 100.0, 2000.0, 50.0, 2.5, 10.0, 250.0]	[0.19, 0.2, 0.17, 0.18, 0.18, 0.19, 0.19, 0.25, 0.17]	[-1.33, -0.82, -1.69, -0.89, -1.61, -0.85, -1.12, -0.69, -0.93]	2662.44	2.3443	37.96	114	9	-0.263	4A8
CC121>VH:A23T-ACA;F58Y-TAC|CC121>VL:V3Q-CAG;M4L-TTG	67.79	22843.3	TRUE	12.25	[88.0, 104.0, 117.0, 72.0, 122.0, 111.0, 159.0, 123.0, 122.0]	[500.0, 5.0, 1000.0, 100.0, 2000.0, 50.0, 2.5, 10.0, 250.0]	[0.19, 0.2, 0.17, 0.18, 0.18, 0.19, 0.19, 0.25, 0.17]	[0.2, 0.01, -0.13, -0.5, 0.08, 0.27, 0.3, 0.14, 0.15]	113.11	1.75	37.8	128.9	9	-0.239	CC121
CC121>VH:F58Y-TAC;L104M-ATG|CC121>VL:E107D-GAT	64.93	21063.4	TRUE	11.98	[137.0, 288.0, 240.0, 240.0, 267.0, 239.0, 276.0, 275.0, 268.0]	[500.0, 5.0, 1000.0, 100.0, 2000.0, 50.0, 2.5, 10.0, 250.0]	[0.19, 0.2, 0.17, 0.18, 0.18, 0.19, 0.19, 0.25, 0.17]	[-0.46, 0.18, -0.39, -0.06, -0.1, 0.07, -0.21, -0.0, -0.02]	247.78	1.7114	43.62	98.87	9	-0.266	CC121
CC121>VH:F58Y-TAC;L104M-ATG|CC121>VL:M4L-TTG	72.76	23032.9	TRUE	11.2	[202.0, 286.0, 424.0, 301.0, 286.0, 252.0, 440.0, 297.0, 359.0]	[500.0, 5.0, 1000.0, 100.0, 2000.0, 50.0, 2.5, 10.0, 250.0]	[0.19, 0.2, 0.17, 0.18, 0.18, 0.19, 0.19, 0.25, 0.17]	[-0.16, -0.08, 0.18, 0.01, -0.25, -0.1, 0.21, -0.15, 0.15]	316.33	1.6	72.45	107.83	9	-0.196	CC121
CC121>VH:F58Y-TAC;L104M-ATG|CC121>VL:M4L-TTG;E107D-GAT	68.19	20592.9	TRUE	18.77	[985.0, 1296.0, 1350.0, 1189.0, 1122.0, 1099.0, 1595.0, 1270.0, 1257.0]	[500.0, 5.0, 1000.0, 100.0, 2000.0, 50.0, 2.5, 10.0, 250.0]	[0.19, 0.2, 0.17, 0.18, 0.18, 0.19, 0.19, 0.25, 0.17]	[-0.04, -0.07, -0.32, -0.18, -0.45, -0.15, -0.1, -0.22, -0.22]	1240.33	2.6814	45.22	104.46	9	-0.236	CC121
CC121>VH:F58Y-TAC;L104M-ATG|CC121>VL:V3Q-CAG	63.8	22570.8	TRUE	17.82	[675.0, 914.0, 949.0, 895.0, 879.0, 861.0, 1184.0, 1015.0, 955.0]	[500.0, 5.0, 1000.0, 100.0, 2000.0, 50.0, 2.5, 10.0, 250.0]	[0.19, 0.2, 0.17, 0.18, 0.18, 0.19, 0.19, 0.25, 0.17]	[0.06, 0.07, -0.18, 0.06, -0.15, 0.15, 0.12, 0.11, 0.04]	925.22	2.5457	43.81	94.14	9	-0.277	CC121
CC121>VH:F58Y-TAC;L104M-ATG|CC121>VL:V3Q-CAG;E107D-GAT	65.42	23183.9	TRUE	13.24	[864.0, 1267.0, 1466.0, 1368.0, 1266.0, 1217.0, 1718.0, 1344.0, 1392.0]	[500.0, 5.0, 1000.0, 100.0, 2000.0, 50.0, 2.5, 10.0, 250.0]	[0.19, 0.2, 0.17, 0.18, 0.18, 0.19, 0.19, 0.25, 0.17]	[-0.06, 0.06, -0.03, 0.2, -0.1, 0.17, 0.17, 0.03, 0.1]	1322.44	1.8914	48.13	89.68	9	-0.261	CC121
CC121>VH:F58Y-TAC;L104M-ATG|CC121>VL:V3Q-CAG;E107E-GAG	63.98	27747.9	TRUE	7.27	[72.0, 69.0, 73.0, 61.0, 62.0, 64.0, 79.0, 77.0, 67.0]	[500.0, 5.0, 1000.0, 100.0, 2000.0, 50.0, 2.5, 10.0, 250.0]	[0.19, 0.2, 0.17, 0.18, 0.18, 0.19, 0.19, 0.25, 0.17]	[1.0, 0.51, 0.28, 0.35, 0.19, 0.56, 0.38, 0.55, 0.37]	69.33	1.0386	36.41	116.96	9	-0.275	CC121
CC121>VH:F58Y-TAC;L104M-ATG|CC121>VL:V3Q-CAG;G101G-GGT	76.46	23296	TRUE	19.02	[160.0, 157.0, 179.0, 144.0, 123.0, 117.0, 160.0, 154.0, 157.0]	[500.0, 5.0, 1000.0, 100.0, 2000.0, 50.0, 2.5, 10.0, 250.0]	[0.19, 0.2, 0.17, 0.18, 0.18, 0.19, 0.19, 0.25, 0.17]	[0.59, 0.13, 0.01, 0.03, -0.39, -0.13, -0.17, -0.01, 0.03]	150.11	2.7171	41.8	145.63	9	-0.165	CC121
CC121>VH:F58Y-TAC;L104M-ATG|CC121>VL:V3Q-CAG;M4L-TTG	63.11	23026.3	TRUE	18.57	[1382.0, 2072.0, 2253.0, 2074.0, 2036.0, 1949.0, 2643.0, 2216.0, 2119.0]	[500.0, 5.0, 1000.0, 100.0, 2000.0, 50.0, 2.5, 10.0, 250.0]	[0.19, 0.2, 0.17, 0.18, 0.18, 0.19, 0.19, 0.25, 0.17]	[-0.03, 0.13, -0.06, 0.15, -0.06, 0.2, 0.15, 0.11, 0.06]	2082.67	2.6529	44.48	90.36	9	-0.284	CC121
CC121>VH:F58Y-TAC;L104M-ATG|CC121>VL:V3Q-CAG;M4L-TTG;E107D-GAT	66.92	22851.9	TRUE	22.28	[1941.0, 2467.0, 2858.0, 2592.0, 2463.0, 2390.0, 3298.0, 2818.0, 2743.0]	[500.0, 5.0, 1000.0, 100.0, 2000.0, 50.0, 2.5, 10.0, 250.0]	[0.19, 0.2, 0.17, 0.18, 0.18, 0.19, 0.19, 0.25, 0.17]	[0.07, -0.01, -0.11, 0.08, -0.18, 0.1, 0.08, 0.06, 0.04]	2618.89	3.1829	45.42	99.88	9	-0.247	CC121
CC121>VH:F58Y-TAC;L104M-ATG|CC121>VL:WT	62.86	23360.2	TRUE	19.15	[468.0, 713.0, 701.0, 650.0, 544.0, 551.0, 762.0, 656.0, 653.0]	[500.0, 5.0, 1000.0, 100.0, 2000.0, 50.0, 2.5, 10.0, 250.0]	[0.19, 0.2, 0.17, 0.18, 0.18, 0.19, 0.19, 0.25, 0.17]	[0.17, 0.35, 0.01, 0.23, -0.21, 0.13, 0.11, 0.11, 0.12]	633.11	2.7357	41.81	95.9	9	-0.286	CC121
CC121>VH:F58Y-TAC;V63V-GTA;L104M-ATG|CC121>VL:V3Q-CAG;M4L-TTG	69.16	18744.9	TRUE	8.02	[79.0, 96.0, 100.0, 87.0, 61.0, 89.0, 114.0, 94.0, 112.0]	[500.0, 5.0, 1000.0, 100.0, 2000.0, 50.0, 2.5, 10.0, 250.0]	[0.19, 0.2, 0.17, 0.18, 0.18, 0.19, 0.19, 0.25, 0.17]	[-0.11, -0.26, -0.51, -0.38, -1.08, -0.21, -0.34, -0.41, -0.14]	92.44	1.1457	45.62	106.8	9	-0.227	CC121
CC121>VH:F58Y-TAC|CC121>VL:E107D-GAT	84.64	23528.7	TRUE	8.21	[268.0, 403.0, 467.0, 432.0, 444.0, 357.0, 416.0, 345.0, 478.0]	[500.0, 5.0, 1000.0, 100.0, 2000.0, 50.0, 2.5, 10.0, 250.0]	[0.19, 0.2, 0.17, 0.18, 0.18, 0.19, 0.19, 0.25, 0.17]	[-0.21, -0.05, -0.15, 0.07, -0.08, -0.07, -0.34, -0.39, 0.09]	401.11	1.1729	62.87	115.45	9	-0.103	CC121
CC121>VH:F58Y-TAC|CC121>VL:M4L-TTG	62.71	20780	TRUE	12.03	[350.0, 655.0, 657.0, 694.0, 558.0, 634.0, 740.0, 658.0, 649.0]	[500.0, 5.0, 1000.0, 100.0, 2000.0, 50.0, 2.5, 10.0, 250.0]	[0.19, 0.2, 0.17, 0.18, 0.18, 0.19, 0.19, 0.25, 0.17]	[-0.45, 0.02, -0.28, 0.13, -0.37, 0.14, -0.13, -0.09, -0.09]	621.67	1.7186	45.38	87.52	9	-0.287	CC121
CC121>VH:F58Y-TAC|CC121>VL:M4L-TTG;E107D-GAT	77.32	25786.5	TRUE	12.68	[71.0, 57.0, 90.0, 79.0, 59.0, 73.0, 80.0, 38.0, 49.0]	[500.0, 5.0, 1000.0, 100.0, 2000.0, 50.0, 2.5, 10.0, 250.0]	[0.19, 0.2, 0.17, 0.18, 0.18, 0.19, 0.19, 0.25, 0.17]	[0.86, 0.12, 0.47, 0.61, 0.0, 0.64, 0.28, -0.58, -0.2]	66.22	1.8114	39.13	165.72	9	-0.158	CC121
CC121>VH:F58Y-TAC|CC121>VL:V3Q-CAG	74.73	23833.9	TRUE	20.94	[543.0, 649.0, 709.0, 714.0, 708.0, 634.0, 728.0, 730.0, 719.0]	[500.0, 5.0, 1000.0, 100.0, 2000.0, 50.0, 2.5, 10.0, 250.0]	[0.19, 0.2, 0.17, 0.18, 0.18, 0.19, 0.19, 0.25, 0.17]	[0.16, -0.01, -0.19, 0.15, -0.05, 0.12, -0.18, 0.04, 0.04]	681.56	2.9914	49	116.64	9	-0.179	CC121
CC121>VH:F58Y-TAC|CC121>VL:V3Q-CAG;E107D-GAT	78.38	22824.5	TRUE	18.88	[432.0, 578.0, 814.0, 662.0, 617.0, 565.0, 680.0, 680.0, 710.0]	[500.0, 5.0, 1000.0, 100.0, 2000.0, 50.0, 2.5, 10.0, 250.0]	[0.19, 0.2, 0.17, 0.18, 0.18, 0.19, 0.19, 0.25, 0.17]	[-0.18, -0.19, -0.0, 0.03, -0.26, -0.06, -0.28, -0.07, 0.01]	637.56	2.6971	51.51	122.22	9	-0.15	CC121
CC121>VH:F58Y-TAC|CC121>VL:V3Q-CAG;M4L-TTG	68.38	20336	TRUE	12.97	[328.0, 508.0, 453.0, 463.0, 436.0, 481.0, 515.0, 482.0, 499.0]	[500.0, 5.0, 1000.0, 100.0, 2000.0, 50.0, 2.5, 10.0, 250.0]	[0.19, 0.2, 0.17, 0.18, 0.18, 0.19, 0.19, 0.25, 0.17]	[-0.24, -0.04, -0.52, -0.16, -0.43, 0.04, -0.35, -0.23, -0.17]	462.78	1.8529	47.48	100.03	9	-0.234	CC121
CC121>VH:F58Y-TAC|CC121>VL:V3Q-CAG;M4L-TTG;E107D-GAT	70.75	21715.9	TRUE	12	[884.0, 1257.0, 1425.0, 1266.0, 1172.0, 1157.0, 1557.0, 1238.0, 1404.0]	[500.0, 5.0, 1000.0, 100.0, 2000.0, 50.0, 2.5, 10.0, 250.0]	[0.19, 0.2, 0.17, 0.18, 0.18, 0.19, 0.19, 0.25, 0.17]	[-0.15, -0.07, -0.2, -0.04, -0.34, -0.03, -0.09, -0.21, -0.01]	1262.22	1.7143	51.71	97.75	9	-0.213	CC121
CC121>VH:F58Y-TAC|CC121>VL:WT	92.66	21247	TRUE	7.58	[194.0, 169.0, 214.0, 227.0, 199.0, 182.0, 245.0, 144.0, 223.0]	[500.0, 5.0, 1000.0, 100.0, 2000.0, 50.0, 2.5, 10.0, 250.0]	[0.19, 0.2, 0.17, 0.18, 0.18, 0.19, 0.19, 0.25, 0.17]	[0.05, -0.58, -0.55, -0.13, -0.51, -0.31, -0.37, -0.93, -0.28]	199.67	1.0829	131.87	131.87	9	-0.047	CC121
CC121>VH:G26G-GGA;L27F-TTC|CC121>VL:M4L-TTG;E107D-GAT	94.9	21760.1	TRUE	8.56	[84.0, 101.0, 171.0, 124.0, 183.0, 133.0, 156.0, 131.0, 145.0]	[500.0, 5.0, 1000.0, 100.0, 2000.0, 50.0, 2.5, 10.0, 250.0]	[0.19, 0.2, 0.17, 0.18, 0.18, 0.19, 0.19, 0.25, 0.17]	[-0.55, -0.71, -0.26, -0.4, -0.02, -0.16, -0.42, -0.45, -0.29]	136.44	1.2229	149.73	149.73	9	-0.032	CC121
CC121>VH:L104M-ATG;S117*-TAA|CC121>VL:V3Q-CAG;M4L-TTG;E107D-GAT	317.31	37678.7	TRUE	0.74	[2.0, 5.0, 3.0, 1.0, 1.0, 2.0]	[500.0, 5.0, 1000.0, 50.0, 2.5, 250.0]	[0.19, 0.2, 0.17, 0.19, 0.19, 0.17]	[0.41, 1.31, 0.26, -0.85, -1.34, -0.11]	2.33	0.185	52.28	2882.57	6	0.711	CC121
CC121>VH:L104M-ATG|CC121>VL:E107D-GAT	55.21	23769.5	TRUE	15.88	[219.0, 338.0, 354.0, 322.0, 287.0, 314.0, 430.0, 401.0, 304.0]	[500.0, 5.0, 1000.0, 100.0, 2000.0, 50.0, 2.5, 10.0, 250.0]	[0.19, 0.2, 0.17, 0.18, 0.18, 0.19, 0.19, 0.25, 0.17]	[0.16, 0.35, 0.11, 0.3, -0.05, 0.41, 0.37, 0.48, 0.1]	329.89	2.2686	35.91	86.51	9	-0.366	CC121
CC121>VH:L104M-ATG|CC121>VL:M4L-TTG	61.44	26451.8	TRUE	18.02	[540.0, 800.0, 871.0, 829.0, 731.0, 715.0, 972.0, 889.0, 863.0]	[500.0, 5.0, 1000.0, 100.0, 2000.0, 50.0, 2.5, 10.0, 250.0]	[0.19, 0.2, 0.17, 0.18, 0.18, 0.19, 0.19, 0.25, 0.17]	[0.27, 0.41, 0.22, 0.48, 0.11, 0.41, 0.36, 0.44, 0.42]	801.11	2.5743	42.69	89.35	9	-0.3	CC121
CC121>VH:L104M-ATG|CC121>VL:M4L-TTG;E107D-GAT	60.64	25998.9	TRUE	11.51	[207.0, 261.0, 293.0, 308.0, 269.0, 293.0, 384.0, 356.0, 309.0]	[500.0, 5.0, 1000.0, 100.0, 2000.0, 50.0, 2.5, 10.0, 250.0]	[0.19, 0.2, 0.17, 0.18, 0.18, 0.19, 0.19, 0.25, 0.17]	[0.3, 0.21, 0.06, 0.47, 0.08, 0.53, 0.43, 0.54, 0.35]	297.78	1.6443	42.01	88.76	9	-0.308	CC121
CC121>VH:L104M-ATG|CC121>VL:V3Q-CAG	59.34	25210.8	TRUE	11.61	[820.0, 1314.0, 1424.0, 1371.0, 1256.0, 1319.0, 1746.0, 1343.0, 1363.0]	[500.0, 5.0, 1000.0, 100.0, 2000.0, 50.0, 2.5, 10.0, 250.0]	[0.19, 0.2, 0.17, 0.18, 0.18, 0.19, 0.19, 0.25, 0.17]	[0.08, 0.33, 0.14, 0.41, 0.1, 0.5, 0.41, 0.25, 0.29]	1328.44	1.6586	45.4	77.93	9	-0.321	CC121
CC121>VH:L104M-ATG|CC121>VL:V3Q-CAG;E107D-GAT	60.63	23618.8	TRUE	20.08	[1244.0, 1995.0, 1820.0, 1798.0, 1561.0, 1543.0, 2156.0, 1779.0, 1853.0]	[500.0, 5.0, 1000.0, 100.0, 2000.0, 50.0, 2.5, 10.0, 250.0]	[0.19, 0.2, 0.17, 0.18, 0.18, 0.19, 0.19, 0.25, 0.17]	[0.15, 0.4, -0.04, 0.27, -0.12, 0.19, 0.18, 0.12, 0.2]	1749.89	2.8686	42.3	87.64	9	-0.308	CC121
CC121>VH:L104M-ATG|CC121>VL:V3Q-CAG;M4L-TTG	57.04	23325.2	TRUE	24.78	[1807.0, 2612.0, 2696.0, 2621.0, 2141.0, 2437.0, 3371.0, 2930.0, 2628.0]	[500.0, 5.0, 1000.0, 100.0, 2000.0, 50.0, 2.5, 10.0, 250.0]	[0.19, 0.2, 0.17, 0.18, 0.18, 0.19, 0.19, 0.25, 0.17]	[0.15, 0.25, -0.01, 0.27, -0.21, 0.31, 0.29, 0.3, 0.16]	2582.56	3.54	39.02	83.97	9	-0.346	CC121
CC121>VH:L104M-ATG|CC121>VL:V3Q-CAG;M4L-TTG;E107D-GAT	56.49	24705.6	TRUE	14.27	[762.0, 1400.0, 1336.0, 1287.0, 1109.0, 1120.0, 1629.0, 1332.0, 1419.0]	[500.0, 5.0, 1000.0, 100.0, 2000.0, 50.0, 2.5, 10.0, 250.0]	[0.19, 0.2, 0.17, 0.18, 0.18, 0.19, 0.19, 0.25, 0.17]	[0.05, 0.5, 0.12, 0.4, -0.01, 0.34, 0.39, 0.31, 0.42]	1266	2.0386	41.71	76.89	9	-0.352	CC121
CC121>VH:L104M-ATG|CC121>VL:V3Q-CAG;M4L-TTG;F100F-TTT	74.16	20100.8	TRUE	20.75	[142.0, 170.0, 150.0, 139.0, 148.0, 101.0, 190.0, 195.0, 171.0]	[500.0, 5.0, 1000.0, 100.0, 2000.0, 50.0, 2.5, 10.0, 250.0]	[0.19, 0.2, 0.17, 0.18, 0.18, 0.19, 0.19, 0.25, 0.17]	[0.1, -0.06, -0.55, -0.33, -0.43, -0.65, -0.23, 0.02, -0.15]	156.22	2.9643	37.81	152.19	9	-0.184	CC121
CC121>VH:L104M-ATG|CC121>VL:WT	53.03	22122.4	TRUE	14.54	[257.0, 322.0, 298.0, 309.0, 243.0, 327.0, 478.0, 397.0, 337.0]	[500.0, 5.0, 1000.0, 100.0, 2000.0, 50.0, 2.5, 10.0, 250.0]	[0.19, 0.2, 0.17, 0.18, 0.18, 0.19, 0.19, 0.25, 0.17]	[0.28, 0.18, -0.24, 0.14, -0.4, 0.36, 0.42, 0.36, 0.14]	329.78	2.0771	35.45	80.25	9	-0.391	CC121
CC121>VH:L27F-TTC;A60T-ACA|CC121>VL:V3Q-CAG	206.02	24666.9	TRUE	8.63	[100.0, 48.0, 156.0, 77.0, 116.0, 58.0, 52.0, 42.0, 108.0]	[500.0, 5.0, 1000.0, 100.0, 2000.0, 50.0, 2.5, 10.0, 250.0]	[0.19, 0.2, 0.17, 0.18, 0.18, 0.19, 0.19, 0.25, 0.17]	[-0.07, -1.56, -0.17, -0.86, -0.45, -1.12, -1.77, -1.87, -0.49]	84.11	1.2329	125.49	358.73	9	0.445	CC121
CC121>VH:L27F-TTC;F58Y-TAC;L104M-ATG;D105N-AAC|CC121>VL:V3Q-CAG	16102.7	17888.7	TRUE	19.52	[2.0, 2.0, 8.0, 1.0, 9.0, 26.0, 16.0, 1.0]	[50.0, 250.0, 5.0, 1000.0, 2000.0, 2.5, 100.0, 500.0]	[0.39, 0.33, 0.4, 0.34, 0.35, 0.39, 0.35, 0.38]	[-6.16, -6.23, -4.29, -7.41, -4.24, -2.79, -3.38, -7.46]	8.12	3.2533	4055.04	0	8	3.13	CC121
CC121>VH:L27F-TTC;F58Y-TAC;L104M-ATG|CC121>VL:D1D-GAT;V3Q-CAG	960.76	12149.1	TRUE	8.7	[24.0, 41.0, 67.0, 17.0, 87.0, 100.0, 88.0, 25.0, 98.0]	[50.0, 250.0, 5.0, 10.0, 1000.0, 2000.0, 2.5, 100.0, 500.0]	[0.39, 0.33, 0.4, 0.47, 0.34, 0.35, 0.39, 0.35, 0.38]	[-3.24, -2.53, -1.89, -3.84, -1.63, -1.43, -1.7, -3.4, -1.51]	60.78	1.2429	954.18	1031.43	9	1.394	CC121
CC121>VH:L27F-TTC;F58Y-TAC;L104M-ATG|CC121>VL:E107D-GAT	1347.56	14115.7	TRUE	10.79	[63.0, 72.0, 116.0, 76.0, 161.0, 324.0, 215.0, 65.0, 239.0]	[50.0, 250.0, 5.0, 10.0, 1000.0, 2000.0, 2.5, 100.0, 500.0]	[0.39, 0.33, 0.4, 0.47, 0.34, 0.35, 0.39, 0.35, 0.38]	[-3.29, -3.16, -2.53, -3.11, -2.18, -1.17, -1.85, -3.46, -1.66]	147.89	1.5414	1337.88	1449.3	9	1.602	CC121
CC121>VH:L27F-TTC;F58Y-TAC;L104M-ATG|CC121>VL:M4L-TTG	1163.25	11628.2	TRUE	11.79	[149.0, 242.0, 446.0, 247.0, 480.0, 948.0, 814.0, 205.0, 812.0]	[50.0, 250.0, 5.0, 10.0, 1000.0, 2000.0, 2.5, 100.0, 500.0]	[0.39, 0.33, 0.4, 0.47, 0.34, 0.35, 0.39, 0.35, 0.38]	[-3.93, -3.29, -2.47, -3.3, -2.48, -1.5, -1.81, -3.68, -1.78]	482.56	1.6843	1155.07	1253.21	9	1.511	CC121
CC121>VH:L27F-TTC;F58Y-TAC;L104M-ATG|CC121>VL:M4L-TTG;E107D-GAT	1389.88	12554	TRUE	13.42	[196.0, 286.0, 702.0, 329.0, 743.0, 1357.0, 973.0, 183.0, 1048.0]	[50.0, 250.0, 5.0, 10.0, 1000.0, 2000.0, 2.5, 100.0, 500.0]	[0.39, 0.33, 0.4, 0.47, 0.34, 0.35, 0.39, 0.35, 0.38]	[-4.04, -3.56, -2.32, -3.39, -2.36, -1.49, -2.06, -4.35, -1.92]	646.33	1.9171	1379.86	1495.7	9	1.621	CC121
CC121>VH:L27F-TTC;F58Y-TAC;L104M-ATG|CC121>VL:V3Q-CAG	1057.73	13129.6	TRUE	26.03	[156.0, 236.0, 330.0, 210.0, 497.0, 822.0, 522.0, 109.0, 893.0]	[50.0, 250.0, 5.0, 10.0, 1000.0, 2000.0, 2.5, 100.0, 500.0]	[0.39, 0.33, 0.4, 0.47, 0.34, 0.35, 0.39, 0.35, 0.38]	[-3.39, -2.86, -2.43, -3.06, -1.96, -1.24, -1.98, -4.12, -1.17]	419.44	3.7186	1050.39	1135.88	9	1.453	CC121
CC121>VH:L27F-TTC;F58Y-TAC;L104M-ATG|CC121>VL:V3Q-CAG;E107D-GAT	1100.32	12033.2	TRUE	20.56	[292.0, 404.0, 752.0, 417.0, 955.0, 1643.0, 1100.0, 400.0, 1559.0]	[50.0, 250.0, 5.0, 10.0, 1000.0, 2000.0, 2.5, 100.0, 500.0]	[0.39, 0.33, 0.4, 0.47, 0.34, 0.35, 0.39, 0.35, 0.38]	[-3.67, -3.27, -2.43, -3.26, -2.21, -1.43, -2.09, -3.43, -1.56]	835.78	2.9371	1091.2	1188.23	9	1.477	CC121
CC121>VH:L27F-TTC;F58Y-TAC;L104M-ATG|CC121>VL:V3Q-CAG;E107E-GAG	2089.57	14502	TRUE	18.56	[17.0, 38.0, 49.0, 35.0, 94.0, 155.0, 88.0, 14.0, 114.0]	[50.0, 250.0, 5.0, 10.0, 1000.0, 2000.0, 2.5, 100.0, 500.0]	[0.39, 0.33, 0.4, 0.47, 0.34, 0.35, 0.39, 0.35, 0.38]	[-4.36, -3.26, -2.96, -3.42, -2.14, -1.42, -2.32, -4.86, -1.91]	67.11	2.6514	407.33	99819.4	9	1.872	CC121
CC121>VH:L27F-TTC;F58Y-TAC;L104M-ATG|CC121>VL:V3Q-CAG;M4L-TTG	1215.61	11871.2	TRUE	9.47	[228.0, 248.0, 694.0, 430.0, 706.0, 1317.0, 1139.0, 253.0, 1027.0]	[50.0, 250.0, 5.0, 10.0, 1000.0, 2000.0, 2.5, 100.0, 500.0]	[0.39, 0.33, 0.4, 0.47, 0.34, 0.35, 0.39, 0.35, 0.38]	[-3.77, -3.71, -2.29, -2.95, -2.38, -1.48, -1.78, -3.83, -1.9]	671.33	1.3529	1203.84	1305.93	9	1.539	CC121
CC121>VH:L27F-TTC;F58Y-TAC;L104M-ATG|CC121>VL:V3Q-CAG;M4L-TTG;E107D-GAT	1423.68	12125.5	TRUE	12.09	[224.0, 243.0, 679.0, 360.0, 662.0, 1367.0, 1086.0, 237.0, 1038.0]	[50.0, 250.0, 5.0, 10.0, 1000.0, 2000.0, 2.5, 100.0, 500.0]	[0.39, 0.33, 0.4, 0.47, 0.34, 0.35, 0.39, 0.35, 0.38]	[-3.93, -3.88, -2.46, -3.34, -2.61, -1.57, -1.99, -4.07, -2.02]	655.11	1.7271	1413.38	1530.9	9	1.636	CC121
CC121>VH:L27F-TTC;F58Y-TAC;L104M-ATG|CC121>VL:V3Q-CAG;M4L-TTG;E107E-GAG	2063.17	14441.8	TRUE	14.43	[12.0, 5.0, 11.0, 2.0, 20.0, 31.0, 30.0, 1.0, 36.0]	[50.0, 250.0, 5.0, 10.0, 1000.0, 2000.0, 2.5, 100.0, 500.0]	[0.39, 0.33, 0.4, 0.47, 0.34, 0.35, 0.39, 0.35, 0.38]	[-2.81, -4.13, -3.06, -5.49, -2.31, -1.68, -1.82, -6.61, -1.52]	16.44	2.0614	2047.48	2226.8	9	1.864	CC121
CC121>VH:L27F-TTC;F58Y-TAC;L104M-ATG|CC121>VL:WT	1133.35	14009.2	TRUE	14.6	[43.0, 34.0, 77.0, 51.0, 134.0, 156.0, 129.0, 20.0, 163.0]	[50.0, 250.0, 5.0, 10.0, 1000.0, 2000.0, 2.5, 100.0, 500.0]	[0.39, 0.33, 0.4, 0.47, 0.34, 0.35, 0.39, 0.35, 0.38]	[-2.84, -3.24, -2.12, -2.69, -1.44, -1.22, -1.59, -4.16, -1.21]	89.67	2.0857	1125.41	1216.27	9	1.495	CC121
CC121>VH:L27F-TTC;F58Y-TAC;T68T-ACA|CC121>VL:WT	16648.4	16859.7	TRUE	16.78	[4.0, 9.0, 22.0, 2.0, 4.0, 12.0, 41.0, 4.0, 8.0]	[50.0, 250.0, 5.0, 10.0, 1000.0, 2000.0, 2.5, 100.0, 500.0]	[0.39, 0.33, 0.4, 0.47, 0.34, 0.35, 0.39, 0.35, 0.38]	[-5.74, -4.63, -3.4, -6.83, -5.98, -4.4, -2.71, -5.95, -5.03]	11.78	2.3971	16486.6	0	9	3.151	CC121
CC121>VH:L27F-TTC;F58Y-TAC;T77T-ACA;L104M-ATG|CC121>VL:M4L-TTG	1243.25	8421.23	TRUE	13.49	[7.0, 6.0, 22.0, 13.0, 29.0, 34.0, 55.0, 11.0, 53.0]	[50.0, 250.0, 5.0, 10.0, 1000.0, 2000.0, 2.5, 100.0, 500.0]	[0.39, 0.33, 0.4, 0.47, 0.34, 0.35, 0.39, 0.35, 0.38]	[-4.61, -4.9, -3.09, -3.82, -2.81, -2.58, -1.97, -4.18, -1.99]	25.56	1.9271	1234.42	1336.62	9	1.552	CC121
CC121>VH:L27F-TTC;F58Y-TAC|CC121>VL:D1D-GAT;M4L-TTG;E107D-GAT	9407.97	37235.1	TRUE	8.52	[3.0, 7.0, 31.0, 11.0, 30.0, 88.0, 58.0, 4.0, 14.0]	[50.0, 250.0, 5.0, 10.0, 1000.0, 2000.0, 2.5, 100.0, 500.0]	[0.39, 0.33, 0.4, 0.47, 0.34, 0.35, 0.39, 0.35, 0.38]	[-6.2, -5.04, -2.95, -4.42, -3.12, -1.57, -2.26, -6.0, -4.27]	27.33	1.2171	9322.29	10309.3	9	2.799	CC121
CC121>VH:L27F-TTC;F58Y-TAC|CC121>VL:E107D-GAT	18806	27963.7	TRUE	7.27	[17.0, 8.0, 87.0, 26.0, 7.0, 32.0, 108.0, 13.0, 20.0]	[50.0, 250.0, 5.0, 10.0, 1000.0, 2000.0, 2.5, 100.0, 500.0]	[0.39, 0.33, 0.4, 0.47, 0.34, 0.35, 0.39, 0.35, 0.38]	[-4.65, -5.8, -2.42, -4.13, -6.17, -3.98, -2.31, -5.25, -4.71]	35.33	1.0386	18621.9	0	9	3.226	CC121
CC121>VH:L27F-TTC;F58Y-TAC|CC121>VL:M4L-TTG	16406.5	55790.4	TRUE	5.29	[19.0, 17.0, 116.0, 23.0, 50.0, 235.0, 221.0, 12.0, 53.0]	[50.0, 250.0, 5.0, 10.0, 1000.0, 2000.0, 2.5, 100.0, 500.0]	[0.39, 0.33, 0.4, 0.47, 0.34, 0.35, 0.39, 0.35, 0.38]	[-5.14, -5.36, -2.65, -4.96, -3.98, -1.75, -1.93, -6.01, -3.95]	82.89	0.7557	1401.63	0	9	3.142	CC121
CC121>VH:L27F-TTC;F58Y-TAC|CC121>VL:M4L-TTG;E107D-GAT	12937.6	34548.2	TRUE	9.93	[50.0, 43.0, 158.0, 49.0, 75.0, 293.0, 393.0, 48.0, 83.0]	[50.0, 250.0, 5.0, 10.0, 1000.0, 2000.0, 2.5, 100.0, 500.0]	[0.39, 0.33, 0.4, 0.47, 0.34, 0.35, 0.39, 0.35, 0.38]	[-4.74, -5.02, -3.2, -4.86, -4.39, -2.43, -2.09, -5.01, -4.3]	132.44	1.4186	0	0	9	2.995	CC121
CC121>VH:L27F-TTC;F58Y-TAC|CC121>VL:M4L-TTG;T104I-ATC;E107D-GAT	16901.9	15864	TRUE	14.82	[9.0, 16.0, 49.0, 17.0, 12.0, 20.0, 82.0, 6.0]	[50.0, 250.0, 5.0, 10.0, 1000.0, 2000.0, 2.5, 500.0]	[0.39, 0.33, 0.4, 0.47, 0.34, 0.35, 0.39, 0.38]	[-5.52, -4.75, -3.2, -4.7, -5.35, -4.61, -2.66, -6.4]	26.38	2.47	16738.1	18629.5	8	3.16	CC121
CC121>VH:L27F-TTC;F58Y-TAC|CC121>VL:V3Q-CAG	18867.8	28045.5	TRUE	11.88	[33.0, 24.0, 112.0, 40.0, 30.0, 95.0, 296.0, 18.0, 48.0]	[50.0, 250.0, 5.0, 10.0, 1000.0, 2000.0, 2.5, 100.0, 500.0]	[0.39, 0.33, 0.4, 0.47, 0.34, 0.35, 0.39, 0.35, 0.38]	[-5.07, -5.59, -3.43, -4.89, -5.45, -3.79, -2.24, -6.16, -4.83]	77.33	1.6971	18682.9	20823.9	9	3.228	CC121
CC121>VH:L27F-TTC;F58Y-TAC|CC121>VL:V3Q-CAG;E107D-GAT	15509.6	18669.3	TRUE	14.4	[22.0, 38.0, 126.0, 23.0, 21.0, 62.0, 209.0, 24.0, 22.0]	[50.0, 250.0, 5.0, 10.0, 1000.0, 2000.0, 2.5, 100.0, 500.0]	[0.39, 0.33, 0.4, 0.47, 0.34, 0.35, 0.39, 0.35, 0.38]	[-5.44, -4.71, -3.05, -5.47, -5.75, -4.19, -2.52, -5.53, -5.74]	60.78	2.0571	15364.2	0	9	3.107	CC121
CC121>VH:L27F-TTC;F58Y-TAC|CC121>VL:V3Q-CAG;M4L-TTG	14364.6	33165	TRUE	9.09	[52.0, 47.0, 254.0, 69.0, 65.0, 269.0, 413.0, 44.0, 82.0]	[50.0, 250.0, 5.0, 10.0, 1000.0, 2000.0, 2.5, 100.0, 500.0]	[0.39, 0.33, 0.4, 0.47, 0.34, 0.35, 0.39, 0.35, 0.38]	[-4.9, -5.11, -2.74, -4.59, -4.82, -2.78, -2.24, -5.36, -4.54]	143.89	1.2986	0	0	9	3.06	CC121
CC121>VH:L27F-TTC;F58Y-TAC|CC121>VL:V3Q-CAG;M4L-TTG;E107D-GAT	15779.2	31778.3	TRUE	9.52	[16.0, 17.0, 77.0, 25.0, 10.0, 68.0, 121.0, 31.0, 17.0]	[50.0, 250.0, 5.0, 10.0, 1000.0, 2000.0, 2.5, 100.0, 500.0]	[0.39, 0.33, 0.4, 0.47, 0.34, 0.35, 0.39, 0.35, 0.38]	[-4.93, -4.9, -2.78, -4.38, -5.85, -3.08, -2.34, -4.19, -5.14]	42.44	1.36	0	0	9	3.118	CC121
CC121>VH:L27F-TTC;F67F-TTT;L104M-ATG|CC121>VL:V3Q-CAG	67.49	21833.2	TRUE	7.13	[103.0, 147.0, 153.0, 147.0, 170.0, 156.0, 199.0, 167.0, 155.0]	[500.0, 5.0, 1000.0, 100.0, 2000.0, 50.0, 2.5, 10.0, 250.0]	[0.19, 0.2, 0.17, 0.18, 0.18, 0.19, 0.19, 0.25, 0.17]	[-0.17, -0.08, -0.33, -0.06, -0.04, 0.17, 0.03, -0.01, -0.1]	155.22	1.0186	47.48	97.86	9	-0.242	CC121
CC121>VH:L27F-TTC;G108D-GAC|CC121>VL:V3Q-CAG;M4L-TTG;E107D-GAT	2513.1	24820.6	TRUE	30.16	[42.0, 13.0, 26.0, 11.0, 45.0, 119.0, 51.0, 21.0, 152.0]	[50.0, 250.0, 5.0, 10.0, 1000.0, 2000.0, 2.5, 100.0, 500.0]	[0.39, 0.33, 0.4, 0.47, 0.34, 0.35, 0.39, 0.35, 0.38]	[-1.81, -3.56, -2.62, -3.84, -1.95, -0.55, -1.86, -3.02, -0.25]	53.33	4.3086	2493.5	12029.6	9	1.986	CC121
CC121>VH:L27F-TTC;L104M-ATG;W107*-TAG|CC121>VL:WT	203.2	16569.6	TRUE	4.3	[6.0, 1.0, 6.0, 8.0, 7.0, 3.0, 7.0]	[500.0, 100.0, 2000.0, 50.0, 2.5, 10.0, 250.0]	[0.19, 0.18, 0.18, 0.19, 0.19, 0.25, 0.17]	[-0.59, -3.58, -1.18, -0.44, -1.12, -2.13, -0.89]	5.43	0.86	202.15	1890.91	7	0.437	CC121
CC121>VH:L27F-TTC;L104M-ATG|CC121>VL:E107D-GAT	67.06	27494.7	TRUE	6.91	[116.0, 174.0, 242.0, 198.0, 224.0, 178.0, 295.0, 201.0, 222.0]	[500.0, 5.0, 1000.0, 100.0, 2000.0, 50.0, 2.5, 10.0, 250.0]	[0.19, 0.2, 0.17, 0.18, 0.18, 0.19, 0.19, 0.25, 0.17]	[0.04, 0.2, 0.37, 0.41, 0.4, 0.39, 0.63, 0.29, 0.45]	205.56	0.9871	47.41	96.19	9	-0.246	CC121
CC121>VH:L27F-TTC;L104M-ATG|CC121>VL:M4L-TTG	58.13	22667	TRUE	22.05	[769.0, 1114.0, 1059.0, 1086.0, 914.0, 904.0, 1397.0, 1170.0, 1040.0]	[500.0, 5.0, 1000.0, 100.0, 2000.0, 50.0, 2.5, 10.0, 250.0]	[0.19, 0.2, 0.17, 0.18, 0.18, 0.19, 0.19, 0.25, 0.17]	[0.16, 0.26, -0.12, 0.25, -0.19, 0.12, 0.26, 0.22, 0.06]	1050.33	3.15	25.82	88.19	9	-0.334	CC121
CC121>VH:L27F-TTC;L104M-ATG|CC121>VL:M4L-TTG;E107D-GAT	72.33	23867	TRUE	11.69	[166.0, 197.0, 231.0, 219.0, 195.0, 219.0, 228.0, 210.0, 207.0]	[500.0, 5.0, 1000.0, 100.0, 2000.0, 50.0, 2.5, 10.0, 250.0]	[0.19, 0.2, 0.17, 0.18, 0.18, 0.19, 0.19, 0.25, 0.17]	[0.2, 0.02, -0.06, 0.2, -0.16, 0.34, -0.1, -0.0, -0.0]	208	1.67	48.6	110.13	9	-0.2	CC121
CC121>VH:L27F-TTC;L104M-ATG|CC121>VL:V3Q-CAG	73.14	21941.4	TRUE	18.16	[1069.0, 1488.0, 1653.0, 1468.0, 1365.0, 1219.0, 1685.0, 1474.0, 1641.0]	[500.0, 5.0, 1000.0, 100.0, 2000.0, 50.0, 2.5, 10.0, 250.0]	[0.19, 0.2, 0.17, 0.18, 0.18, 0.19, 0.19, 0.25, 0.17]	[-0.09, -0.04, -0.19, -0.04, -0.33, -0.16, -0.19, -0.17, 0.01]	1451.33	2.5943	49.64	109.48	9	-0.193	CC121
CC121>VH:L27F-TTC;L104M-ATG|CC121>VL:V3Q-CAG;E107D-GAT	74.57	22885.6	TRUE	18.35	[580.0, 721.0, 841.0, 745.0, 725.0, 699.0, 839.0, 823.0, 883.0]	[500.0, 5.0, 1000.0, 100.0, 2000.0, 50.0, 2.5, 10.0, 250.0]	[0.19, 0.2, 0.17, 0.18, 0.18, 0.19, 0.19, 0.25, 0.17]	[0.02, -0.09, -0.18, -0.03, -0.25, 0.02, -0.2, -0.02, 0.1]	761.78	2.6214	50.08	113.15	9	-0.181	CC121
CC121>VH:L27F-TTC;L104M-ATG|CC121>VL:V3Q-CAG;M4L-TTG	69.07	20341.8	TRUE	21.47	[914.0, 1234.0, 1344.0, 1193.0, 1211.0, 1030.0, 1559.0, 1369.0, 1249.0]	[500.0, 5.0, 1000.0, 100.0, 2000.0, 50.0, 2.5, 10.0, 250.0]	[0.19, 0.2, 0.17, 0.18, 0.18, 0.19, 0.19, 0.25, 0.17]	[-0.17, -0.16, -0.35, -0.19, -0.36, -0.26, -0.16, -0.13, -0.25]	1233.67	3.0671	44.05	110.62	9	-0.228	CC121
CC121>VH:L27F-TTC;L104M-ATG|CC121>VL:V3Q-CAG;M4L-TTG;E107D-GAT	75.05	22316.2	TRUE	19.63	[1665.0, 2084.0, 2391.0, 2072.0, 2196.0, 1911.0, 2541.0, 2281.0, 2503.0]	[500.0, 5.0, 1000.0, 100.0, 2000.0, 50.0, 2.5, 10.0, 250.0]	[0.19, 0.2, 0.17, 0.18, 0.18, 0.19, 0.19, 0.25, 0.17]	[-0.03, -0.13, -0.25, -0.12, -0.23, -0.1, -0.18, -0.12, 0.03]	2182.67	2.8043	50.67	113.13	9	-0.177	CC121
CC121>VH:L27F-TTC;L104M-ATG|CC121>VL:WT	69.26	22641	TRUE	25.39	[959.0, 1220.0, 1504.0, 1419.0, 1311.0, 1258.0, 1574.0, 1569.0, 1416.0]	[500.0, 5.0, 1000.0, 100.0, 2000.0, 50.0, 2.5, 10.0, 250.0]	[0.19, 0.2, 0.17, 0.18, 0.18, 0.19, 0.19, 0.25, 0.17]	[-0.05, -0.13, -0.14, 0.11, -0.19, 0.08, -0.09, 0.12, -0.01]	1358.89	3.6271	44.87	109.08	9	-0.226	CC121
CC121>VH:L27F-TTC;Y33D-GAC;F58Y-TAC|CC121>VL:V3Q-CAG;M4L-TTG	20000	5000	FALSE	11.38	[36.0, 10.0, 109.0, 24.0, 19.0, 8.0, 234.0, 15.0, 22.0]	[50.0, 250.0, 5.0, 10.0, 1000.0, 2000.0, 2.5, 100.0, 500.0]	[0.39, 0.33, 0.4, 0.47, 0.34, 0.35, 0.39, 0.35, 0.38]	[-4.7, -6.61, -3.22, -5.38, -5.86, -7.11, -2.33, -6.17, -5.7]	53	1.6257	0	0	9	3.264	CC121
CC121>VH:L27F-TTC|CC121>VL:E107D-GAT	158.52	19327.4	TRUE	6.16	[71.0, 66.0, 146.0, 82.0, 99.0, 49.0, 74.0, 58.0, 120.0]	[500.0, 5.0, 1000.0, 100.0, 2000.0, 50.0, 2.5, 10.0, 250.0]	[0.19, 0.2, 0.17, 0.18, 0.18, 0.19, 0.19, 0.25, 0.17]	[-0.85, -1.38, -0.54, -1.05, -0.96, -1.65, -1.54, -1.68, -0.62]	85	0.88	155	170.25	9	0.284	CC121
CC121>VH:L27F-TTC|CC121>VL:M4L-TTG	97.72	24453.6	TRUE	11.53	[124.0, 152.0, 210.0, 130.0, 177.0, 117.0, 160.0, 133.0, 168.0]	[500.0, 5.0, 1000.0, 100.0, 2000.0, 50.0, 2.5, 10.0, 250.0]	[0.19, 0.2, 0.17, 0.18, 0.18, 0.19, 0.19, 0.25, 0.17]	[0.06, -0.07, 0.09, -0.28, -0.02, -0.29, -0.33, -0.38, -0.02]	152.33	1.6471	59.67	166.24	9	-0.014	CC121
CC121>VH:L27F-TTC|CC121>VL:M4L-TTG;E107D-GAT	85.82	20580.8	TRUE	16.13	[230.0, 286.0, 394.0, 282.0, 350.0, 287.0, 336.0, 318.0, 301.0]	[500.0, 5.0, 1000.0, 100.0, 2000.0, 50.0, 2.5, 10.0, 250.0]	[0.19, 0.2, 0.17, 0.18, 0.18, 0.19, 0.19, 0.25, 0.17]	[-0.32, -0.43, -0.28, -0.43, -0.31, -0.27, -0.53, -0.4, -0.46]	309.33	2.3043	52.97	145.42	9	-0.094	CC121
CC121>VH:L27F-TTC|CC121>VL:V3Q-CAG	142.16	19710	TRUE	13.27	[223.0, 128.0, 260.0, 192.0, 221.0, 146.0, 171.0, 141.0, 200.0]	[500.0, 5.0, 1000.0, 100.0, 2000.0, 50.0, 2.5, 10.0, 250.0]	[0.19, 0.2, 0.17, 0.18, 0.18, 0.19, 0.19, 0.25, 0.17]	[-0.21, -1.44, -0.73, -0.84, -0.82, -1.09, -1.35, -1.42, -0.9]	186.89	1.8957	139.48	152.36	9	0.217	CC121
CC121>VH:L27F-TTC|CC121>VL:V3Q-CAG;E107D-GAT	134	21680	TRUE	12.87	[439.0, 293.0, 570.0, 478.0, 602.0, 361.0, 402.0, 353.0, 482.0]	[500.0, 5.0, 1000.0, 100.0, 2000.0, 50.0, 2.5, 10.0, 250.0]	[0.19, 0.2, 0.17, 0.18, 0.18, 0.19, 0.19, 0.25, 0.17]	[-0.23, -1.24, -0.59, -0.51, -0.37, -0.77, -1.11, -1.08, -0.62]	442.22	1.8386	84.66	223.51	9	0.18	CC121
CC121>VH:L27F-TTC|CC121>VL:V3Q-CAG;M4L-TTG	89.66	23985.4	TRUE	16.57	[810.0, 910.0, 1227.0, 1102.0, 1250.0, 958.0, 1073.0, 951.0, 1090.0]	[500.0, 5.0, 1000.0, 100.0, 2000.0, 50.0, 2.5, 10.0, 250.0]	[0.19, 0.2, 0.17, 0.18, 0.18, 0.19, 0.19, 0.25, 0.17]	[-0.01, -0.27, -0.15, 0.02, 0.02, -0.04, -0.36, -0.32, -0.11]	1041.22	2.3671	61.3	134.34	9	-0.067	CC121
CC121>VH:L27F-TTC|CC121>VL:V3Q-CAG;M4L-TTG;E107D-GAT	93.51	21849	TRUE	14.58	[403.0, 405.0, 574.0, 431.0, 464.0, 379.0, 502.0, 441.0, 555.0]	[500.0, 5.0, 1000.0, 100.0, 2000.0, 50.0, 2.5, 10.0, 250.0]	[0.19, 0.2, 0.17, 0.18, 0.18, 0.19, 0.19, 0.25, 0.17]	[-0.06, -0.48, -0.28, -0.37, -0.45, -0.41, -0.5, -0.47, -0.12]	461.56	2.0829	61.21	146.71	9	-0.041	CC121
CC121>VH:L27F-TTC|CC121>VL:WT	115.49	17842.7	TRUE	11.75	[48.0, 42.0, 73.0, 52.0, 50.0, 45.0, 41.0, 42.0, 41.0]	[500.0, 5.0, 1000.0, 100.0, 2000.0, 50.0, 2.5, 10.0, 250.0]	[0.19, 0.2, 0.17, 0.18, 0.18, 0.19, 0.19, 0.25, 0.17]	[-0.43, -1.05, -0.56, -0.72, -0.96, -0.79, -1.41, -1.16, -1.18]	48.22	1.6786	113.11	123.97	9	0.089	CC121
CC121>VH:WT|CC121>VL:E107D-GAT	56.48	20305	TRUE	11.72	[87.0, 200.0, 227.0, 182.0, 159.0, 221.0, 234.0, 192.0, 166.0]	[500.0, 5.0, 1000.0, 100.0, 2000.0, 50.0, 2.5, 10.0, 250.0]	[0.19, 0.2, 0.17, 0.18, 0.18, 0.19, 0.19, 0.25, 0.17]	[-0.63, 0.14, 0.01, 0.02, -0.36, 0.44, 0.04, -0.04, -0.23]	185.33	1.6743	37.41	87.33	9	-0.352	CC121
CC121>VH:WT|CC121>VL:M4L-TTG	54	22606.6	TRUE	9.94	[67.0, 80.0, 89.0, 81.0, 55.0, 94.0, 108.0, 120.0, 85.0]	[500.0, 5.0, 1000.0, 100.0, 2000.0, 50.0, 2.5, 10.0, 250.0]	[0.19, 0.2, 0.17, 0.18, 0.18, 0.19, 0.19, 0.25, 0.17]	[0.35, 0.18, 0.02, 0.22, -0.53, 0.57, 0.28, 0.65, 0.17]	86.56	1.42	32.33	93.13	9	-0.38	CC121
CC121>VH:WT|CC121>VL:M4L-TTG;E107D-GAT	49.99	19222.5	TRUE	10.38	[66.0, 120.0, 93.0, 106.0, 49.0, 72.0, 145.0, 105.0, 130.0]	[500.0, 5.0, 1000.0, 100.0, 2000.0, 50.0, 2.5, 10.0, 250.0]	[0.19, 0.2, 0.17, 0.18, 0.18, 0.19, 0.19, 0.25, 0.17]	[-0.1, 0.34, -0.34, 0.18, -1.12, -0.24, 0.28, 0.03, 0.35]	98.44	1.4829	29.96	83.74	9	-0.427	CC121
CC121>VH:WT|CC121>VL:V3Q-CAG	59.43	24749.5	TRUE	16.67	[647.0, 1020.0, 1073.0, 1051.0, 828.0, 885.0, 1226.0, 1037.0, 1030.0]	[500.0, 5.0, 1000.0, 100.0, 2000.0, 50.0, 2.5, 10.0, 250.0]	[0.19, 0.2, 0.17, 0.18, 0.18, 0.19, 0.19, 0.25, 0.17]	[0.15, 0.38, 0.14, 0.44, -0.09, 0.33, 0.31, 0.28, 0.29]	977.44	2.3814	42.34	84.06	9	-0.321	CC121
CC121>VH:WT|CC121>VL:V3Q-CAG;E107D-GAT	73.81	21547.8	TRUE	20.11	[277.0, 365.0, 407.0, 399.0, 260.0, 261.0, 385.0, 348.0, 393.0]	[500.0, 5.0, 1000.0, 100.0, 2000.0, 50.0, 2.5, 10.0, 250.0]	[0.19, 0.2, 0.17, 0.18, 0.18, 0.19, 0.19, 0.25, 0.17]	[0.02, -0.01, -0.16, 0.14, -0.67, -0.33, -0.26, -0.2, -0.0]	343.89	2.8729	45.45	122.56	9	-0.187	CC121
CC121>VH:WT|CC121>VL:V3Q-CAG;M4L-TTG	55.83	24329.8	TRUE	6.82	[498.0, 963.0, 829.0, 821.0, 773.0, 821.0, 1109.0, 809.0, 915.0]	[500.0, 5.0, 1000.0, 100.0, 2000.0, 50.0, 2.5, 10.0, 250.0]	[0.19, 0.2, 0.17, 0.18, 0.18, 0.19, 0.19, 0.25, 0.17]	[0.01, 0.53, 0.01, 0.32, 0.05, 0.46, 0.41, 0.16, 0.36]	837.56	0.9743	44.67	69.99	9	-0.359	CC121
CC121>VH:WT|CC121>VL:V3Q-CAG;M4L-TTG;E107D-GAT	62.96	21304.1	TRUE	10.18	[427.0, 704.0, 630.0, 652.0, 524.0, 622.0, 775.0, 662.0, 758.0]	[500.0, 5.0, 1000.0, 100.0, 2000.0, 50.0, 2.5, 10.0, 250.0]	[0.19, 0.2, 0.17, 0.18, 0.18, 0.19, 0.19, 0.25, 0.17]	[-0.17, 0.12, -0.35, 0.03, -0.47, 0.11, -0.07, -0.08, 0.13]	639.33	1.4543	46.81	85.27	9	-0.285	CC121
CC121>VH:WT|CC121>VL:WT	54.49	31094.7	TRUE	4.94	[99.0, 159.0, 175.0, 151.0, 139.0, 157.0, 201.0, 191.0, 179.0]	[500.0, 5.0, 1000.0, 100.0, 2000.0, 50.0, 2.5, 10.0, 250.0]	[0.19, 0.2, 0.17, 0.18, 0.18, 0.19, 0.19, 0.25, 0.17]	[0.49, 0.74, 0.57, 0.69, 0.38, 0.89, 0.75, 0.89, 0.82]	161.22	0.7057	38.53	77.71	9	-0.374	CC121

## Sheet: all_barcodes_222-1C06
Barcode	Variant	DDG (kcal/mol)	Kd	Fmax	Success	LL	Rijk	Concentrations	sorted fractions	ER	Avg_counts	X^2_red_min	95% CI low	95% CI high	n	dg	Ab
CCGGGTTCGAATCAAGGTTG	222-1C06>VH:C22F-TTC;T31G-GGG|222-1C06>VL:WT	4	19206.6	63942.2	TRUE	4.62	[1, 1, 3, 187, 107, 1, 1, 8]	[10.0, 1000.0, 2000.0, 25.0, 250.0, 5.0, 50.0, 500.0]	[0.13, 0.13, 0.08, 0.12, 0.12, 0.12, 0.13, 0.13]	[-8.83, -8.98, -7.0, -3.64, -1.48, -8.77, -8.41, -5.8]	38.62	0.77	2671.53	0	8	-2.435	222-1C06
TCAGCTATGAGTGTAGCTAG	222-1C06>VH:D110Q-CAG|222-1C06>VL:T28I-ATT	-0.3	18.11	33916.5	TRUE	35.24	[287, 764, 1051, 476, 1560, 322, 474, 494, 662]	[10.0, 1000.0, 2.5, 2000.0, 25.0, 250.0, 5.0, 50.0, 500.0]	[0.13, 0.13, 0.12, 0.08, 0.12, 0.12, 0.12, 0.13, 0.13]	[-0.02, 1.25, 1.78, 0.96, 0.07, 0.76, 0.77, 1.19, 1.22]	676.67	5.0343	9.33	33.4	9	-6.726	222-1C06
TTACACTGGTTGGCGGGAAT	222-1C06>VH:D110R-AGG|222-1C06>VL:R30Q-CAA;G50R-AGG	-0.2	20.89	32522.2	TRUE	17.61	[2792, 2144, 6289, 4692, 4039, 15907, 2642, 4005, 2887, 5037]	[10.0, 100.0, 1000.0, 2.5, 2000.0, 25.0, 250.0, 5.0, 50.0, 500.0]	[0.13, 0.12, 0.13, 0.12, 0.08, 0.12, 0.12, 0.12, 0.13, 0.13]	[0.14, 0.64, 1.17, 0.82, 0.92, 0.3, 0.68, 0.73, 0.62, 1.03]	5043.4	2.2012	15.87	27.65	10	-6.638	222-1C06
CCGTGCTGATGTGTGGACTG	222-1C06>VH:D110S-TCG|222-1C06>VL:WT	-0.2	18.86	31182.9	TRUE	110.62	[235, 2, 787, 490, 305, 598, 316, 328, 251, 587]	[10.0, 100.0, 1000.0, 2.5, 2000.0, 25.0, 250.0, 5.0, 50.0, 500.0]	[0.13, 0.12, 0.13, 0.12, 0.08, 0.12, 0.12, 0.12, 0.13, 0.13]	[0.36, -5.63, 1.96, 1.35, 0.99, -0.64, 1.41, 0.91, 0.89, 1.72]	389.9	13.8275	191.76	191.76	10	-6.701	222-1C06
TCATATATACATCCTCACTG	222-1C06>VH:D110Y-TAT|222-1C06>VL:P95P-CCC	1.5	336.15	40206.8	TRUE	41.9	[34, 1, 2330, 90, 308, 1865, 192, 86, 166, 1354]	[10.0, 100.0, 1000.0, 2.5, 2000.0, 25.0, 250.0, 5.0, 50.0, 500.0]	[0.13, 0.12, 0.13, 0.12, 0.08, 0.12, 0.12, 0.12, 0.13, 0.13]	[-4.43, -8.63, 1.52, -3.1, -1.0, -1.0, -1.31, -3.02, -1.71, 0.92]	642.6	5.2375	54.03	1535.3	10	-4.926	222-1C06
TTGCGCACAAGCGTGGACAG	222-1C06>VH:D90Y-TAC|222-1C06>VL:I29T-ACC;L97R-CGG	4	17255.4	65365.4	TRUE	0.07	[36, 70, 161, 2, 39]	[1000.0, 2.5, 25.0, 5.0, 500.0]	[0.13, 0.12, 0.12, 0.12, 0.13]	[-5.79, -4.75, -5.83, -9.74, -5.49]	61.6	0.0233	348.46	0	5	-2.501	222-1C06
ACGCATTGCTTGCATTCTAG	222-1C06>VH:E106A-GCG|222-1C06>VL:R30T-ACC;Q90Q-CAG	0	30.14	73696.1	TRUE	49.34	[4541, 4698, 12733, 7790, 9071, 28117, 5334, 7798, 5198, 9375]	[10.0, 100.0, 1000.0, 2.5, 2000.0, 25.0, 250.0, 5.0, 50.0, 500.0]	[0.13, 0.12, 0.13, 0.12, 0.08, 0.12, 0.12, 0.12, 0.13, 0.13]	[0.97, 1.9, 2.31, 1.67, 2.21, 1.24, 1.82, 1.81, 1.59, 2.05]	9465.5	6.1675	20.49	44.35	10	-6.412	222-1C06
ATGGATTCATGCCCTTCTTT	222-1C06>VH:E106L-CTG|222-1C06>VL:I29R-AGG;G50R-CGG	3.5	8146.53	68820.6	TRUE	18.06	[63, 76, 1198, 73, 107, 9471, 930, 90, 1242, 607]	[10.0, 100.0, 1000.0, 2.5, 2000.0, 25.0, 250.0, 5.0, 50.0, 500.0]	[0.13, 0.12, 0.13, 0.12, 0.08, 0.12, 0.12, 0.12, 0.13, 0.13]	[-6.07, -4.92, -1.97, -5.93, -5.06, -1.19, -1.57, -5.49, -1.34, -2.76]	1385.7	2.2575	1347.26	8912.57	10	-2.963	222-1C06
CCGTATTTCCGTCATGGTTC	222-1C06>VH:E106Q-CAG|222-1C06>VL:WT	-0.1	22.27	62887.4	TRUE	54.42	[6649, 5738, 13089, 10661, 9691, 31077, 6842, 10221, 5121, 10455]	[10.0, 100.0, 1000.0, 2.5, 2000.0, 25.0, 250.0, 5.0, 50.0, 500.0]	[0.13, 0.12, 0.13, 0.12, 0.08, 0.12, 0.12, 0.12, 0.13, 0.13]	[1.22, 1.89, 2.05, 1.83, 2.01, 1.09, 1.88, 1.91, 1.27, 1.91]	10954.4	6.8025	14.74	33.3	10	-6.598	222-1C06
ACAGGTTCATTGATATGCTC	222-1C06>VH:E106V-GTT|222-1C06>VL:WT	-0.1	24.66	62296.1	TRUE	39.65	[5834, 4370, 12830, 10221, 8545, 28232, 7864, 9615, 4702, 11612]	[10.0, 100.0, 1000.0, 2.5, 2000.0, 25.0, 250.0, 5.0, 50.0, 500.0]	[0.13, 0.12, 0.13, 0.12, 0.08, 0.12, 0.12, 0.12, 0.13, 0.13]	[1.03, 1.5, 2.02, 1.77, 1.83, 0.95, 2.08, 1.82, 1.15, 2.06]	10382.5	4.9562	17.31	35.02	10	-6.536	222-1C06
AAAGCTGTGTTTGCACACGC	222-1C06>VH:E106W-TGG|222-1C06>VL:I29Q-CAA	0.4	50.8	15488.4	TRUE	19.4	[88, 9, 3360, 271, 282, 10244, 478, 132, 776, 1987]	[10.0, 100.0, 1000.0, 2.5, 2000.0, 25.0, 250.0, 5.0, 50.0, 500.0]	[0.13, 0.12, 0.13, 0.12, 0.08, 0.12, 0.12, 0.12, 0.13, 0.13]	[-5.11, -7.52, 0.0, -3.56, -3.18, -0.6, -2.05, -4.46, -1.54, -0.57]	1762.7	2.425	18.66	2744.89	10	-6.09	222-1C06
CTAGAAAGCTGGATACGCGG	222-1C06>VH:F27A-GCG;Q39P-CCG|222-1C06>VL:T28P-CCC;Y91S-AGT	3.9	15469.5	65802.7	TRUE	0.72	[6, 114, 15, 1, 2, 66, 118, 129]	[10.0, 100.0, 2.5, 2000.0, 25.0, 5.0, 50.0, 500.0]	[0.13, 0.12, 0.12, 0.08, 0.12, 0.12, 0.13, 0.13]	[-8.54, -3.41, -7.29, -10.88, -12.48, -5.01, -3.81, -4.08]	56.38	0.12	2246.88	0	8	-2.568	222-1C06
TTGTAATCATGGCAGGGTTT	222-1C06>VH:F29I-ATT;Q39P-CCG;Y108I-ATT|222-1C06>VL:I29L-CTA	4	17727.4	64957.7	TRUE	0.16	[93, 167, 149, 154, 236, 660, 138, 96, 159]	[10.0, 100.0, 1000.0, 2.5, 2000.0, 25.0, 250.0, 5.0, 500.0]	[0.13, 0.12, 0.13, 0.12, 0.08, 0.12, 0.12, 0.12, 0.13]	[-6.26, -4.53, -5.73, -5.61, -4.67, -5.79, -5.07, -6.15, -5.45]	205.78	0.0229	60048	0	9	-2.484	222-1C06
CTTGACGCGTGGAAACCTGT	222-1C06>VH:G26G-GGG;Q39P-CCG|222-1C06>VL:T28Q-CAG	3.9	14263.3	66885.6	TRUE	1.3	[71, 2, 5, 85, 131, 23]	[1000.0, 2.5, 25.0, 5.0, 50.0, 500.0]	[0.13, 0.12, 0.12, 0.12, 0.13, 0.13]	[-4.09, -9.16, -10.12, -3.61, -2.63, -5.53]	52.83	0.325	0	0	6	-2.618	222-1C06
ACTTCAGTATTTCATGCTTG	222-1C06>VH:G26G-GGT;Q39P-CCG|222-1C06>VL:I29K-AAG;Q90H-CAT	4	18321.2	64741.4	TRUE	0.08	[68, 7, 24, 38, 1, 22, 1]	[10.0, 100.0, 1000.0, 2.5, 25.0, 5.0, 50.0]	[0.13, 0.12, 0.13, 0.12, 0.12, 0.12, 0.13]	[-4.77, -7.17, -6.42, -5.69, -13.21, -6.33, -10.43]	23	0.016	135.36	0	7	-2.464	222-1C06
CCTGGCGCAATTGCATATAG	222-1C06>VH:G26S-AGT|222-1C06>VL:I29N-AAC	3.9	16208.2	66008.6	TRUE	15.23	[11, 6, 50, 42, 48, 2297, 332, 13, 569, 58]	[10.0, 100.0, 1000.0, 2.5, 2000.0, 25.0, 250.0, 5.0, 50.0, 500.0]	[0.13, 0.12, 0.13, 0.12, 0.08, 0.12, 0.12, 0.12, 0.13, 0.13]	[-7.2, -7.19, -5.16, -5.34, -4.83, -1.85, -1.67, -6.89, -1.08, -4.77]	342.6	1.9038	2332.42	0	10	-2.539	222-1C06
ATACCTGTCAGTCTTTATGT	222-1C06>VH:G26V-GTA|222-1C06>VL:T28T-ACC;P96L-CTA	4	18425.8	64591.2	TRUE	0.73	[1, 19, 11, 3, 2, 113, 93, 2, 32]	[10.0, 1000.0, 2.5, 2000.0, 25.0, 250.0, 5.0, 50.0, 500.0]	[0.13, 0.13, 0.12, 0.08, 0.12, 0.12, 0.12, 0.13, 0.13]	[-10.46, -6.36, -7.08, -8.63, -11.82, -3.02, -3.86, -9.03, -5.43]	30.67	0.1043	34071.2	0	9	-2.46	222-1C06
CTTGACAGCCGCAATGCTAC	222-1C06>VH:G99W-TGG|222-1C06>VL:S31R-CGG	3.9	15513.2	66108.8	TRUE	0.05	[1, 84, 3, 128, 162, 31, 16, 1, 40]	[100.0, 1000.0, 2.5, 2000.0, 25.0, 250.0, 5.0, 50.0, 500.0]	[0.12, 0.13, 0.12, 0.08, 0.12, 0.12, 0.12, 0.13, 0.13]	[-10.19, -4.83, -9.56, -3.83, -6.09, -5.5, -7.01, -10.65, -5.72]	51.78	0.0071	236.95	0	9	-2.566	222-1C06
CCAGGTTGGTGGAATGGTGC	222-1C06>VH:I51M-ATG;T105A-GCT|222-1C06>VL:I29R-AGG;Q89K-AAA	4	19143.6	64089.7	TRUE	1.38	[604, 71, 168, 399, 4, 1690, 72, 600, 869, 83]	[10.0, 100.0, 1000.0, 2.5, 2000.0, 25.0, 250.0, 5.0, 50.0, 500.0]	[0.13, 0.12, 0.13, 0.12, 0.08, 0.12, 0.12, 0.12, 0.13, 0.13]	[-3.76, -5.97, -5.76, -4.44, -10.76, -4.63, -6.22, -3.71, -2.81, -6.59]	456	0.1725	48564.5	0	10	-2.437	222-1C06
ATTCGTTTACTGCTGTGTGT	222-1C06>VH:I51N-AAT|222-1C06>VL:S31R-AGG	4	18271.6	64682	TRUE	0.03	[57, 111, 83, 39, 135, 58, 2, 39]	[10.0, 1000.0, 2.5, 2000.0, 25.0, 5.0, 50.0, 500.0]	[0.13, 0.13, 0.12, 0.08, 0.12, 0.12, 0.13, 0.13]	[-6.37, -5.55, -5.9, -6.67, -7.48, -6.28, -10.77, -6.88]	65.5	0.005	49796.4	0	8	-2.465	222-1C06
CTGTCTAGCTACATAGGTAT	222-1C06>VH:I51W-TGG|222-1C06>VL:S31H-CAT	4	18362.5	64497.2	TRUE	2.21	[67, 2, 12, 10, 5, 281, 209, 24, 118, 63]	[10.0, 100.0, 1000.0, 2.5, 2000.0, 25.0, 250.0, 5.0, 50.0, 500.0]	[0.13, 0.12, 0.13, 0.12, 0.08, 0.12, 0.12, 0.12, 0.13, 0.13]	[-4.51, -8.7, -7.14, -7.33, -8.01, -4.8, -2.26, -5.93, -3.27, -4.57]	79.1	0.2762	2577.18	0	10	-2.462	222-1C06
TTGTCAGCCCGGGTTTCCGT	222-1C06>VH:L109I-ATT|222-1C06>VL:S31R-AGG	0.3	45.55	52238.9	TRUE	31.54	[2000, 3329, 10807, 4493, 5717, 13288, 6314, 3559, 3001, 7976]	[10.0, 100.0, 1000.0, 2.5, 2000.0, 25.0, 250.0, 5.0, 50.0, 500.0]	[0.13, 0.12, 0.13, 0.12, 0.08, 0.12, 0.12, 0.12, 0.13, 0.13]	[-0.44, 1.17, 1.84, 0.65, 1.32, -0.07, 1.83, 0.45, 0.57, 1.59]	6048.4	3.9425	31.98	66.92	10	-6.158	222-1C06
AAAGCAGCGCATGTACACGG	222-1C06>VH:L109K-AAG|222-1C06>VL:T28P-CCA	0.3	45.2	11976.4	TRUE	10.55	[5, 5, 1143, 37, 42, 3002, 227, 26, 509, 580]	[10.0, 100.0, 1000.0, 2.5, 2000.0, 25.0, 250.0, 5.0, 50.0, 500.0]	[0.13, 0.12, 0.13, 0.12, 0.08, 0.12, 0.12, 0.12, 0.13, 0.13]	[-8.35, -7.47, -0.66, -5.54, -5.03, -1.47, -2.23, -5.91, -1.25, -1.46]	557.6	1.3188	17.5	4158.11	10	-6.162	222-1C06
TAGGGTATGTTCCAGCACGT	222-1C06>VH:L109L-CTT|222-1C06>VL:L97T-ACG	0.4	50.09	51944.5	TRUE	14.5	[2873, 6489, 20000, 6243, 11703, 26670, 9279, 6792, 6267, 17460]	[10.0, 100.0, 1000.0, 2.5, 2000.0, 25.0, 250.0, 5.0, 50.0, 500.0]	[0.13, 0.12, 0.13, 0.12, 0.08, 0.12, 0.12, 0.12, 0.13, 0.13]	[-0.87, 1.18, 1.78, 0.17, 1.4, -0.01, 1.43, 0.43, 0.68, 1.77]	11377.6	1.8125	39.34	64.89	10	-6.099	222-1C06
ACGTACATGCATACTCCTGT	222-1C06>VH:L109T-ACG|222-1C06>VL:WT	1	139.68	50276.4	TRUE	46.13	[126, 332, 4616, 498, 1319, 3831, 1108, 476, 397, 3742]	[10.0, 100.0, 1000.0, 2.5, 2000.0, 25.0, 250.0, 5.0, 50.0, 500.0]	[0.13, 0.12, 0.13, 0.12, 0.08, 0.12, 0.12, 0.12, 0.13, 0.13]	[-3.1, -0.82, 1.95, -1.19, 0.54, -0.52, 0.66, -1.11, -1.01, 1.83]	1644.5	5.7662	55.04	443.69	10	-5.467	222-1C06
ACTTATTTCTACGTTTCAAC	222-1C06>VH:L56C-TGT|222-1C06>VL:R30L-CTT	1.9	631.3	55499.8	TRUE	68.42	[11, 66, 3231, 126, 715, 1922, 208, 20, 334, 1093]	[10.0, 100.0, 1000.0, 2.5, 2000.0, 25.0, 250.0, 5.0, 50.0, 500.0]	[0.13, 0.12, 0.13, 0.12, 0.08, 0.12, 0.12, 0.12, 0.13, 0.13]	[-6.08, -2.61, 1.97, -2.64, 0.19, -0.98, -1.22, -5.15, -0.73, 0.59]	772.6	8.5525	48.32	673.35	10	-4.538	222-1C06
TTGCCATTAATGATGTACTT	222-1C06>VH:L56E-GAG|222-1C06>VL:T28I-ATT	1.8	549.92	90000	FALSE	22.55	[695, 1, 380, 308, 78, 1, 321]	[1000.0, 2.5, 2000.0, 25.0, 250.0, 5.0, 500.0]	[0.13, 0.12, 0.08, 0.12, 0.12, 0.12, 0.13]	[2.75, -6.61, 2.28, -0.63, 0.36, -6.47, 1.82]	254.86	4.51	88.87	585.74	7	-4.623	222-1C06
CCTGCAAGCATGGTTTGATC	222-1C06>VH:L56G-GGG|222-1C06>VL:T28S-AGT;Q90N-AAT	0.1	31.86	24107.4	TRUE	105.08	[322, 338, 942, 288, 157, 366]	[100.0, 1000.0, 2000.0, 25.0, 250.0, 500.0]	[0.12, 0.13, 0.08, 0.12, 0.12, 0.13]	[1.16, 0.2, 2.07, -2.24, -0.14, 0.5]	402.17	26.27	4.29	33.91	6	-6.378	222-1C06
CTATACTGGAATAAACCCAT	222-1C06>VH:L56L-CTT;L109F-TTT|222-1C06>VL:WT	0	29.2	70217.1	TRUE	143.81	[5417, 7042, 11486, 8792, 10571, 40290, 7440, 7874, 8601, 10319]	[10.0, 100.0, 1000.0, 2.5, 2000.0, 25.0, 250.0, 5.0, 50.0, 500.0]	[0.13, 0.12, 0.13, 0.12, 0.08, 0.12, 0.12, 0.12, 0.13, 0.13]	[0.89, 2.15, 1.83, 1.52, 2.1, 1.43, 1.97, 1.5, 1.99, 1.86]	11783.2	17.9762	29.1	53.12	10	-6.432	222-1C06
CTGGATTGGAACCCGCGCTT	222-1C06>VH:L56L-CTT|222-1C06>VL:I29I-ATA	0	27.14	54812.5	TRUE	68.34	[3918, 3308, 8659, 5901, 8076, 23322, 4219, 4871, 3116, 6360]	[10.0, 100.0, 1000.0, 2.5, 2000.0, 25.0, 250.0, 5.0, 50.0, 500.0]	[0.13, 0.12, 0.13, 0.12, 0.08, 0.12, 0.12, 0.12, 0.13, 0.13]	[0.87, 1.51, 1.87, 1.39, 2.16, 1.09, 1.59, 1.25, 0.97, 1.6]	7175	8.5425	16.92	43.94	10	-6.477	222-1C06
ATAGAAGGGATTAATTGTTT	222-1C06>VH:L56L-CTT|222-1C06>VL:T28P-CCC	0.2	39.43	58648.9	TRUE	64.4	[180, 574, 298, 875, 1840, 595, 520, 234, 540]	[10.0, 1000.0, 2.5, 2000.0, 25.0, 250.0, 5.0, 50.0, 500.0]	[0.13, 0.13, 0.12, 0.08, 0.12, 0.12, 0.12, 0.13, 0.13]	[0.03, 1.56, 0.69, 2.56, 1.03, 2.38, 1.63, 0.84, 1.65]	628.44	9.2	15.17	40.95	9	-6.247	222-1C06
TTATCCAGCATTGTGCATGT	222-1C06>VH:L56N-AAT|222-1C06>VL:I29R-CGA;A51H-CAT	0.3	45.86	16035.2	TRUE	33.26	[23, 2, 534, 26, 224, 2100, 171, 7, 139, 220]	[10.0, 100.0, 1000.0, 2.5, 2000.0, 25.0, 250.0, 5.0, 50.0, 500.0]	[0.13, 0.12, 0.13, 0.12, 0.08, 0.12, 0.12, 0.12, 0.13, 0.13]	[-4.29, -6.94, 0.09, -4.19, -0.77, -0.14, -0.78, -5.94, -1.27, -1.0]	344.6	4.1575	15.17	19840.5	10	-6.153	222-1C06
TTTGGTACGAAGATGGGTAT	222-1C06>VH:L56R-AGG|222-1C06>VL:T28L-CTG	0.7	91.1	47574.2	TRUE	105.39	[77, 2569, 6026, 558, 6833, 6156, 2381, 504, 1063, 5540]	[10.0, 100.0, 1000.0, 2.5, 2000.0, 25.0, 250.0, 5.0, 50.0, 500.0]	[0.13, 0.12, 0.13, 0.12, 0.08, 0.12, 0.12, 0.12, 0.13, 0.13]	[-4.75, 1.19, 1.39, -1.97, 1.97, -0.78, 0.82, -1.97, -0.53, 1.46]	3170.7	13.1738	37.01	499.03	10	-5.731	222-1C06
CATGGAGCCAAGCTGCAAAG	222-1C06>VH:L56R-CGG|222-1C06>VL:Q27L-CTG	1	147.27	90000	FALSE	63.13	[19, 1610, 5163, 279, 4054, 2418, 2656, 198, 759, 3678]	[10.0, 100.0, 1000.0, 2.5, 2000.0, 25.0, 250.0, 5.0, 50.0, 500.0]	[0.13, 0.12, 0.13, 0.12, 0.08, 0.12, 0.12, 0.12, 0.13, 0.13]	[-5.59, 1.69, 2.34, -1.79, 2.39, -0.96, 2.15, -2.15, 0.15, 2.04]	2083.4	7.8912	92.93	445.8	10	-5.435	222-1C06
CTACAATTAATTAAATATGT	222-1C06>VH:M34R-CGG|222-1C06>VL:T28I-ATC	3.8	13360.2	67204.2	TRUE	7.12	[144, 283, 104, 112, 1958, 103, 77, 160, 92]	[10.0, 100.0, 1000.0, 2.5, 25.0, 250.0, 5.0, 50.0, 500.0]	[0.13, 0.12, 0.13, 0.12, 0.12, 0.12, 0.12, 0.13, 0.13]	[-3.53, -1.67, -4.15, -3.97, -2.12, -3.4, -4.37, -2.95, -4.14]	337	1.0171	52129.5	0	9	-2.658	222-1C06
CAGCGCAGAAGGAATCGTGT	222-1C06>VH:N77K-AAA|222-1C06>VL:S31I-ATT	0.3	47.6	36912.6	TRUE	42.33	[645, 1463, 8754, 2627, 1673, 8136, 2259, 2500, 1346, 6934]	[10.0, 100.0, 1000.0, 2.5, 2000.0, 25.0, 250.0, 5.0, 50.0, 500.0]	[0.13, 0.12, 0.13, 0.12, 0.08, 0.12, 0.12, 0.12, 0.13, 0.13]	[-1.95, 0.11, 1.66, -0.0, -0.33, -0.65, 0.47, 0.07, -0.47, 1.51]	3633.7	5.2912	106.39	106.39	10	-6.131	222-1C06
ACGTATGGGTTCGCGCACTT	222-1C06>VH:P104S-TCT|222-1C06>VL:I29N-AAT	3.5	8032.28	68846.5	TRUE	14.81	[21, 6, 479, 64, 71, 3881, 383, 83, 369, 331]	[10.0, 100.0, 1000.0, 2.5, 2000.0, 25.0, 250.0, 5.0, 50.0, 500.0]	[0.13, 0.12, 0.13, 0.12, 0.08, 0.12, 0.12, 0.12, 0.13, 0.13]	[-6.39, -7.32, -2.03, -4.86, -4.39, -1.22, -1.59, -4.35, -1.83, -2.38]	568.8	1.8512	7959.36	8787.58	10	-2.972	222-1C06
CTTCATTGATATCTGTGAAT	222-1C06>VH:Q39P-CCG;I51*-TAG|222-1C06>VL:WT	3.6	9569.16	68458.9	TRUE	6.37	[403, 394, 529, 364, 212, 1901, 253, 319, 367, 404]	[10.0, 100.0, 1000.0, 2.5, 2000.0, 25.0, 250.0, 5.0, 50.0, 500.0]	[0.13, 0.12, 0.13, 0.12, 0.08, 0.12, 0.12, 0.12, 0.13, 0.13]	[-2.91, -2.06, -2.67, -3.13, -3.59, -3.03, -2.97, -3.18, -2.62, -2.87]	514.6	0.7962	9481.7	10489.1	10	-2.864	222-1C06
CTTGACTTCATCATTGGAGT	222-1C06>VH:Q39P-CCG;L109C-TGT|222-1C06>VL:WT	4	17395.4	65173.5	TRUE	0.12	[12, 38, 8, 59, 152, 1, 75, 35]	[10.0, 1000.0, 2.5, 2000.0, 25.0, 250.0, 5.0, 500.0]	[0.13, 0.13, 0.12, 0.08, 0.12, 0.12, 0.12, 0.13]	[-7.04, -5.52, -7.7, -4.49, -5.73, -10.01, -4.33, -5.46]	47.5	0.02	46293.9	0	8	-2.496	222-1C06
TTGTGAGTATTTGATTGAGG	222-1C06>VH:Q39P-CCG;L109C-TGT|222-1C06>VL:WT	4	18507.2	64523.4	TRUE	0.36	[186, 23, 206, 63, 258, 1, 85, 216, 134]	[10.0, 1000.0, 2.5, 2000.0, 25.0, 250.0, 5.0, 50.0, 500.0]	[0.13, 0.13, 0.12, 0.08, 0.12, 0.12, 0.12, 0.13, 0.13]	[-4.6, -7.76, -4.52, -5.91, -6.48, -11.52, -5.66, -3.95, -5.03]	130.22	0.0514	0	0	9	-2.457	222-1C06
TTACATATACACCCTTGTGG	222-1C06>VH:Q39P-CCG;L109E-GAG|222-1C06>VL:Q27R-CGA	4	18487.3	64535	TRUE	0.15	[75, 32, 23, 1, 108, 1, 8]	[10.0, 1000.0, 2.5, 2000.0, 25.0, 5.0, 500.0]	[0.13, 0.13, 0.12, 0.08, 0.12, 0.12, 0.13]	[-4.17, -5.54, -5.95, -10.15, -5.99, -10.33, -7.36]	35.43	0.03	54523.1	0	7	-2.458	222-1C06
CTGGGTGTATGTGTTTGAGT	222-1C06>VH:Q39P-CCG;L109F-TTT|222-1C06>VL:R30L-CTC;L97R-CGA	4	17279.7	65228.9	TRUE	0.24	[55, 117, 127, 90, 6, 200, 1, 15, 107, 216]	[10.0, 100.0, 1000.0, 2.5, 2000.0, 25.0, 250.0, 5.0, 50.0, 500.0]	[0.13, 0.12, 0.13, 0.12, 0.08, 0.12, 0.12, 0.12, 0.13, 0.13]	[-6.36, -4.39, -5.3, -5.73, -9.31, -6.85, -11.53, -8.17, -4.97, -4.35]	93.4	0.03	2454.87	0	10	-2.5	222-1C06
TTGCGTAGGCTGATGGACTT	222-1C06>VH:Q39P-CCG;L109K-AAG|222-1C06>VL:I29S-AGT;K108K-AAA	4	18312.7	64784.6	TRUE	0.08	[108, 26, 67, 228, 1, 14, 1, 28]	[10.0, 1000.0, 2.5, 25.0, 250.0, 5.0, 50.0, 500.0]	[0.13, 0.13, 0.12, 0.12, 0.12, 0.12, 0.13, 0.13]	[-5.0, -7.2, -5.77, -6.28, -11.14, -7.88, -11.33, -6.91]	59.12	0.0133	963.67	0	8	-2.464	222-1C06
ATGGATGTCTATATACCCAT	222-1C06>VH:Q39P-CCG;L56L-CTG|222-1C06>VL:T28R-AGA	3.8	12138.9	67592.7	TRUE	0.62	[75, 1, 203, 87, 72, 679, 79, 81, 20]	[10.0, 100.0, 1000.0, 2.5, 2000.0, 25.0, 250.0, 5.0, 500.0]	[0.13, 0.12, 0.13, 0.12, 0.08, 0.12, 0.12, 0.12, 0.13]	[-4.52, -9.87, -3.23, -4.38, -4.34, -3.7, -3.83, -4.35, -6.39]	144.11	0.0886	1850.75	0	9	-2.717	222-1C06
TTGGGCTTCTATAAATAAAC	222-1C06>VH:Q39P-CCG;R58C-TGT|222-1C06>VL:I29I-ATA;Q90Q-CAG	4	17140.1	64875.9	TRUE	0.29	[1, 24, 1, 1, 104]	[100.0, 1000.0, 2000.0, 50.0, 500.0]	[0.12, 0.13, 0.08, 0.13, 0.13]	[-9.45, -5.89, -10.08, -9.9, -3.59]	26.2	0.0967	45953	0	5	-2.505	222-1C06
TTTGACTGAATGGTTTACTC	222-1C06>VH:Q39P-CCG;R58G-GGG|222-1C06>VL:I29P-CCT	3.7	11652.7	35651.3	TRUE	0.1	[16, 1, 2, 31, 43, 21, 79, 82, 1]	[10.0, 100.0, 1000.0, 2.5, 2000.0, 25.0, 250.0, 5.0, 500.0]	[0.13, 0.12, 0.13, 0.12, 0.08, 0.12, 0.12, 0.12, 0.13]	[-7.55, -10.66, -10.69, -6.67, -5.87, -9.51, -4.62, -5.12, -11.51]	30.67	0.0143	5228.57	0	9	-2.742	222-1C06
CAATGTTTGCTGATGGGTTC	222-1C06>VH:Q39P-CCG;R58Q-CAG|222-1C06>VL:WT	3.8	12194.9	67675.6	TRUE	1.62	[103, 70, 93, 108, 407, 73, 47, 1, 45]	[10.0, 1000.0, 2.5, 2000.0, 25.0, 250.0, 5.0, 50.0, 500.0]	[0.13, 0.13, 0.12, 0.08, 0.12, 0.12, 0.12, 0.13, 0.13]	[-3.21, -3.92, -3.43, -2.9, -3.58, -3.09, -4.28, -9.47, -4.37]	105.22	0.2314	110541	0	9	-2.714	222-1C06
AATCGTTTACACAATGGTTG	222-1C06>VH:Q39P-CCG;R58S-AGT|222-1C06>VL:WT	3.9	15889	65904.9	TRUE	1.1	[607, 277, 554, 676, 221, 3716, 643, 547, 940, 543]	[10.0, 100.0, 1000.0, 2.5, 2000.0, 25.0, 250.0, 5.0, 50.0, 500.0]	[0.13, 0.12, 0.13, 0.12, 0.08, 0.12, 0.12, 0.12, 0.13, 0.13]	[-4.37, -4.62, -4.65, -4.29, -5.58, -4.11, -3.67, -4.46, -3.31, -4.5]	872.4	0.1375	2295.5	0	10	-2.551	222-1C06
ATTGGTTTGCGCAATTCAAT	222-1C06>VH:Q39P-CCG;R72L-CTA;T105P-CCT|222-1C06>VL:R30R-CGT	3.9	16039.7	66022.8	TRUE	0.19	[2, 48, 77, 279, 18, 35, 60]	[10.0, 1000.0, 2.5, 25.0, 250.0, 5.0, 500.0]	[0.13, 0.13, 0.12, 0.12, 0.12, 0.12, 0.13]	[-9.55, -5.11, -4.36, -4.78, -5.76, -5.35, -4.61]	74.14	0.038	44453.4	0	7	-2.546	222-1C06
ATTGGTATCTTCCTTTATGT	222-1C06>VH:Q39P-CCG;R98*-TAG|222-1C06>VL:I29I-ATC	3.7	10538.9	68173.4	TRUE	2.7	[553, 2, 760, 836, 424, 2637, 410, 510, 435, 562]	[10.0, 100.0, 1000.0, 2.5, 2000.0, 25.0, 250.0, 5.0, 50.0, 500.0]	[0.13, 0.12, 0.13, 0.12, 0.08, 0.12, 0.12, 0.12, 0.13, 0.13]	[-3.36, -10.59, -3.05, -2.84, -3.5, -3.46, -3.17, -3.41, -3.28, -3.3]	712.9	0.3375	10441.7	0	10	-2.804	222-1C06
ACAGAAAGCTGTGTAGGTTT	222-1C06>VH:Q39P-CCG;S54C-TGT|222-1C06>VL:WT	3.7	10139.1	68518.9	TRUE	0.11	[27, 27, 152, 18, 20]	[10.0, 2.5, 25.0, 5.0, 500.0]	[0.13, 0.12, 0.12, 0.12, 0.13]	[-5.04, -5.11, -4.9, -5.56, -5.44]	48.8	0.0367	1602.53	0	5	-2.828	222-1C06
TTGTATAGATGGGTTCGCAT	222-1C06>VH:Q39P-CCG;S55C-TGT|222-1C06>VL:Q27P-CCA;Q90R-CGG	3.9	14098.4	66498.4	TRUE	0.35	[7, 1, 1, 139, 51, 56]	[10.0, 2.5, 2000.0, 25.0, 5.0, 500.0]	[0.13, 0.12, 0.08, 0.12, 0.12, 0.13]	[-6.95, -9.84, -9.51, -5.0, -4.02, -3.92]	42.5	0.0875	2086.12	0	6	-2.625	222-1C06
CATCCTGCACTTGCTTAAAT	222-1C06>VH:Q39P-CCG;S55E-GAG|222-1C06>VL:I29R-AGA;N92T-ACG	4	18507.4	64444.4	TRUE	0.33	[179, 2, 151, 394, 13, 570, 52, 229, 194, 122]	[10.0, 100.0, 1000.0, 2.5, 2000.0, 25.0, 250.0, 5.0, 50.0, 500.0]	[0.13, 0.12, 0.13, 0.12, 0.08, 0.12, 0.12, 0.12, 0.13, 0.13]	[-5.03, -10.64, -5.43, -3.97, -8.57, -5.72, -6.2, -4.61, -4.49, -5.55]	190.6	0.0412	47750.7	0	10	-2.457	222-1C06
AATCATTGCATGGTTTCCGT	222-1C06>VH:Q39P-CCG;S55G-GGG|222-1C06>VL:WT	3.9	15295.9	66263	TRUE	2.77	[270, 422, 370, 322, 198, 2975, 1090, 200, 70, 211]	[10.0, 100.0, 1000.0, 2.5, 2000.0, 25.0, 250.0, 5.0, 50.0, 500.0]	[0.13, 0.12, 0.13, 0.12, 0.08, 0.12, 0.12, 0.12, 0.13, 0.13]	[-4.73, -3.2, -4.42, -4.55, -4.93, -3.62, -2.1, -5.09, -6.25, -5.05]	612.8	0.3462	55778.1	0	10	-2.575	222-1C06
TTTGGATCATAGGTTTCTGG	222-1C06>VH:Q39P-CCG;S55V-GTT|222-1C06>VL:S31M-ATG;T98T-ACT	3.9	15932.5	65949.6	TRUE	1.1	[744, 142, 399, 861, 198, 3234, 356, 541, 438, 377]	[10.0, 100.0, 1000.0, 2.5, 2000.0, 25.0, 250.0, 5.0, 50.0, 500.0]	[0.13, 0.12, 0.13, 0.12, 0.08, 0.12, 0.12, 0.12, 0.13, 0.13]	[-3.67, -5.18, -4.72, -3.53, -5.33, -3.9, -4.12, -4.06, -4.01, -4.61]	729	0.1375	56927	0	10	-2.55	222-1C06
TTTCAAACGCATACTTCAGG	222-1C06>VH:Q39P-CCG;S55W-TGG|222-1C06>VL:I29R-AGG	4	18072.1	64737.7	TRUE	0.64	[24, 25, 53, 600, 76, 149, 121, 81]	[1000.0, 2.5, 2000.0, 25.0, 250.0, 5.0, 50.0, 500.0]	[0.13, 0.12, 0.08, 0.12, 0.12, 0.12, 0.13, 0.13]	[-6.69, -6.56, -5.16, -4.26, -4.27, -3.84, -3.78, -4.75]	141.12	0.1067	954.79	0	8	-2.472	222-1C06
CCATCCTTGCGTGCGCCCAG	222-1C06>VH:Q39P-CCG;S57A-GCG|222-1C06>VL:R30L-CTT;Q90T-ACC	3.9	14740.9	66575.2	TRUE	0.4	[75, 149, 132, 250, 684, 131, 176, 300]	[10.0, 1000.0, 2.5, 2000.0, 25.0, 5.0, 50.0, 500.0]	[0.13, 0.13, 0.12, 0.08, 0.12, 0.12, 0.13, 0.13]	[-5.87, -5.03, -5.13, -3.89, -5.04, -5.0, -4.21, -3.83]	237.12	0.0667	42615.7	0	8	-2.598	222-1C06
CTGTGTTGGTGGCATCCTAC	222-1C06>VH:Q39P-CCG;S57A-GCT;R98G-GGG|222-1C06>VL:I29R-CGT	4	17563	65046.6	TRUE	0.15	[77, 1, 121, 165, 41, 387, 147, 57, 1, 67]	[10.0, 100.0, 1000.0, 2.5, 2000.0, 25.0, 250.0, 5.0, 50.0, 500.0]	[0.13, 0.12, 0.13, 0.12, 0.08, 0.12, 0.12, 0.12, 0.13, 0.13]	[-5.89, -11.28, -5.39, -4.87, -6.56, -5.92, -4.34, -6.26, -11.73, -6.06]	106.4	0.0188	46516.4	0	10	-2.49	222-1C06
CTTGAAGGACAGCAGGGATG	222-1C06>VH:Q39P-CCG;S57E-GAG|222-1C06>VL:R30R-CGC	4	16401.8	65685.3	TRUE	0.15	[435, 5, 430, 310, 413, 1171, 204, 384, 325, 216]	[10.0, 100.0, 1000.0, 2.5, 2000.0, 25.0, 250.0, 5.0, 50.0, 500.0]	[0.13, 0.12, 0.13, 0.12, 0.08, 0.12, 0.12, 0.12, 0.13, 0.13]	[-5.0, -10.56, -5.17, -5.57, -4.83, -5.93, -5.48, -5.12, -5.0, -5.98]	389.3	0.0188	38140.1	0	10	-2.532	222-1C06
AAGGCCGGCCGGCAGGATTT	222-1C06>VH:Q39P-CCG;S57S-TCG|222-1C06>VL:R30L-CTC	3.7	10302.3	68205.8	TRUE	1.71	[1, 166, 92, 12, 633, 61, 34, 101]	[10.0, 1000.0, 2.5, 2000.0, 25.0, 250.0, 5.0, 500.0]	[0.13, 0.13, 0.12, 0.08, 0.12, 0.12, 0.12, 0.13]	[-9.9, -2.67, -3.45, -6.07, -2.95, -3.35, -4.75, -3.21]	137.5	0.285	183924	0	8	-2.818	222-1C06
CTGGCAAGACTCATGTGCAC	222-1C06>VH:Q39P-CCG;V48F-TTT|222-1C06>VL:T98P-CCA	3.9	15409.4	66227.3	TRUE	0.77	[490, 3, 322, 418, 371, 1486, 425, 547, 330, 527]	[10.0, 100.0, 1000.0, 2.5, 2000.0, 25.0, 250.0, 5.0, 50.0, 500.0]	[0.13, 0.12, 0.13, 0.12, 0.08, 0.12, 0.12, 0.12, 0.13, 0.13]	[-4.17, -10.64, -4.93, -4.48, -4.33, -4.93, -3.76, -3.95, -4.31, -4.03]	491.9	0.0962	853.98	0	10	-2.57	222-1C06
TCGTGCGGCCATGCGTACTG	222-1C06>VH:Q39P-CCG;V97A-GCG;L109R-AGG|222-1C06>VL:T28T-ACC;Q90H-CAT	4	18104.5	64892	TRUE	0.11	[16, 1, 7, 5, 2, 1, 50]	[10.0, 100.0, 1000.0, 2.5, 5.0, 50.0, 500.0]	[0.13, 0.12, 0.13, 0.12, 0.12, 0.13, 0.13]	[-6.2, -9.32, -7.54, -7.95, -9.13, -9.77, -4.52]	11.71	0.022	358.65	0	7	-2.471	222-1C06
ACAGGCAGGAGTATGTATGG	222-1C06>VH:Q39P-CCG;V97F-TTT|222-1C06>VL:I29S-AGT;P96L-CTT	3.1	4308.24	69723.6	TRUE	0.34	[14, 103, 5, 51]	[2.5, 25.0, 5.0, 500.0]	[0.12, 0.12, 0.12, 0.13]	[-4.13, -3.53, -5.48, -2.16]	43.25	0.17	4272.34	4684.34	4	-3.355	222-1C06
CTGGCCGGGTATCTTGATTG	222-1C06>VH:Q39P-CCG;V97G-GGG|222-1C06>VL:P59T-ACT	4	18508	64406.3	TRUE	0.25	[21, 46, 1, 5, 580, 1, 116, 11]	[10.0, 1000.0, 2.5, 2000.0, 25.0, 250.0, 50.0, 500.0]	[0.13, 0.13, 0.12, 0.08, 0.12, 0.12, 0.13, 0.13]	[-6.91, -5.93, -11.38, -8.74, -4.48, -10.69, -4.02, -7.81]	97.62	0.0417	0	0	8	-2.457	222-1C06
TAAGGTAGATTTCATCCTAC	222-1C06>VH:Q39P-CCG;V97T-ACT|222-1C06>VL:T28T-ACA	3.9	15206.1	66280.7	TRUE	1.4	[200, 109, 120, 30, 68, 1509, 92, 97]	[10.0, 100.0, 1000.0, 2.5, 2000.0, 25.0, 250.0, 5.0]	[0.13, 0.12, 0.13, 0.12, 0.08, 0.12, 0.12, 0.12]	[-3.5, -3.5, -4.39, -6.31, -4.81, -2.94, -4.01, -4.48]	278.12	0.2333	2216.23	0	8	-2.578	222-1C06
CTGCATGCGTTTCAGTCATG	222-1C06>VH:Q39P-CCG;Y107H-CAT|222-1C06>VL:S31R-AGA	3.8	13417.4	67023.6	TRUE	0.44	[85, 2, 340, 131, 88, 138, 221, 110, 36]	[10.0, 100.0, 1000.0, 2.5, 2000.0, 25.0, 250.0, 5.0, 500.0]	[0.13, 0.12, 0.13, 0.12, 0.08, 0.12, 0.12, 0.12, 0.13]	[-5.38, -9.91, -3.53, -4.83, -5.08, -7.04, -3.38, -4.94, -6.58]	127.89	0.0629	94611.6	0	9	-2.656	222-1C06
CTACGCATACGTACTGCATT	222-1C06>VH:Q39P-CCG;Y108L-TTG|222-1C06>VL:Q27L-CTT	4	17057.7	65432.6	TRUE	0.47	[13, 26, 58, 107, 13, 69, 7]	[1000.0, 2.5, 2000.0, 25.0, 5.0, 50.0, 500.0]	[0.13, 0.12, 0.08, 0.12, 0.12, 0.13, 0.13]	[-6.35, -5.28, -3.8, -5.52, -6.14, -3.37, -7.06]	41.86	0.094	346.07	0	7	-2.508	222-1C06
CATCGATTATTCATTTATTT	222-1C06>VH:Q39P-CCG;Y108R-CGT|222-1C06>VL:Q90T-ACC	4	18950.6	64379.8	TRUE	0.04	[27, 17, 44, 6, 47, 2, 14]	[10.0, 1000.0, 2.5, 25.0, 5.0, 50.0, 500.0]	[0.13, 0.13, 0.12, 0.12, 0.12, 0.13, 0.13]	[-6.51, -7.33, -5.88, -11.04, -5.65, -9.84, -7.42]	22.43	0.008	368.62	0	7	-2.443	222-1C06
TCTTGTACATGTATGGATAT	222-1C06>VH:Q39P-CCG;Y59*-TAG|222-1C06>VL:Q27P-CCG;A51P-CCA	3.7	11434.5	67897.6	TRUE	1.08	[85, 268, 147, 258, 2, 268, 87, 169]	[10.0, 1000.0, 2.5, 2000.0, 25.0, 250.0, 5.0, 500.0]	[0.13, 0.13, 0.12, 0.08, 0.12, 0.12, 0.12, 0.13]	[-4.96, -3.45, -4.25, -3.11, -12.73, -2.69, -4.86, -3.93]	160.5	0.18	108692	0	8	-2.754	222-1C06
AAATCATTGTACACTTGAGT	222-1C06>VH:Q39P-CCG;Y59G-GGG|222-1C06>VL:I29T-ACC;A51T-ACA;L97S-AGC	4	18656.8	64498.5	TRUE	0.36	[22, 114, 47, 65, 2, 635, 28, 2]	[10.0, 100.0, 1000.0, 2.5, 2000.0, 25.0, 5.0, 50.0]	[0.13, 0.12, 0.13, 0.12, 0.08, 0.12, 0.12, 0.13]	[-6.9, -3.64, -5.95, -5.41, -10.11, -4.4, -6.48, -9.93]	114.38	0.06	47943.1	0	8	-2.453	222-1C06
TAATCAGCACATGATTGTAT	222-1C06>VH:Q39P-CCG;Y59R-CGT;V97V-GTG|222-1C06>VL:I29K-AAG	4	17659.4	64958.2	TRUE	1.16	[201, 2, 97, 618, 83, 1270, 419, 185, 310, 201]	[10.0, 100.0, 1000.0, 2.5, 2000.0, 25.0, 250.0, 5.0, 50.0, 500.0]	[0.13, 0.12, 0.13, 0.12, 0.08, 0.12, 0.12, 0.12, 0.13, 0.13]	[-4.85, -10.62, -6.05, -3.31, -5.88, -4.55, -3.18, -4.91, -3.8, -4.82]	338.6	0.145	2497.93	0	10	-2.486	222-1C06
TAATCTGTCAAGCTATGTTT	222-1C06>VH:Q39P-CCG;Y59T-ACG|222-1C06>VL:Q27P-CCG	4	17792.7	64963.1	TRUE	0.54	[387, 2, 110, 91, 1, 1092, 185, 201]	[10.0, 100.0, 1000.0, 2.5, 2000.0, 25.0, 5.0, 500.0]	[0.13, 0.12, 0.13, 0.12, 0.08, 0.12, 0.12, 0.13]	[-3.53, -10.24, -5.49, -5.69, -11.88, -4.38, -4.52, -4.44]	258.62	0.09	46819.6	0	8	-2.482	222-1C06
CAACAAGTATTCATTTACGC	222-1C06>VH:Q39P-CCG;Y59W-TGG|222-1C06>VL:WT	4	18106.1	64800.1	TRUE	0.1	[79, 3, 118, 291, 69, 477, 34, 2, 84]	[10.0, 100.0, 1000.0, 2.5, 2000.0, 25.0, 5.0, 50.0, 500.0]	[0.13, 0.12, 0.13, 0.12, 0.08, 0.12, 0.12, 0.13, 0.13]	[-6.11, -9.95, -5.68, -4.31, -6.06, -5.87, -7.26, -10.99, -5.99]	128.56	0.0143	47230.1	0	9	-2.471	222-1C06
TAGTCTACATTGATTTCAGT	222-1C06>VH:Q39P-CCG|222-1C06>VL:A51P-CCA	4.1	19723.3	63942.2	TRUE	0.92	[212, 4, 9, 181, 84, 82]	[10.0, 1000.0, 2.5, 25.0, 250.0, 5.0]	[0.13, 0.13, 0.12, 0.12, 0.12, 0.12]	[-3.02, -8.89, -7.65, -5.6, -3.74, -4.32]	95.33	0.23	2728.88	0	6	-2.418	222-1C06
TTGCACGTATGTATGCCTAG	222-1C06>VH:Q39P-CCG|222-1C06>VL:D32H-CAT	3.8	13140	67280.5	TRUE	1.62	[40, 139, 209, 67, 748, 376, 75, 135, 234]	[10.0, 100.0, 1000.0, 2.5, 25.0, 250.0, 5.0, 50.0, 500.0]	[0.13, 0.12, 0.13, 0.12, 0.12, 0.12, 0.12, 0.13, 0.13]	[-6.4, -3.72, -4.16, -5.73, -4.52, -2.55, -5.42, -4.21, -3.81]	224.78	0.2314	40235.1	0	9	-2.668	222-1C06
CTTTCTTCGAGTACGTATAC	222-1C06>VH:Q39P-CCG|222-1C06>VL:D32N-AAT	3.8	13352.4	67097.7	TRUE	3.18	[187, 307, 217, 266, 40, 709, 70, 193, 196, 187]	[10.0, 100.0, 1000.0, 2.5, 2000.0, 25.0, 250.0, 5.0, 50.0, 500.0]	[0.13, 0.12, 0.13, 0.12, 0.08, 0.12, 0.12, 0.12, 0.13, 0.13]	[-3.82, -2.22, -3.75, -3.38, -5.8, -4.25, -4.62, -3.7, -3.32, -3.78]	237.2	0.3975	1997.32	0	10	-2.659	222-1C06
TCTGATTCCCGTGAGGGTGG	222-1C06>VH:Q39P-CCG|222-1C06>VL:D32R-CGT;A51L-CTA	3.9	15283.2	66309.1	TRUE	0.32	[1, 87, 16, 1, 172, 17, 12]	[100.0, 1000.0, 2.5, 25.0, 5.0, 50.0, 500.0]	[0.12, 0.13, 0.12, 0.12, 0.12, 0.13, 0.13]	[-9.98, -4.57, -6.94, -13.22, -3.37, -6.35, -7.24]	43.71	0.064	849.08	0	7	-2.575	222-1C06
ATTTAAATATTGATGCGTTT	222-1C06>VH:Q39P-CCG|222-1C06>VL:D32T-ACA	3.7	11729.9	67998.9	TRUE	1.79	[32, 11, 26, 417, 678, 33, 60, 62]	[10.0, 1000.0, 2.5, 2000.0, 25.0, 5.0, 50.0, 500.0]	[0.13, 0.13, 0.12, 0.08, 0.12, 0.12, 0.13, 0.13]	[-5.53, -7.22, -5.9, -1.58, -3.48, -5.42, -4.19, -4.54]	164.88	0.2983	705.51	0	8	-2.738	222-1C06
TTAGCCATGCATCAATATGG	222-1C06>VH:Q39P-CCG|222-1C06>VL:G50Q-CAG	3.8	12504.4	67501.7	TRUE	2.51	[142, 2, 156, 254, 293, 1122, 326, 66, 232, 252]	[10.0, 100.0, 1000.0, 2.5, 2000.0, 25.0, 250.0, 5.0, 50.0, 500.0]	[0.13, 0.12, 0.13, 0.12, 0.08, 0.12, 0.12, 0.12, 0.13, 0.13]	[-4.3, -9.57, -4.31, -3.54, -3.01, -3.67, -2.48, -5.34, -3.16, -3.44]	284.5	0.3137	1895.18	0	10	-2.699	222-1C06
TTTGAAAGAATTACGTGCTT	222-1C06>VH:Q39P-CCG|222-1C06>VL:G50R-CGG	4	16961.5	65544.1	TRUE	0.53	[19, 48, 62, 397, 2, 110, 140, 58]	[10.0, 1000.0, 2.5, 25.0, 250.0, 5.0, 50.0, 500.0]	[0.13, 0.13, 0.12, 0.12, 0.12, 0.12, 0.13, 0.13]	[-6.79, -5.6, -5.16, -4.76, -9.42, -4.19, -3.48, -5.15]	104.5	0.0883	2418.65	0	8	-2.511	222-1C06
TTAGCAGGCTACACTTGCGG	222-1C06>VH:Q39P-CCG|222-1C06>VL:I29H-CAT	4	18150.2	64719.2	TRUE	4.06	[512, 195, 40, 138, 2, 1612, 130, 315, 320, 94]	[10.0, 100.0, 1000.0, 2.5, 2000.0, 25.0, 250.0, 5.0, 50.0, 500.0]	[0.13, 0.12, 0.13, 0.12, 0.08, 0.12, 0.12, 0.12, 0.13, 0.13]	[-2.46, -2.97, -6.29, -4.43, -10.22, -3.16, -3.82, -3.1, -2.71, -4.87]	335.8	0.5075	27079.3	0	10	-2.469	222-1C06
TCTTGCGTCCGTAAACCAGG	222-1C06>VH:Q39P-CCG|222-1C06>VL:I29I-ATA	3.7	11086.7	35980.8	TRUE	6.44	[425, 71, 19, 300, 3, 1193, 83, 179, 556, 60]	[10.0, 100.0, 1000.0, 2.5, 2000.0, 25.0, 250.0, 5.0, 50.0, 500.0]	[0.13, 0.12, 0.13, 0.12, 0.08, 0.12, 0.12, 0.12, 0.13, 0.13]	[-2.5, -4.2, -7.13, -3.07, -9.4, -3.36, -4.24, -3.68, -1.68, -5.28]	288.9	0.805	0	0	10	-2.773	222-1C06
TAATGCGTGTTTAAGTCAAT	222-1C06>VH:Q39P-CCG|222-1C06>VL:I29I-ATA;A51P-CCA	3.9	15056.1	66388.9	TRUE	0.15	[35, 65, 2, 74, 1, 49, 23]	[10.0, 1000.0, 2.5, 2000.0, 25.0, 250.0, 5.0]	[0.13, 0.13, 0.12, 0.08, 0.12, 0.12, 0.12]	[-5.33, -4.59, -9.54, -4.01, -12.82, -4.23, -5.87]	35.57	0.03	56860.3	0	7	-2.585	222-1C06
TAATCAGCATGCATGTGAAG	222-1C06>VH:Q39P-CCG|222-1C06>VL:I29I-ATC	3.9	15210	66239.1	TRUE	0.22	[41, 136, 145, 75, 270, 3, 100, 161]	[10.0, 1000.0, 2.5, 2000.0, 25.0, 250.0, 5.0, 500.0]	[0.13, 0.13, 0.12, 0.08, 0.12, 0.12, 0.12, 0.13]	[-6.17, -4.59, -4.42, -5.05, -5.8, -9.32, -4.81, -4.16]	116.38	0.0367	846.23	0	8	-2.578	222-1C06
CTGGGATCCATTGCTGCTTG	222-1C06>VH:Q39P-CCG|222-1C06>VL:I29K-AAG	4	17280.6	65172.1	TRUE	0.19	[53, 69, 31, 14, 364, 53, 23, 58, 79]	[10.0, 1000.0, 2.5, 2000.0, 25.0, 250.0, 5.0, 50.0, 500.0]	[0.13, 0.13, 0.12, 0.08, 0.12, 0.12, 0.12, 0.13, 0.13]	[-5.5, -5.27, -6.35, -7.18, -5.08, -4.89, -6.64, -4.94, -4.89]	82.67	0.0271	46141	0	9	-2.5	222-1C06
TTACAAAGATTCGCTTCCTG	222-1C06>VH:Q39P-CCG|222-1C06>VL:I29K-AAG	4	17814.5	64887.9	TRUE	0.34	[4, 36, 76, 1, 39, 114, 1, 60]	[1000.0, 2.5, 2000.0, 25.0, 250.0, 5.0, 50.0, 500.0]	[0.13, 0.12, 0.08, 0.12, 0.12, 0.12, 0.13, 0.13]	[-8.79, -5.55, -4.15, -13.0, -4.74, -3.75, -10.22, -4.7]	41.38	0.0567	2515.47	0	8	-2.481	222-1C06
TTAGATAGGCTTAATTGCTG	222-1C06>VH:Q39P-CCG|222-1C06>VL:I29L-CTA;Q90L-CTA	4	18627.5	64482.5	TRUE	0.06	[48, 45, 1, 2, 188, 25, 1]	[10.0, 1000.0, 2.5, 2000.0, 25.0, 5.0, 500.0]	[0.13, 0.13, 0.12, 0.08, 0.12, 0.12, 0.13]	[-5.36, -5.6, -11.02, -9.7, -5.75, -6.24, -10.91]	44.29	0.012	0	0	7	-2.453	222-1C06
TTTTGCTCGATCCCACATAC	222-1C06>VH:Q39P-CCG|222-1C06>VL:I29M-ATG	3.5	8564.8	68789.9	TRUE	81.99	[53, 31, 494, 6]	[1000.0, 2.5, 50.0, 500.0]	[0.13, 0.12, 0.13, 0.13]	[-2.26, -2.97, 1.53, -5.22]	146	40.995	8487.59	9376.58	4	-2.932	222-1C06
ATACGTTTGTATGTTTACAC	222-1C06>VH:Q39P-CCG|222-1C06>VL:I29M-ATG;A51Q-CAG	3.8	13592.9	66978.8	TRUE	11.97	[125, 53, 187, 1, 1455, 40, 125, 1, 45]	[10.0, 1000.0, 2.5, 2000.0, 25.0, 250.0, 5.0, 50.0, 500.0]	[0.13, 0.13, 0.12, 0.08, 0.12, 0.12, 0.12, 0.13, 0.13]	[-2.4, -3.79, -1.9, -9.12, -1.22, -3.43, -2.34, -8.94, -3.84]	225.78	1.71	2026.05	0	9	-2.648	222-1C06
TTTGAAATCATGATGGCTGT	222-1C06>VH:Q39P-CCG|222-1C06>VL:I29N-AAT	3.9	15173.7	66443	TRUE	0.22	[60, 83, 56, 279, 38, 65, 21]	[10.0, 1000.0, 2.5, 25.0, 250.0, 5.0, 500.0]	[0.13, 0.13, 0.12, 0.12, 0.12, 0.12, 0.13]	[-4.75, -4.43, -4.93, -4.89, -4.79, -4.57, -6.23]	86	0.044	844.82	0	7	-2.58	222-1C06
TAATCCTGCTGTGTATACAG	222-1C06>VH:Q39P-CCG|222-1C06>VL:I29Q-CAG	4	17909.2	64765.7	TRUE	0.6	[127, 1, 53, 154, 13, 95, 74, 8, 2, 36]	[10.0, 100.0, 1000.0, 2.5, 2000.0, 25.0, 250.0, 5.0, 50.0, 500.0]	[0.13, 0.12, 0.13, 0.12, 0.08, 0.12, 0.12, 0.12, 0.13, 0.13]	[-3.76, -9.87, -5.17, -3.56, -6.8, -6.53, -3.92, -7.68, -9.32, -5.54]	56.3	0.075	60355.2	0	10	-2.478	222-1C06
CTATACGGGTATCCTTATAC	222-1C06>VH:Q39P-CCG|222-1C06>VL:I29Q-CAG;W94R-CGG	4	18578	64406.2	TRUE	0.09	[57, 37, 96, 60, 6, 40, 2, 25]	[10.0, 1000.0, 2.5, 2000.0, 25.0, 250.0, 5.0, 500.0]	[0.13, 0.13, 0.12, 0.08, 0.12, 0.12, 0.12, 0.13]	[-5.37, -6.14, -4.7, -5.05, -10.98, -5.27, -10.14, -6.53]	40.38	0.015	973.42	0	8	-2.455	222-1C06
ACGGACGCACAGATGTACAG	222-1C06>VH:Q39P-CCG|222-1C06>VL:I29R-AGG	4	17754.2	64794.2	TRUE	3.87	[647, 36, 66, 246, 15, 2163, 42, 423, 236, 232]	[10.0, 100.0, 1000.0, 2.5, 2000.0, 25.0, 250.0, 5.0, 50.0, 500.0]	[0.13, 0.12, 0.13, 0.12, 0.08, 0.12, 0.12, 0.12, 0.13, 0.13]	[-2.27, -5.55, -5.71, -3.74, -7.45, -2.88, -5.6, -2.81, -3.29, -3.71]	410.6	0.4838	943	0	10	-2.483	222-1C06
TTACCCGTGCGTATTTACTG	222-1C06>VH:Q39P-CCG|222-1C06>VL:I29S-AGC;D82E-GAA	4	17573.9	64942.3	TRUE	0.11	[52, 1, 294, 108, 28, 379, 85, 167, 215, 135]	[10.0, 100.0, 1000.0, 2.5, 2000.0, 25.0, 250.0, 5.0, 50.0, 500.0]	[0.13, 0.12, 0.13, 0.12, 0.08, 0.12, 0.12, 0.12, 0.13, 0.13]	[-7.19, -12.01, -4.84, -6.21, -7.84, -6.68, -5.86, -5.44, -4.71, -5.78]	146.4	0.0138	58246	0	10	-2.489	222-1C06
CATTGTAGATGCCTATGTGG	222-1C06>VH:Q39P-CCG|222-1C06>VL:I29S-AGC;N93P-CCG	3.9	15029.9	66338.1	TRUE	0.59	[86, 1, 135, 178, 140, 795, 41, 111, 52, 376]	[10.0, 100.0, 1000.0, 2.5, 2000.0, 25.0, 250.0, 5.0, 50.0, 500.0]	[0.13, 0.12, 0.13, 0.12, 0.08, 0.12, 0.12, 0.12, 0.13, 0.13]	[-5.43, -10.98, -4.93, -4.46, -4.48, -4.58, -5.88, -5.0, -5.73, -3.27]	191.5	0.0738	50554.3	0	10	-2.586	222-1C06
TTGTATGTGATGATTGGCGG	222-1C06>VH:Q39P-CCG|222-1C06>VL:I29T-ACA	4	17850	65026.1	TRUE	0.03	[29, 22, 1, 14, 35]	[1000.0, 2.5, 25.0, 5.0, 500.0]	[0.13, 0.12, 0.12, 0.12, 0.13]	[-6.43, -6.75, -13.49, -7.26, -5.97]	20.2	0.01	133.6	0	5	-2.48	222-1C06
TAATAATCAAGCATATACTG	222-1C06>VH:Q39P-CCG|222-1C06>VL:I29T-ACA;G50S-AGC	3.9	16029.6	66024.8	TRUE	0.13	[6, 63, 1, 173, 2, 71, 29, 1, 19]	[10.0, 1000.0, 2.5, 2000.0, 25.0, 250.0, 5.0, 50.0, 500.0]	[0.13, 0.13, 0.12, 0.08, 0.12, 0.12, 0.12, 0.13, 0.13]	[-8.67, -5.42, -11.33, -3.57, -12.6, -4.48, -6.33, -10.82, -6.97]	40.56	0.0186	0	0	9	-2.546	222-1C06
CTATACTGATTTCTGCAATG	222-1C06>VH:Q39P-CCG|222-1C06>VL:I29T-ACG;G50P-CCA;N92T-ACG	3.9	15663.9	65994	TRUE	2.1	[565, 194, 290, 368, 26, 4169, 85, 273, 288, 69]	[10.0, 100.0, 1000.0, 2.5, 2000.0, 25.0, 250.0, 5.0, 50.0, 500.0]	[0.13, 0.12, 0.13, 0.12, 0.08, 0.12, 0.12, 0.12, 0.13, 0.13]	[-3.17, -3.83, -4.28, -3.86, -7.36, -2.64, -5.28, -4.15, -3.71, -6.17]	632.7	0.2625	56445.1	0	10	-2.56	222-1C06
AATTGCGGGATTACTCACTG	222-1C06>VH:Q39P-CCG|222-1C06>VL:P95M-ATG	4	19191.3	64061.3	TRUE	2.21	[559, 140, 55, 516, 2, 2072, 220, 484, 286, 205]	[10.0, 100.0, 1000.0, 2.5, 2000.0, 25.0, 250.0, 5.0, 50.0, 500.0]	[0.13, 0.12, 0.13, 0.12, 0.08, 0.12, 0.12, 0.12, 0.13, 0.13]	[-3.07, -4.19, -6.56, -3.26, -10.95, -3.54, -3.8, -3.21, -3.61, -4.48]	453.9	0.2762	2669.9	0	10	-2.435	222-1C06
TAGCCTTCACATCATCCATC	222-1C06>VH:Q39P-CCG|222-1C06>VL:P95P-CCC	4.1	19390.2	63923	TRUE	0.2	[22, 39, 50, 1, 1, 54, 18, 100]	[10.0, 1000.0, 2.5, 2000.0, 25.0, 250.0, 5.0, 50.0]	[0.13, 0.13, 0.12, 0.08, 0.12, 0.12, 0.12, 0.13]	[-6.75, -6.07, -5.64, -10.96, -13.56, -4.84, -6.97, -4.14]	35.62	0.0333	48876.3	0	8	-2.429	222-1C06
TCGGGTTTCATTGCGTGTAT	222-1C06>VH:Q39P-CCG|222-1C06>VL:Q27H-CAT	3.9	15739.5	65989.8	TRUE	0.28	[73, 246, 112, 29, 818, 211, 92, 71]	[10.0, 1000.0, 2.5, 2000.0, 25.0, 250.0, 5.0, 500.0]	[0.13, 0.13, 0.12, 0.08, 0.12, 0.12, 0.12, 0.13]	[-5.97, -4.37, -5.43, -7.06, -4.84, -3.82, -5.57, -5.98]	206.5	0.0467	44035.5	0	8	-2.557	222-1C06
ATTTATGTATTGCTGTGCTC	222-1C06>VH:Q39P-CCG|222-1C06>VL:Q27T-ACA	3.7	10551	68208.8	TRUE	1.4	[379, 512, 409, 393, 1132, 201, 362, 1, 220]	[10.0, 1000.0, 2.5, 2000.0, 25.0, 250.0, 5.0, 50.0, 500.0]	[0.13, 0.13, 0.12, 0.08, 0.12, 0.12, 0.12, 0.13, 0.13]	[-3.34, -3.05, -3.3, -3.04, -4.11, -3.64, -3.34, -11.48, -4.09]	401	0.2	100074	0	9	-2.804	222-1C06
ACATCTTTCTTTAATGGTGT	222-1C06>VH:Q39P-CCG|222-1C06>VL:R30I-ATC;G50P-CCG;W94C-TGT	0.6	74.09	20032.5	TRUE	0.13	[3, 202, 38, 49]	[10.0, 25.0, 5.0, 50.0]	[0.13, 0.12, 0.12, 0.13]	[-6.85, -3.13, -3.12, -2.39]	73	0.065	21.08	412.42	4	-5.858	222-1C06
TCAGCATGACGTATTTACGC	222-1C06>VH:Q39P-CCG|222-1C06>VL:R30L-CTA	4	17347	65200	TRUE	0.09	[10, 19, 96, 1]	[1000.0, 2000.0, 25.0, 5.0]	[0.13, 0.08, 0.12, 0.12]	[-5.51, -4.19, -4.46, -8.62]	31.5	0.045	2462.57	0	4	-2.497	222-1C06
TATGCAATCAAGCAGGACGC	222-1C06>VH:Q39P-CCG|222-1C06>VL:R30L-CTC	3.9	14747.6	66235.2	TRUE	0.16	[24, 33, 138, 81, 39]	[10.0, 2000.0, 25.0, 5.0, 500.0]	[0.13, 0.08, 0.12, 0.12, 0.13]	[-5.91, -5.21, -5.74, -4.09, -5.17]	63	0.0533	2162.61	0	5	-2.597	222-1C06
AAAGGCTTATTCATTGGCTC	222-1C06>VH:Q39P-CCG|222-1C06>VL:R30P-CCC	2.2	1000	10000	FALSE		[48, 5, 120, 50, 38]	[10.0, 1000.0, 2.5, 2000.0, 500.0]	[0.13, 0.13, 0.12, 0.08, 0.13]	[nan, nan, nan, nan, nan]	52.2		0	0	5	-4.255	222-1C06
ATTGCTTTGTTTCTGTGTAG	222-1C06>VH:Q39P-CCG|222-1C06>VL:R30P-CCG	3.8	12833.9	67396.8	TRUE	2.33	[537, 95, 280, 546, 418, 2391, 171, 227, 396, 251]	[10.0, 100.0, 1000.0, 2.5, 2000.0, 25.0, 250.0, 5.0, 50.0, 500.0]	[0.13, 0.12, 0.13, 0.12, 0.08, 0.12, 0.12, 0.12, 0.13, 0.13]	[-3.06, -4.68, -4.15, -3.11, -3.18, -3.26, -4.09, -4.24, -3.07, -4.12]	531.2	0.2912	62421	0	10	-2.683	222-1C06
ATTGAAACCTGTACATCAGG	222-1C06>VH:Q39P-CCG|222-1C06>VL:R30R-AGA	-0.2	20.17	17989.3	TRUE	14.64	[947, 448, 2690, 1781, 1397, 7827, 1602, 1835, 765, 1718]	[10.0, 100.0, 1000.0, 2.5, 2000.0, 25.0, 250.0, 5.0, 50.0, 500.0]	[0.13, 0.12, 0.13, 0.12, 0.08, 0.12, 0.12, 0.12, 0.13, 0.13]	[-1.27, -1.47, 0.09, -0.43, -0.46, -0.58, 0.11, -0.25, -1.15, -0.38]	2101	1.83	13.21	32.56	10	-6.659	222-1C06
CCTCATATATATAAATAAAG	222-1C06>VH:Q39P-CCG|222-1C06>VL:R30R-CGC	3.9	15479.1	66117.1	TRUE	1.05	[14, 140, 77, 61, 43, 56, 29, 1, 147]	[10.0, 100.0, 1000.0, 2.5, 2000.0, 25.0, 5.0, 50.0, 500.0]	[0.13, 0.12, 0.13, 0.12, 0.08, 0.12, 0.12, 0.13, 0.13]	[-7.02, -2.81, -4.7, -4.97, -5.15, -7.37, -5.9, -10.4, -3.59]	63.11	0.15	2248	0	9	-2.568	222-1C06
TATGGAAGGTTTACGGAATC	222-1C06>VH:Q39P-CCG|222-1C06>VL:R30S-AGT	3.8	11878.4	67765.5	TRUE	5.31	[30, 74, 34, 35, 4, 32]	[10.0, 100.0, 1000.0, 2.5, 5.0, 500.0]	[0.13, 0.12, 0.13, 0.12, 0.12, 0.13]	[-3.65, -1.46, -3.61, -3.5, -6.49, -3.52]	34.83	1.3275	0	0	6	-2.731	222-1C06
ACTTGTTTACAGCTTTCATG	222-1C06>VH:Q39P-CCG|222-1C06>VL:S31H-CAT	4.1	19651.7	63788.2	TRUE	0.1	[286, 2, 92, 140, 11, 427, 78, 115, 1, 112]	[10.0, 100.0, 1000.0, 2.5, 2000.0, 25.0, 250.0, 5.0, 50.0, 500.0]	[0.13, 0.12, 0.13, 0.12, 0.08, 0.12, 0.12, 0.12, 0.13, 0.13]	[-4.71, -10.99, -6.5, -5.82, -9.17, -6.49, -5.97, -5.96, -12.45, -6.03]	126.4	0.0125	2720.95	0	10	-2.421	222-1C06
TATTGATTATAGATTCCTTT	222-1C06>VH:Q39P-CCG|222-1C06>VL:S31M-ATG;W94R-CGG	3.9	15286.6	66304.6	TRUE	1.33	[128, 3, 89, 287, 118, 1091, 78, 212, 130, 125]	[10.0, 100.0, 1000.0, 2.5, 2000.0, 25.0, 250.0, 5.0, 50.0, 500.0]	[0.13, 0.12, 0.13, 0.12, 0.08, 0.12, 0.12, 0.12, 0.13, 0.13]	[-4.3, -8.84, -4.97, -3.21, -4.17, -3.57, -4.4, -3.51, -3.85, -4.3]	226.1	0.1662	43397.3	0	10	-2.575	222-1C06
ACTCAAATGTGCACTCGCTC	222-1C06>VH:Q39P-CCG|222-1C06>VL:S31N-AAT;G50P-CCT	3.7	11810.3	35461.3	TRUE	0.24	[21, 201, 12, 51, 2, 418, 77, 106, 39]	[10.0, 100.0, 1000.0, 2.5, 2000.0, 25.0, 250.0, 5.0, 500.0]	[0.13, 0.12, 0.13, 0.12, 0.08, 0.12, 0.12, 0.12, 0.13]	[-8.0, -3.86, -8.95, -6.79, -11.14, -6.04, -5.51, -5.6, -7.07]	103	0.0343	3925.8	0	9	-2.734	222-1C06
TATGAAGGAAACGTATCATT	222-1C06>VH:Q39P-CCG|222-1C06>VL:S31P-CCA	3.9	14978.1	66381.3	TRUE	0.55	[206, 112, 218, 275, 192, 712, 18, 223, 180, 87]	[10.0, 100.0, 1000.0, 2.5, 2000.0, 25.0, 250.0, 5.0, 50.0, 500.0]	[0.13, 0.12, 0.13, 0.12, 0.08, 0.12, 0.12, 0.12, 0.13, 0.13]	[-4.39, -4.38, -4.45, -4.04, -4.24, -4.95, -7.29, -4.21, -4.15, -5.59]	222.3	0.0688	837.18	0	10	-2.588	222-1C06
AAGTACAGGAGTACTGGCAT	222-1C06>VH:Q39P-CCG|222-1C06>VL:S31R-AGG	3.8	12376.9	67505.6	TRUE	0.63	[89, 76, 336, 161, 81, 1051, 133, 91, 1, 81]	[10.0, 100.0, 1000.0, 2.5, 2000.0, 25.0, 250.0, 5.0, 50.0, 500.0]	[0.13, 0.12, 0.13, 0.12, 0.08, 0.12, 0.12, 0.12, 0.13, 0.13]	[-5.03, -4.38, -3.26, -4.25, -4.92, -3.82, -3.83, -4.93, -11.08, -5.13]	210	0.0788	1879.71	0	10	-2.705	222-1C06
CATTCTGGCTGTGAGGAAGT	222-1C06>VH:Q39P-CCG|222-1C06>VL:S31R-CGA;G50P-CCC;Q90R-CGG	4	19072.9	64214.6	TRUE	0.34	[64, 2, 22, 183, 1, 1, 1, 14]	[10.0, 100.0, 1000.0, 2.5, 2000.0, 25.0, 5.0, 500.0]	[0.13, 0.12, 0.13, 0.12, 0.08, 0.12, 0.12, 0.13]	[-4.86, -8.97, -6.54, -3.41, -10.61, -13.21, -10.79, -7.01]	36	0.0567	2656.64	0	8	-2.439	222-1C06
ACACGTTGACTTATATATGG	222-1C06>VH:Q39P-CCG|222-1C06>VL:S31R-CGT	3.5	8178.98	68983.3	TRUE	0.84	[38, 96, 46, 39]	[2.5, 250.0, 5.0, 500.0]	[0.12, 0.12, 0.12, 0.13]	[-4.78, -2.76, -4.37, -4.64]	54.75	0.42	8105.62	8950.06	4	-2.96	222-1C06
TATTATGCATTCCAATAAGT	222-1C06>VH:Q39P-CCG|222-1C06>VL:T28I-ATA	4	17502.2	65083	TRUE	0.92	[398, 271, 63, 426, 182, 2339, 238, 421, 128, 439]	[10.0, 100.0, 1000.0, 2.5, 2000.0, 25.0, 250.0, 5.0, 50.0, 500.0]	[0.13, 0.12, 0.13, 0.12, 0.08, 0.12, 0.12, 0.12, 0.13, 0.13]	[-4.19, -3.86, -7.0, -4.17, -5.07, -3.99, -4.32, -4.04, -5.4, -4.01]	490.5	0.115	933.61	0	10	-2.492	222-1C06
TTATCTTCCCTTACGCAATT	222-1C06>VH:Q39P-CCG|222-1C06>VL:T28L-CTG	3.9	15952.3	65984.7	TRUE	0.06	[70, 31, 82, 37, 29, 14]	[1000.0, 2.5, 25.0, 250.0, 5.0, 500.0]	[0.13, 0.12, 0.12, 0.12, 0.12, 0.13]	[-4.68, -5.79, -6.66, -4.84, -5.74, -6.82]	43.83	0.015	54628.5	0	6	-2.549	222-1C06
TAATCATTCCACGTGGAATG	222-1C06>VH:Q39P-CCG|222-1C06>VL:T28M-ATG;N92H-CAC	3.9	15268.1	66280.4	TRUE	1.09	[81, 109, 29, 7, 137, 285, 40, 56, 39, 145]	[10.0, 100.0, 1000.0, 2.5, 2000.0, 25.0, 250.0, 5.0, 50.0, 500.0]	[0.13, 0.12, 0.13, 0.12, 0.08, 0.12, 0.12, 0.12, 0.13, 0.13]	[-4.43, -3.12, -6.06, -8.03, -3.42, -4.97, -4.83, -4.89, -5.05, -3.55]	92.8	0.1362	55727.5	0	10	-2.576	222-1C06
AAGGCTTTATGTGAGTAAAG	222-1C06>VH:Q39P-CCG|222-1C06>VL:T28Q-CAG;Q90P-CCG;L97R-CGG	4	16868.9	65501.8	TRUE	0.35	[34, 2, 15, 24, 154, 522, 49, 26, 133]	[10.0, 100.0, 1000.0, 2.5, 2000.0, 25.0, 250.0, 5.0, 500.0]	[0.13, 0.12, 0.13, 0.12, 0.08, 0.12, 0.12, 0.12, 0.13]	[-6.02, -9.23, -7.35, -6.6, -3.59, -4.43, -4.88, -6.34, -4.02]	106.56	0.05	58576.1	0	9	-2.515	222-1C06
AAACACTTAATCCCTTACGC	222-1C06>VH:Q39P-CCG|222-1C06>VL:T28R-AGA	4	18128.5	64740.3	TRUE	1.07	[250, 40, 15, 2, 461, 27, 44]	[10.0, 1000.0, 2.5, 2000.0, 25.0, 5.0, 500.0]	[0.13, 0.13, 0.12, 0.08, 0.12, 0.12, 0.13]	[-2.72, -5.51, -6.85, -9.44, -4.19, -5.86, -5.19]	119.86	0.214	47259.4	0	7	-2.47	222-1C06
CTTTCCTTCTAGGTTGATTT	222-1C06>VH:Q39P-CCG|222-1C06>VL:T28R-CGC	3.9	15539.7	65807.3	TRUE	0.13	[1, 4, 2, 103, 45, 4, 23, 75]	[10.0, 2.5, 2000.0, 25.0, 250.0, 5.0, 50.0, 500.0]	[0.13, 0.12, 0.08, 0.12, 0.12, 0.12, 0.13, 0.13]	[-10.97, -9.04, -9.72, -6.63, -4.86, -8.9, -6.02, -4.7]	32.12	0.0217	2255.04	0	8	-2.565	222-1C06
CTACCTACATATCTTGACAT	222-1C06>VH:Q39P-CCG|222-1C06>VL:T28R-CGG	4	17210.5	65358.9	TRUE	0.32	[6, 1, 21, 1, 89, 137, 20]	[10.0, 100.0, 1000.0, 2.5, 2000.0, 5.0, 500.0]	[0.13, 0.12, 0.13, 0.12, 0.08, 0.12, 0.13]	[-8.05, -9.75, -6.39, -10.71, -3.91, -3.47, -6.27]	39.29	0.064	922.69	0	7	-2.502	222-1C06
AATCGTGCAATGAAGTGTTG	222-1C06>VH:Q39P-CCG|222-1C06>VL:WT	3.9	15545	66108.8	TRUE	0.55	[171, 119, 36, 1, 3, 66, 83, 2, 46]	[10.0, 1000.0, 2.5, 2000.0, 25.0, 250.0, 5.0, 50.0, 500.0]	[0.13, 0.13, 0.12, 0.08, 0.12, 0.12, 0.12, 0.13, 0.13]	[-3.45, -4.12, -5.77, -10.62, -11.64, -4.21, -4.43, -9.44, -5.31]	58.56	0.0786	56230.5	0	9	-2.565	222-1C06
TCTTACTTAAATAAACGCTC	222-1C06>VH:Q39P-CCG|222-1C06>VL:WT	3.2	4707.51	69615.3	TRUE	108.37	[238, 922, 543, 889, 1050, 4538, 897, 572, 487, 741]	[10.0, 100.0, 1000.0, 2.5, 2000.0, 25.0, 250.0, 5.0, 50.0, 500.0]	[0.13, 0.12, 0.13, 0.12, 0.08, 0.12, 0.12, 0.12, 0.13, 0.13]	[-2.71, 0.12, -1.67, -0.88, -0.32, -0.81, -0.18, -1.38, -1.25, -1.04]	1087.7	13.5462	4667.81	25547.6	10	-3.301	222-1C06
TTATGCTTCCAGCTAGATAG	222-1C06>VH:Q39P-CCG|222-1C06>VL:WT	3.9	14678	66512.1	TRUE	0.22	[62, 246, 28, 40, 398, 14, 115, 121, 92]	[10.0, 1000.0, 2.5, 2000.0, 25.0, 250.0, 5.0, 50.0, 500.0]	[0.13, 0.13, 0.12, 0.08, 0.12, 0.12, 0.12, 0.13, 0.13]	[-5.74, -3.9, -6.96, -6.13, -5.41, -7.27, -4.78, -4.35, -5.13]	124	0.0314	26045.6	0	9	-2.6	222-1C06
CTTGCCATCTATACGTGATG	222-1C06>VH:Q39P-CCG|222-1C06>VL:WT	3.9	15447.8	66156.8	TRUE	0.32	[252, 1, 406, 404, 149, 1526, 174, 168, 176, 412]	[10.0, 100.0, 1000.0, 2.5, 2000.0, 25.0, 250.0, 5.0, 50.0, 500.0]	[0.13, 0.12, 0.13, 0.12, 0.08, 0.12, 0.12, 0.12, 0.13, 0.13]	[-5.01, -12.1, -4.47, -4.4, -5.52, -4.76, -4.93, -5.53, -5.1, -4.26]	366.8	0.04	100072	0	10	-2.569	222-1C06
ACGCCCTTATGGCAGGAATT	222-1C06>VH:Q39P-CCG|222-1C06>VL:WT	4	17753.9	65115.5	TRUE	0.28	[15, 3, 1, 70, 1]	[1000.0, 2.5, 25.0, 5.0, 500.0]	[0.13, 0.12, 0.12, 0.12, 0.13]	[-5.94, -8.19, -12.06, -3.51, -9.67]	18	0.0933	2508.62	0	5	-2.483	222-1C06
ACTTATTGGTTTGAGTGCGT	222-1C06>VH:Q39P-CCG|222-1C06>VL:WT	-0.2	21.28	17818	TRUE	42.77	[778, 1285, 1857, 1430, 2362, 3551, 766, 1371, 672, 1514]	[10.0, 100.0, 1000.0, 2.5, 2000.0, 25.0, 250.0, 5.0, 50.0, 500.0]	[0.13, 0.12, 0.13, 0.12, 0.08, 0.12, 0.12, 0.12, 0.13, 0.13]	[-1.33, 0.27, -0.23, -0.53, 0.51, -1.5, -0.74, -0.45, -1.12, -0.34]	1558.6	5.3463	9.93	57.62	10	-6.626	222-1C06
TTGTGCTGGTGGGTGGAAGG	222-1C06>VH:Q39P-CCG|222-1C06>VL:WT	4.1	19388.4	64019.4	TRUE	0.07	[67, 1, 31, 66, 2, 155, 54, 69, 68]	[10.0, 100.0, 1000.0, 2.5, 2000.0, 25.0, 5.0, 50.0, 500.0]	[0.13, 0.12, 0.13, 0.12, 0.08, 0.12, 0.12, 0.13, 0.13]	[-6.05, -11.24, -7.31, -6.15, -10.87, -7.19, -6.3, -5.58, -5.99]	57	0.01	21025.6	0	9	-2.429	222-1C06
CAAGGAAGAATCGTGTGTTC	222-1C06>VH:Q39P-CCG|222-1C06>VL:WT	3.9	15631.2	66085.5	TRUE	0.36	[142, 199, 319, 322, 91, 558, 2, 173, 88, 47]	[10.0, 100.0, 1000.0, 2.5, 2000.0, 25.0, 250.0, 5.0, 50.0, 500.0]	[0.13, 0.12, 0.13, 0.12, 0.08, 0.12, 0.12, 0.12, 0.13, 0.13]	[-5.26, -3.89, -4.24, -4.15, -5.65, -5.64, -10.79, -4.91, -5.52, -6.82]	194.1	0.045	862.57	0	10	-2.562	222-1C06
CTTTAAATGTTGAAAGACTT	222-1C06>VH:Q39P-CCG|222-1C06>VL:WT	3.7	11714.4	35553.7	TRUE	0.31	[213, 11, 77, 1, 37, 65, 193, 1, 31]	[10.0, 1000.0, 2.5, 2000.0, 25.0, 250.0, 5.0, 50.0, 500.0]	[0.13, 0.13, 0.12, 0.08, 0.12, 0.12, 0.12, 0.13, 0.13]	[-4.04, -8.46, -5.58, -11.52, -8.91, -5.13, -4.11, -11.34, -6.78]	69.89	0.0443	5265.12	0	9	-2.739	222-1C06
[truncated: 381 more rows]

## Sheet: all_barcodes_319-345
Barcode	Variant	DDG (kcal/mol)	Kd	Fmax	Success	LL	Rijk	Concentrations	sorted fractions	ER	Avg_counts	X^2_red_min	95% CI low	95% CI high	n	dg	Ab
[truncated: 712 more rows]

## Sheet: topbinHA_rep2
Variant	Kd	Fmax	Success	LL	Rijk	Concentrations	sorted fractions	ER	Avg_counts	X^2_red_min	95% CI low	95% CI high	n	dg	Ab
[truncated: 1,815 more rows]
