# Supplementary material for: An integrated technology for quantitative wide mutational scanning of human antibody Fab libraries
Source: Nat Commun. 2024 May 10;15:3974. doi: 10.1038/s41467-024-48072-z (PMC11087541; doi:10.1038/s41467-024-48072-z)
Supplement: Supplementary file 9 — Source Data [file 41467_2024_48072_MOESM9_ESM.xlsx]

## Sheet: Figure 1b
S1 Concentration (nM)	pMBK046 (4A8)	pMBK251 (4A8)	pMBK027 (CC12.1)	pBMP103 (CC12.1)	Replicate
0	0	0			1
8	927	2297			1
15	1659	3267			1
30	2737	4714			1
61	3989	7887			1
121	6167	10382			1
243	5821	11096			1
485	7607	11270			1
0	0	0			2
8	890	1982			2
15	1672	3248			2
30	2773	5741			2
61	4624	7438			2
121	6435	10223			2
243	6699	11068			2
485	8156	11622			2
1			2000	1808	1
4			3408	3733	1
16			19054	16698	1
64			37406	33769	1
256			54198	48248	1
1024			68680	50569	1
1			1608	1815	2
4			4316	3196	2
16			15055	13240	2
64			35548	30713	2
256			57341	44919	2
1024			57404	44777	2

## Sheet: Figure 1c
Antibody	Epitope	IGHV Gene	HCDR3 Length (Residues)	Constant Light	IGKV/ IGLV Gene	YSD Measured	Fmax (RFU)
				Chain		Kd (nM)
4A8	Spike NTD	IGHV1-24	21	Kappa	IGKV2-24	23.2	28600
COV2-2489	Spike NTD	IGHV4-39	15	Kappa	IGKV3-20	>1000	3100
CC12.1	Spike RBD	IGHV3-33	11	Kappa	IGKV1-9	106.4	45800
CC6.29	Spike RBD	IGHV7-4-1	15	Kappa	IGKV1-39	44.6	880
2024-02-07	Spike RBD	IGHV2-05	11	Lambda	IGLV2-14	54.2	6400
UCA_2-17	Spike NTD	IGHV1-69	17	Kappa	IGKV3-15	796	2400
1G01	NA Active Site	IGHV3-20	23	Kappa	IGKV1-9	>1000	185000
1G04	NA Active Site	IGHV3-20	23	Kappa	IGKV1-9	>1000	76600
319-345	HA Anchor	IGHV3-23	16	Kappa	IGK3-15	12.4	15800
222-1C06	HA Anchor	IGHV3-48	15	Kappa	IGK3-15	82.1	15900
CR6261	HA Stem	IGHV1-69	14	Lambda	IGLV1-51	9.4	5500

## Sheet: Figure 2c
		Biological replicate 1
		Variant called correctly	Variant called incorrectly	Variant not called
Biological replicate 2	Variant called correctly	17	0	0
	Variant called incorrectly	0	0	0
	Variant not called	2	0	1

## Sheet: Figure 2d
Antibody	Number of Barcodes	Number of Desired Antibody Variants (% Coverage of Encoded)	Average Number of Barcodes per Antibody Variant
4A8	419	56 (87.5%)	6
CC12.1	442	64 (100%)	5.3
COV2-2489	198	48 (75%)	3.2

## Sheet: Figure 2g
Barcode	Variant	Kd	Fmax	Success	LL	Rijk	Concentrations	sorted fractions	ER	Avg_counts	X^2_red_min	95% CI low	95% CI high	n	ddg	Ab
TTTGGTACGAAGGAATACAT	4A8>VH:WT|4A8>VL:WT	65.87	13821.4	TRUE	16.93	[49, 110, 69, 127, 101, 112, 131, 189, 130]	[500.0, 5.0, 1000.0, 100.0, 2000.0, 50.0, 2.5, 10.0, 250.0]	[0.19, 0.2, 0.17, 0.18, 0.18, 0.19, 0.19, 0.25, 0.17]	[-1.69, -0.95, -1.93, -0.72, -1.24, -0.76, -1.02, -0.28, -0.8]	113.11	2.4186	35.16	130.14	9	-0.257	4A8
ACGCGATGCAGGAAAGGCGC	4A8>VH:WT|4A8>VL:WT	55.26	14739.6	TRUE	21.46	[95, 169, 73, 135, 74, 136, 151, 220, 150]	[500.0, 5.0, 1000.0, 100.0, 2000.0, 50.0, 2.5, 10.0, 250.0]	[0.19, 0.2, 0.17, 0.18, 0.18, 0.19, 0.19, 0.25, 0.17]	[-0.67, -0.27, -1.79, -0.58, -1.63, -0.42, -0.76, -0.01, -0.54]	133.67	3.0657	29.3	108.01	9	-0.365	4A8
AAGTAATTACGTAAATCTTG	4A8>VH:WT|4A8>VL:WT	72.69	13694.5	TRUE	10.48	[121, 172, 178, 216, 146, 215, 282, 278, 257]	[500.0, 5.0, 1000.0, 100.0, 2000.0, 50.0, 2.5, 10.0, 250.0]	[0.19, 0.2, 0.17, 0.18, 0.18, 0.19, 0.19, 0.25, 0.17]	[-1.42, -1.34, -1.6, -0.99, -1.74, -0.85, -0.95, -0.76, -0.86]	207.22	1.4971	44.92	120.57	9	-0.196	4A8
TCAGCCTGCCGCCAAGATTT	4A8>VH:WT|4A8>VL:WT	67.71	12761.5	TRUE	8.13	[48, 66, 40, 60, 43, 66, 76, 66, 46]	[500.0, 5.0, 1000.0, 100.0, 2000.0, 50.0, 2.5, 10.0, 250.0]	[0.19, 0.2, 0.17, 0.18, 0.18, 0.19, 0.19, 0.25, 0.17]	[-0.95, -0.92, -1.96, -1.04, -1.71, -0.76, -1.05, -1.04, -1.54]	56.78	1.1614	40.14	118.84	9	-0.24	4A8
AATGACGCGTAGCCGGATGC	4A8>VH:WT|4A8>VL:WT	73.03	15171.5	TRUE	17	[63, 103, 72, 97, 65, 93, 88, 142, 118]	[500.0, 5.0, 1000.0, 100.0, 2000.0, 50.0, 2.5, 10.0, 250.0]	[0.19, 0.2, 0.17, 0.18, 0.18, 0.19, 0.19, 0.25, 0.17]	[-0.95, -0.67, -1.49, -0.73, -1.5, -0.65, -1.22, -0.32, -0.57]	93.44	2.4286	39.09	144.79	9	-0.194	4A8
ACTTCATTCAATCAGTACGC	4A8>VH:WT|4A8>VL:WT	46.57	19975	TRUE	8.51	[32, 70, 30, 52, 28, 53, 56, 73, 74]	[500.0, 5.0, 1000.0, 100.0, 2000.0, 50.0, 2.5, 10.0, 250.0]	[0.19, 0.2, 0.17, 0.18, 0.18, 0.19, 0.19, 0.25, 0.17]	[-0.05, 0.66, -0.88, 0.25, -0.83, 0.42, 0.0, 0.6, 0.64]	52	1.2157	26.83	83.43	9	-0.471	4A8
TTATGCTCGAATCCAGGAGC	4A8>VH:WT|4A8>VL:WT	154.39	7739.51	TRUE	8.61	[110, 140, 154, 123, 99, 101, 138, 156, 148]	[50.0, 250.0, 5.0, 10.0, 1000.0, 2000.0, 2.5, 100.0, 500.0]	[0.39, 0.33, 0.4, 0.47, 0.34, 0.35, 0.39, 0.35, 0.38]	[-1.31, -1.02, -0.95, -1.25, -1.71, -1.68, -1.31, -1.02, -1.18]	129.89	1.23	153.61	167.52	9	0.268	4A8
TTGTCTAGGTAGGTATACGG	4A8>VH:WT|4A8>VL:WT	77.34	12310.5	TRUE	11.46	[66, 117, 76, 89, 64, 95, 89, 97, 74]	[500.0, 5.0, 1000.0, 100.0, 2000.0, 50.0, 2.5, 10.0, 250.0]	[0.19, 0.2, 0.17, 0.18, 0.18, 0.19, 0.19, 0.25, 0.17]	[-1.31, -0.91, -1.84, -1.29, -1.95, -1.05, -1.64, -1.3, -1.67]	85.22	1.6371	40.73	156.89	9	-0.158	4A8
TTACGTAGAAGGGAGCGAAC	4A8>VH:WT|4A8>VL:WT	86.06	16741.6	TRUE	12.62	[61, 85, 93, 82, 78, 74, 87, 120, 106]	[500.0, 5.0, 1000.0, 100.0, 2000.0, 50.0, 2.5, 10.0, 250.0]	[0.19, 0.2, 0.17, 0.18, 0.18, 0.19, 0.19, 0.25, 0.17]	[-0.82, -0.77, -0.95, -0.81, -1.07, -0.81, -1.07, -0.39, -0.56]	87.33	1.8029	48.48	161.9	9	-0.092	4A8
CCTCGTGGCATGCATGGATG	4A8>VH:WT|4A8>VL:WT	138.87	9614.86	TRUE	18.76	[132, 148, 204, 147, 142, 137, 162, 217, 221]	[50.0, 250.0, 5.0, 10.0, 1000.0, 2000.0, 2.5, 100.0, 500.0]	[0.39, 0.33, 0.4, 0.47, 0.34, 0.35, 0.39, 0.35, 0.38]	[-0.91, -0.81, -0.41, -0.85, -1.05, -1.1, -0.95, -0.41, -0.47]	167.78	2.68	136.93	150.61	9	0.202	4A8
TTTCACTGATTTCCTGGCTT	4A8>VH:WT|4A8>VL:WT	61.75	14167.4	TRUE	14.33	[80, 131, 88, 134, 96, 167, 160, 188, 125]	[500.0, 5.0, 1000.0, 100.0, 2000.0, 50.0, 2.5, 10.0, 250.0]	[0.19, 0.2, 0.17, 0.18, 0.18, 0.19, 0.19, 0.25, 0.17]	[-1.1, -0.81, -1.7, -0.76, -1.43, -0.3, -0.85, -0.41, -0.98]	129.89	2.0471	36.36	108.58	9	-0.297	4A8
CATGGTTCATAGCTATACTT	4A8>VH:WT|4A8>VL:WT	65.25	12978.6	TRUE	12.9	[47, 140, 109, 147, 109, 150, 162, 194, 152]	[500.0, 5.0, 1000.0, 100.0, 2000.0, 50.0, 2.5, 10.0, 250.0]	[0.19, 0.2, 0.17, 0.18, 0.18, 0.19, 0.19, 0.25, 0.17]	[-2.15, -1.0, -1.67, -0.91, -1.53, -0.74, -1.12, -0.65, -0.98]	134.44	1.8429	37.52	117.6	9	-0.263	4A8
CCGTGCATATTTATGGGCGG	4A8>VH:WT|4A8>VL:WT	83.52	12554.6	TRUE	9.49	[41, 74, 54, 73, 53, 67, 62, 71, 57]	[500.0, 5.0, 1000.0, 100.0, 2000.0, 50.0, 2.5, 10.0, 250.0]	[0.19, 0.2, 0.17, 0.18, 0.18, 0.19, 0.19, 0.25, 0.17]	[-1.55, -1.13, -1.89, -1.13, -1.78, -1.11, -1.71, -1.3, -1.6]	61.33	1.3557	164.05	164.05	9	-0.111	4A8
CTGTGCGTGATGCAGTGATC	4A8>VH:WT|4A8>VL:WT	70.06	14807.1	TRUE	10.77	[40, 49, 42, 59, 31, 67, 68, 82, 79]	[500.0, 5.0, 1000.0, 100.0, 2000.0, 50.0, 2.5, 10.0, 250.0]	[0.19, 0.2, 0.17, 0.18, 0.18, 0.19, 0.19, 0.25, 0.17]	[-0.91, -1.04, -1.58, -0.76, -1.87, -0.43, -0.9, -0.42, -0.45]	57.44	1.5386	41.25	123.58	9	-0.219	4A8
ATTGGAAGCCTGCTGCGAAC	4A8>VH:WT|4A8>VL:WT	69.89	14663.1	TRUE	11.52	[41, 74, 47, 66, 54, 71, 83, 110, 108]	[500.0, 5.0, 1000.0, 100.0, 2000.0, 50.0, 2.5, 10.0, 250.0]	[0.19, 0.2, 0.17, 0.18, 0.18, 0.19, 0.19, 0.25, 0.17]	[-1.23, -0.8, -1.77, -0.95, -1.43, -0.7, -0.97, -0.35, -0.36]	72.67	1.6457	40.22	126.3	9	-0.221	4A8
CTAGCTTCAAGTGTACGTAG	4A8>VH:WT|4A8>VL:WT	64.52	12790.3	TRUE	19.52	[64, 163, 100, 124, 73, 153, 120, 195, 147]	[500.0, 5.0, 1000.0, 100.0, 2000.0, 50.0, 2.5, 10.0, 250.0]	[0.19, 0.2, 0.17, 0.18, 0.18, 0.19, 0.19, 0.25, 0.17]	[-1.65, -0.73, -1.75, -1.11, -2.06, -0.66, -1.5, -0.59, -0.98]	126.56	2.7886	32.34	135.94	9	-0.27	4A8
CAAGATTTATGTCCTTATGT	4A8>VH:WT|4A8>VL:WT	66.11	14467	TRUE	18.51	[125, 252, 150, 234, 136, 187, 222, 298, 280]	[500.0, 5.0, 1000.0, 100.0, 2000.0, 50.0, 2.5, 10.0, 250.0]	[0.19, 0.2, 0.17, 0.18, 0.18, 0.19, 0.19, 0.25, 0.17]	[-1.17, -0.58, -1.64, -0.67, -1.64, -0.85, -1.1, -0.46, -0.53]	209.33	2.6443	36.6	122.92	9	-0.255	4A8
ACGCGATCAATTGTGGCCGC	4A8>VH:WT|4A8>VL:WT	63.68	12336.1	TRUE	3.71	[34, 113, 88, 96, 60, 99, 139, 97, 109]	[500.0, 5.0, 1000.0, 100.0, 2000.0, 50.0, 2.5, 10.0, 250.0]	[0.19, 0.2, 0.17, 0.18, 0.18, 0.19, 0.19, 0.25, 0.17]	[-2.17, -0.87, -1.54, -1.08, -1.95, -0.9, -0.9, -1.2, -1.02]	92.78	0.53	33.2	69.92	9	-0.278	4A8
CCACCCGTGCTCACGGGCTT	4A8>VH:WT|4A8>VL:WT	62.92	15214.3	TRUE	10.8	[54, 132, 74, 88, 84, 127, 111, 121, 117]	[500.0, 5.0, 1000.0, 100.0, 2000.0, 50.0, 2.5, 10.0, 250.0]	[0.19, 0.2, 0.17, 0.18, 0.18, 0.19, 0.19, 0.25, 0.17]	[-1.15, -0.29, -1.44, -0.86, -1.11, -0.19, -0.87, -0.53, -0.56]	100.89	1.5429	39.14	104.68	9	-0.285	4A8
CCGCCTGGACGCCTTGGCAG	4A8>VH:WT|4A8>VL:WT	72.69	12868.8	TRUE	12.67	[111, 192, 114, 159, 97, 140, 154, 165, 136]	[500.0, 5.0, 1000.0, 100.0, 2000.0, 50.0, 2.5, 10.0, 250.0]	[0.19, 0.2, 0.17, 0.18, 0.18, 0.19, 0.19, 0.25, 0.17]	[-1.13, -0.77, -1.83, -1.02, -1.92, -1.06, -1.42, -1.1, -1.37]	140.89	1.81	40	137.38	9	-0.196	4A8
TTATACTTGAAGGAGTGAGT	4A8>VH:WT|4A8>VL:WT	78.74	13282.1	TRUE	8.21	[48, 81, 70, 98, 68, 65, 93, 85, 64]	[500.0, 5.0, 1000.0, 100.0, 2000.0, 50.0, 2.5, 10.0, 250.0]	[0.19, 0.2, 0.17, 0.18, 0.18, 0.19, 0.19, 0.25, 0.17]	[-1.39, -1.07, -1.59, -0.77, -1.49, -1.22, -1.2, -1.11, -1.51]	74.67	1.1729	139.33	139.33	9	-0.147	4A8
ACTGGAAGCTTTGTGTACAT	4A8>VH:WT|4A8>VL:WT	193.88	8140.29	TRUE	11.76	[159, 178, 152, 180, 138, 155, 171, 159, 204]	[50.0, 250.0, 5.0, 10.0, 1000.0, 2000.0, 2.5, 100.0, 500.0]	[0.39, 0.33, 0.4, 0.47, 0.34, 0.35, 0.39, 0.35, 0.38]	[-1.25, -1.15, -1.44, -1.17, -1.7, -1.53, -1.47, -1.46, -1.19]	166.22	1.68	189.75	204.37	9	0.408	4A8
TCATGTGTCAACACAGCATT	4A8>VH:WT|4A8>VL:WT	74.62	12957.7	TRUE	7.46	[50, 109, 77, 133, 93, 85, 134, 124, 114]	[500.0, 5.0, 1000.0, 100.0, 2000.0, 50.0, 2.5, 10.0, 250.0]	[0.19, 0.2, 0.17, 0.18, 0.18, 0.19, 0.19, 0.25, 0.17]	[-1.8, -1.1, -1.91, -0.8, -1.5, -1.3, -1.14, -1.03, -1.14]	102.11	1.0657	70.13	80.72	9	-0.18	4A8
TAGGGATGCATCGCGGACTT	4A8>VH:WT|4A8>VL:WT	78.09	12197.9	TRUE	9.39	[44, 62, 50, 86, 64, 54, 102, 105, 70]	[500.0, 5.0, 1000.0, 100.0, 2000.0, 50.0, 2.5, 10.0, 250.0]	[0.19, 0.2, 0.17, 0.18, 0.18, 0.19, 0.19, 0.25, 0.17]	[-1.62, -1.55, -2.17, -1.06, -1.67, -1.59, -1.16, -0.91, -1.48]	70.78	1.3414	41.97	152.93	9	-0.152	4A8
TTAGGATGACACAATTGTGT	4A8>VH:WT|4A8>VL:WT	59.66	16802	TRUE	11.09	[45, 77, 68, 65, 37, 53, 78, 92, 68]	[500.0, 5.0, 1000.0, 100.0, 2000.0, 50.0, 2.5, 10.0, 250.0]	[0.19, 0.2, 0.17, 0.18, 0.18, 0.19, 0.19, 0.25, 0.17]	[-0.45, -0.1, -0.59, -0.33, -1.33, -0.48, -0.42, 0.04, -0.38]	64.78	1.5843	33.71	109.73	9	-0.318	4A8
ATGTGCAGCCATCTGTCTGC	4A8>VH:WT|4A8>VL:WT	76.1	14556.1	TRUE	13.15	[36, 86, 47, 71, 75, 62, 69, 101, 86]	[500.0, 5.0, 1000.0, 100.0, 2000.0, 50.0, 2.5, 10.0, 250.0]	[0.19, 0.2, 0.17, 0.18, 0.18, 0.19, 0.19, 0.25, 0.17]	[-1.46, -0.63, -1.81, -0.89, -1.0, -0.94, -1.28, -0.52, -0.73]	70.33	1.8786	40.54	153.68	9	-0.168	4A8
TCACGAAGCCTTCCAGGCGG	4A8>VH:WT|4A8>VL:WT	82.33	13388.2	TRUE	9.33	[33, 70, 50, 57, 62, 66, 67, 86, 86]	[500.0, 5.0, 1000.0, 100.0, 2000.0, 50.0, 2.5, 10.0, 250.0]	[0.19, 0.2, 0.17, 0.18, 0.18, 0.19, 0.19, 0.25, 0.17]	[-1.75, -1.09, -1.89, -1.37, -1.44, -1.02, -1.49, -0.91, -0.9]	64.11	1.3329	74.38	86.4	9	-0.12	4A8
TATCGCGTAAGGATTCCTTG	4A8>VH:WT|4A8>VL:WT	66.44	15101.7	TRUE	13.87	[48, 81, 59, 80, 35, 63, 69, 92, 74]	[500.0, 5.0, 1000.0, 100.0, 2000.0, 50.0, 2.5, 10.0, 250.0]	[0.19, 0.2, 0.17, 0.18, 0.18, 0.19, 0.19, 0.25, 0.17]	[-0.76, -0.43, -1.2, -0.43, -1.81, -0.63, -0.99, -0.36, -0.66]	66.78	1.9814	36.62	126.28	9	-0.252	4A8

## Sheet: Figure 2h
MAE (log10(KDmut/KDref))
0.05
0.189
0.14
0.153
0.098
0.179
0.02
0.18
0.072
0.309
0.257
0.081
0.336
0.076
0.037
0.01
0.021
0.035
0.004
0.164
0.164
0.338
0.044
0.225
0.143
0.138
0.304
0.289
0.285
0.109
0.195
0.807
0.013
0.101
0.171
0.053
0.173
0.23
0.07
0.076
0.099
0.116
0.191
0.137
0.069
0.07
0.162
0.424
0.315
0.144
0.305
0.408
0.137

## Sheet: Figure 2i
Fmax (MFI, MLE)	Antibody		Titration Fmax (normalized %)	Antibody
18346.5	4A8		28	4A8
12167.7	4A8		28.1	4A8
9628.52	4A8		27	4A8
14745.3	4A8		26.3	4A8
21747.1	4A8		66.3	4A8
10379.3	4A8		57.4	4A8
14121.3	4A8		56.2	4A8
18939.6	4A8		53.7	4A8
15716.5	4A8		80.3	CC121
19408.1	4A8		78.1	CC121
18435.4	4A8		100	CC121
20888.3	4A8		99.9	CC121
19461.3	4A8
25009.9	4A8
18651.5	4A8
21003.5	4A8
5622.34	4A8
19322.8	4A8
18446.6	4A8
19127.2	4A8
17488.7	4A8
19853.5	4A8
16767.7	4A8
17625.1	4A8
22439.5	4A8
20842	4A8
20942.4	4A8
20160.2	4A8
23223.3	4A8
23864.5	4A8
21075.4	4A8
31328.1	4A8
18200.2	4A8
20402	4A8
16219.6	4A8
15408.5	4A8
11393.6	4A8
12588.1	4A8
17354.4	4A8
9469.43	4A8
11712.1	4A8
11637.8	4A8
14631.4	4A8
17374.8	4A8
11082.6	4A8
6062.9	4A8
11877	4A8
12117.6	4A8
13857.7	4A8
16865.8	4A8
11435.5	4A8
15280.7	4A8
17738.4	4A8
5000	4A8
17803.3	4A8
13073.7	4A8
14174.2	4A8
13598.2	4A8
14675.4	4A8
15609.7	4A8
16273.4	4A8
16199.6	4A8
16497	4A8
20030.9	4A8
14433.2	4A8
15364	4A8
18318.9	4A8
17276.2	4A8
18282.9	4A8
13541.2	4A8
22843.3	CC121
21063.4	CC121
23032.9	CC121
20592.9	CC121
22570.8	CC121
23183.9	CC121
27747.9	CC121
23296	CC121
23026.3	CC121
22851.9	CC121
23360.2	CC121
18744.9	CC121
23528.7	CC121
20780	CC121
25786.5	CC121
23833.9	CC121
22824.5	CC121
20336	CC121
21715.9	CC121
21247	CC121
21760.1	CC121
37678.7	CC121
23769.5	CC121
26451.8	CC121
25998.9	CC121
25210.8	CC121
23618.8	CC121
23325.2	CC121
24705.6	CC121
20100.8	CC121
22122.4	CC121
24666.9	CC121
17888.7	CC121
12149.1	CC121
14115.7	CC121
11628.2	CC121
12554	CC121
13129.6	CC121
12033.2	CC121
14502	CC121
11871.2	CC121
12125.5	CC121
14441.8	CC121
14009.2	CC121
16859.7	CC121
8421.23	CC121
37235.1	CC121
27963.7	CC121
55790.4	CC121
34548.2	CC121
15864	CC121
28045.5	CC121
18669.3	CC121
33165	CC121
31778.3	CC121
21833.2	CC121
24820.6	CC121
16569.6	CC121
27494.7	CC121
22667	CC121
23867	CC121
21941.4	CC121
22885.6	CC121
20341.8	CC121
22316.2	CC121
22641	CC121
5000	CC121
19327.4	CC121
24453.6	CC121
20580.8	CC121
19710	CC121
21680	CC121
23985.4	CC121
21849	CC121
17842.7	CC121
20305	CC121
22606.6	CC121
19222.5	CC121
24749.5	CC121
21547.8	CC121
24329.8	CC121
21304.1	CC121
31094.7	CC121

## Sheet: Figure 3a-b
	2 Order
MSE	0.0378
RMSE	0.194422
MAE	0.1607
Variant	Coefficient - 2 order
VH-M59I	-0.129399
VH-Q120K	0.0296025
VL-S7T	0
VL-T94M	0.511777
VL-V109L	-0.0790979
VL-D110E	0
VH-M59I VH-Q120K	-0.0219205
VH-M59I VL-S7T	-0.00150079
VH-M59I VL-T94M	-0.139135
VH-M59I VL-V109L	0
VH-M59I VL-D110E	-0.00289572
VH-Q120K VL-S7T	0
VH-Q120K VL-T94M	0
VH-Q120K VL-V109L	0
VH-Q120K VL-D110E	0
VL-S7T VL-T94M	0
VL-S7T VL-V109L	0
VL-S7T VL-D110E	0
VL-T94M VL-V109L	0
VL-T94M VL-D110E	0
VL-V109L VL-D110E	0

## Sheet: Figure 3c
	2 Order
MSE	1061096
RMSE	1030
MAE	767
Variant	Coefficient - 2 order
VH-M59I	1406.95
VH-Q120K	-1279.26
VL-S7T	0
VL-T94M	0
VL-V109L	799.272
VL-D110E	600.994
VH-M59I VH-Q120K	732.899
VH-M59I VL-S7T	64.9166
VH-M59I VL-T94M	1366.43
VH-M59I VL-V109L	0
VH-M59I VL-D110E	573.986
VH-Q120K VL-S7T	0
VH-Q120K VL-T94M	-825.664
VH-Q120K VL-V109L	0
VH-Q120K VL-D110E	0
VL-S7T VL-T94M	0
VL-S7T VL-V109L	0
VL-S7T VL-D110E	244.065
VL-T94M VL-V109L	-148.367
VL-T94M VL-D110E	-592.909
VL-V109L VL-D110E	335.896

## Sheet: Figure 3d
	2 Order
MSE	0.5188
RMSE	0.7202
MAE	0.5761
Variant	Coefficient - 2 order
VH-L27F	0.48
VH-F58Y	0.31
VH-L104M	0.07
VL-V3Q	0
VL-M4L	-0.06
VL-E107D	0
VH-L27F VH-F58Y	1.62
VH-L27F VH-L104M	-0.51
VH-L27F VL-V3Q	0
VH-L27F VL-M4L	0
VH-L27F VL-E107D	0
VH-F58Y VH-L104M	-0.41
VH-F58Y VL-V3Q	0
VH-F58Y VL-M4L	0.04
VH-F58Y VL-E107D	0
VH-L104M VL-V3Q	0
VH-L104M VL-M4L	0.07
VH-L104M VL-E107D	0
VL-V3Q VL-M4L	-0.03
VL-V3Q VL-E107D	0
VL-M4L VL-E107D	0

[truncated: 15 more sheets: Figure 3e, Figure 4b, Figure 4c, Figure 4e, Figure 4f, Figure 5c, Figure 5d, Supplementary Figure 2, Supplementary Figure 4, Suplementary Figure 5, Supplementary Figure 7, Supplementary Figure 8, Supplementary Figure 10, Supplementary Figure 11, Supplementary Figure 13]
